# Supplementary material for: M2 macrophages promote NSCLC metastasis by upregulating CRYAB
Source: Cell Death Dis. 2019 May 16;10(6):377. doi: 10.1038/s41419-019-1618-x (PMC6522541; doi:10.1038/s41419-019-1618-x)
Supplement: Supplementary file 4 — Supplemental table 1 [file 41419_2019_1618_MOESM4_ESM.xlsx]

## Sheet: identified proteins
Accession	Description	ΣCoverage	Σ# Proteins	Σ# Unique Peptides	Σ# Peptides	Σ# PSMs	A4: 117/116	A4: 117/116 Count	A4: 117/116 Variability [%]	B4: 117/116	B4: 117/116 Count	B4: 117/116 Variability [%]	Score A2	Coverage A2	# Peptides A2	# PSM A2	Score B2	Coverage B2	# Peptides B2	# PSM B2	# AAs	MW [kDa]	calc. pI
P04080	Cystatin-B OS=Homo sapiens GN=CSTB PE=1 SV=2 - [CYTB_HUMAN]	85.71	1	6	6	35	1.44799	18	24.8051	1.44964	17	18.9837	55.7106	76.53	5	18	50.5133	85.71	6	17	98	11.1326	7.56201
G3V1A4	Cofilin 1 (Non-muscle), isoform CRA_a OS=Homo sapiens GN=CFL1 PE=4 SV=1 - [G3V1A4_HUMAN]	84.56	4	10	13	118	1.14718	40	18.1245	1.152	32	14.5402	143.336	84.56	13	62	119.677	80.54	12	56	149	16.8008	8.35303
P30086	Phosphatidylethanolamine-binding protein 1 OS=Homo sapiens GN=PEBP1 PE=1 SV=3 - [PEBP1_HUMAN]	79.14	1	11	11	71	0.955557	36	31.2541	1.01841	35	29.4512	104.762	79.14	11	36	92.5223	77.54	10	35	187	21.0437	7.53271
P60174-1	Isoform 2 of Triosephosphate isomerase OS=Homo sapiens GN=TPI1 - [TPIS_HUMAN]	76.31	2	15	15	159	1.19517	77	21.6307	1.23424	79	18.4756	233.986	76.31	15	79	242.131	73.49	14	80	249	26.6527	6.90283
E5RHG8	Transcription elongation factor B polypeptide 1 (Fragment) OS=Homo sapiens GN=TCEB1 PE=2 SV=1 - [E5RHG8_HUMAN]	73.03	2	5	5	38	1.08233	19	23.8889	1.0484	19	19.5398	58.8304	73.03	5	19	50.5731	73.03	5	19	89	9.95372	5.38916
O60218	Aldo-keto reductase family 1 member B10 OS=Homo sapiens GN=AKR1B10 PE=1 SV=2 - [AK1BA_HUMAN]	72.15	1	24	24	227	0.598354	125	36.224	0.575166	102	32.2428	349.732	72.15	23	125	264.927	65.82	22	102	316	35.9968	7.84033
C9JL85	Myotrophin OS=Homo sapiens GN=MTPN PE=2 SV=1 - [C9JL85_HUMAN]	71.15	2	3	3	25	1.16776	14	28.6237	1.06448	11	7.48255	32.044	71.15	3	14	25.6086	46.15	2	11	52	5.70082	4.77979
Q15181	Inorganic pyrophosphatase OS=Homo sapiens GN=PPA1 PE=1 SV=2 - [IPYR_HUMAN]	70.59	1	15	16	57	1.14477	29	23.4041	1.15991	21	16.7534	94.3207	68.51	15	32	64.9563	59.17	12	25	289	32.6392	5.85889
P05783	Keratin, type I cytoskeletal 18 OS=Homo sapiens GN=KRT18 PE=1 SV=2 - [K1C18_HUMAN]	67.67	1	30	32	342	0.934911	171	27.6873	0.940663	151	28.1614	523.631	66.05	31	182	411.052	66.05	30	160	430	48.0285	5.45264
P00558	Phosphoglycerate kinase 1 OS=Homo sapiens GN=PGK1 PE=1 SV=3 - [PGK1_HUMAN]	64.75	1	24	24	283	1.39533	150	25.1093	1.45802	131	20.4776	406.034	60.91	23	151	351.139	60.91	22	132	417	44.5861	8.104
C9J931	GTP-binding protein Rheb OS=Homo sapiens GN=RHEB PE=4 SV=1 - [C9J931_HUMAN]	64.56	2	6	6	9	1.00004	6	16.9519	0.952569	3	24.7168	18.9967	64.56	6	6	7.99313	30.38	3	3	79	8.66837	6.02393
P22392-2	Isoform 3 of Nucleoside diphosphate kinase B OS=Homo sapiens GN=NME2 - [NDKB_HUMAN]	64.42	2	14	14	163	1.00001	81	15.1893	1.01026	82	16.7808	224.85	64.42	14	81	209.857	61.05	13	82	267	30.1176	8.92432
P07108	Acyl-CoA-binding protein OS=Homo sapiens GN=DBI PE=1 SV=2 - [ACBP_HUMAN]	64.37	5	5	5	46	1.00536	27	20.3926	0.926667	19	15.5375	89.7803	64.37	5	27	66.5022	52.87	4	19	87	10.038	6.56592
P14618	Pyruvate kinase isozymes M1/M2 OS=Homo sapiens GN=PKM PE=1 SV=4 - [KPYM_HUMAN]	64.22	1	3	32	392	1.09594	17	15.616	1.05619	12	10.3794	620.189	64.22	32	205	532.28	55.18	29	187	531	57.9	7.84033
P07355	Annexin A2 OS=Homo sapiens GN=ANXA2 PE=1 SV=2 - [ANXA2_HUMAN]	64.01	2	26	26	277	0.848753	144	16.4565	0.854593	133	17.3642	373.086	55.16	23	144	340.492	64.01	26	133	339	38.5798	7.75244
P62316-2	Isoform 2 of Small nuclear ribonucleoprotein Sm D2 OS=Homo sapiens GN=SNRPD2 - [SMD2_HUMAN]	63.89	2	8	8	37	1.05551	19	22.7499	1.0866	18	28.4562	45.6936	57.41	7	19	42.4622	63.89	7	18	108	12.3906	9.89111
B3KUK2	Superoxide dismutase OS=Homo sapiens GN=SOD2 PE=2 SV=1 - [B3KUK2_HUMAN]	61.36	2	12	12	133	1.94879	72	43.3907	1.94469	61	39.9888	213.044	56.25	10	72	171.44	42.61	10	61	176	19.718	8.03076
P05387	60S acidic ribosomal protein P2 OS=Homo sapiens GN=RPLP2 PE=1 SV=1 - [RLA2_HUMAN]	60.87	1	5	5	38	0.952194	22	17.1751	0.902813	16	17.0013	88.441	60.87	5	22	60.1423	60.87	5	16	115	11.6578	4.53857
F8W1R7	Myosin light polypeptide 6 OS=Homo sapiens GN=MYL6 PE=2 SV=1 - [F8W1R7_HUMAN]	60.69	10	6	8	68	1.14776	22	15.9332	1.14478	20	17.061	85.8827	60.69	8	37	80.5723	60.69	8	31	145	16.2798	4.65283
Q06830	Peroxiredoxin-1 OS=Homo sapiens GN=PRDX1 PE=1 SV=1 - [PRDX1_HUMAN]	60.3	1	10	13	212	1.02971	85	18.9423	1.02099	85	17.0002	276.286	56.78	11	106	268.681	56.28	12	106	199	22.0963	8.1333
P14618-2	Isoform M1 of Pyruvate kinase isozymes M1/M2 OS=Homo sapiens GN=PKM - [KPYM_HUMAN]	60.08	1	2	31	366	1.16434	3	1.79843	1.04879	2	3.78785	551.134	60.08	31	191		0			531	58.0249	7.7085
P05787	Keratin, type II cytoskeletal 8 OS=Homo sapiens GN=KRT8 PE=1 SV=7 - [K2C8_HUMAN]	60.04	2	28	36	677	0.887403	290	25.308	0.883918	264	21.7345	924.526	56.94	32	353	820.215	55.49	32	324	483	53.6711	5.59229
P07737	Profilin-1 OS=Homo sapiens GN=PFN1 PE=1 SV=2 - [PROF1_HUMAN]	60	1	9	9	124	0.972766	66	23.5585	1.01717	58	21.2488	173.938	60	9	66	155.344	60	8	58	140	15.0446	8.26514
Q9UBI6	Guanine nucleotide-binding protein G(I)/G(S)/G(O) subunit gamma-12 OS=Homo sapiens GN=GNG12 PE=1 SV=3 - [GBG12_HUMAN]	59.72	1	4	4	32	1.06305	15	11.9321	0.945301	16	22.032	45.6073	59.72	4	16	36.8531	59.72	4	16	72	8.00117	8.96826
P30043	Flavin reductase (NADPH) OS=Homo sapiens GN=BLVRB PE=1 SV=3 - [BLVRB_HUMAN]	59.71	1	9	9	62	0.900149	32	24.0849	0.838264	30	21.7643	84.3723	59.71	9	32	85.5619	59.71	9	30	206	22.1054	7.6499
G3V295	Proteasome subunit alpha type OS=Homo sapiens GN=PSMA6 PE=2 SV=1 - [G3V295_HUMAN]	59.61	3	11	11	55	1.05882	27	13.0252	1.11468	28	14.256	71.3585	59.61	11	27	60.5376	59.61	11	28	203	22.8273	8.32373
P23396	40S ribosomal protein S3 OS=Homo sapiens GN=RPS3 PE=1 SV=2 - [RS3_HUMAN]	59.26	2	14	14	74	0.988716	35	20.0181	1.05059	39	24.128	84.4275	59.26	14	35	90.4218	53.5	13	39	243	26.6714	9.65674
O43399	Tumor protein D54 OS=Homo sapiens GN=TPD52L2 PE=1 SV=2 - [TPD54_HUMAN]	59.22	3	11	11	53	1.29438	28	22.2032	1.36716	25	24.6119	72.5973	59.22	11	28	53.463	59.22	11	25	206	22.2243	5.36377
G3V5P4	Cofilin 2 (Muscle), isoform CRA_d OS=Homo sapiens GN=CFL2 PE=4 SV=1 - [G3V5P4_HUMAN]	59.06	2	5	8	54	1.37235	5	19.8431	1.1835	3	11.3027	62.8489	59.06	8	27	67.5395	51.68	6	27	149	16.906	8.6167
P61604	10 kDa heat shock protein, mitochondrial OS=Homo sapiens GN=HSPE1 PE=1 SV=2 - [CH10_HUMAN]	58.82	2	8	8	44	1.21234	23	10.6279	1.18758	21	13.6747	48.06	58.82	8	23	44.7706	47.06	6	21	102	10.9249	8.92432
P61960	Ubiquitin-fold modifier 1 OS=Homo sapiens GN=UFM1 PE=1 SV=1 - [UFM1_HUMAN]	58.82	2	3	3	6	0.932043	4	17.2445	0.870593	2	33.6873	13.4066	58.82	3	4	4.35403	25.88	2	2	85	9.11187	9.30518
P02545	Prelamin-A/C OS=Homo sapiens GN=LMNA PE=1 SV=1 - [LMNA_HUMAN]	58.73	1	37	37	247	1.01968	129	19.4814	1.05599	118	21.5475	344.185	54.67	34	129	319.504	55.72	34	118	664	74.0947	7.02002
O75947-2	Isoform 2 of ATP synthase subunit d, mitochondrial OS=Homo sapiens GN=ATP5H - [ATP5H_HUMAN]	58.39	2	8	8	21	1.15087	13	17.1902	1.18766	7	12.7246	32.6388	58.39	8	13	15.628	43.8	5	8	137	15.7632	7.18115
P51149	Ras-related protein Rab-7a OS=Homo sapiens GN=RAB7A PE=1 SV=1 - [RAB7A_HUMAN]	57.97	1	10	10	92	1.15924	53	21.5806	1.1961	39	23.1024	127.445	48.79	9	53	88.4388	57.97	10	39	207	23.4748	6.69775
I3L397	Eukaryotic translation initiation factor 5A-1 (Fragment) OS=Homo sapiens GN=EIF5A PE=2 SV=1 - [I3L397_HUMAN]	57.82	4	10	10	109	1.01131	58	21.2804	1.02487	50	24.1965	150.922	53.06	9	58	144.817	57.82	9	51	147	16.108	4.99561
P04083	Annexin A1 OS=Homo sapiens GN=ANXA1 PE=1 SV=2 - [ANXA1_HUMAN]	57.8	1	17	17	129	0.991664	68	17.9297	0.982643	60	19.7828	216.186	57.8	17	68	176.503	43.93	13	61	346	38.69	7.02002
F6RFD5	Destrin OS=Homo sapiens GN=DSTN PE=2 SV=1 - [F6RFD5_HUMAN]	57.78	3	8	9	65	0.834071	27	14.7037	0.863127	21	12.2899	88.8499	45.19	8	35	70.1132	44.44	6	30	135	15.3869	8.5874
P60709	Actin, cytoplasmic 1 OS=Homo sapiens GN=ACTB PE=1 SV=1 - [ACTB_HUMAN]	57.6	2	8	16	442	1.01375	62	15.2918	1.03162	70	23.5226	573.765	55.47	15	219	527.658	47.2	14	223	375	41.7097	5.47803
P39019	40S ribosomal protein S19 OS=Homo sapiens GN=RPS19 PE=1 SV=2 - [RS19_HUMAN]	57.24	1	11	11	68	1.08563	38	13.0873	1.03401	30	19.2159	98.9476	57.24	11	38	75.4803	51.72	10	30	145	16.0505	10.3159
P08670	Vimentin OS=Homo sapiens GN=VIM PE=1 SV=4 - [VIME_HUMAN]	56.87	1	25	29	198	1.04261	84	13.1609	1.06214	79	18.0449	269.95	47.85	25	101	251.199	52.79	26	97	466	53.6191	5.12256
Q06323	Proteasome activator complex subunit 1 OS=Homo sapiens GN=PSME1 PE=1 SV=1 - [PSME1_HUMAN]	56.63	3	15	15	85	1.06736	42	14.0486	1.01146	43	15.7343	120.495	48.59	13	42	108.199	51.81	14	43	249	28.705	6.02393
Q5VU59	Tropomyosin alpha-3 chain OS=Homo sapiens GN=TPM3 PE=3 SV=1 - [Q5VU59_HUMAN]	56.47	2	11	18	152	1.26011	50	21.7112	1.22907	36	16.2538	201.186	53.45	17	85	161.352	51.29	17	67	232	27.1578	4.79248
H0YLR3	U2 small nuclear ribonucleoprotein A' (Fragment) OS=Homo sapiens GN=SNRPA1 PE=2 SV=1 - [H0YLR3_HUMAN]	56.18	3	5	5	14	0.830695	7	20.2393	0.88957	7	19.38	18.0294	56.18	5	7	17.7723	56.18	5	7	89	9.47188	8.47021
P09936	Ubiquitin carboxyl-terminal hydrolase isozyme L1 OS=Homo sapiens GN=UCHL1 PE=1 SV=2 - [UCHL1_HUMAN]	56.05	2	11	11	123	0.995072	61	22.0271	0.99271	62	22.7845	201.753	56.05	10	61	197.242	56.05	11	62	223	24.8085	5.47803
O43715	TP53-regulated inhibitor of apoptosis 1 OS=Homo sapiens GN=TRIAP1 PE=1 SV=1 - [TRIA1_HUMAN]	55.26	1	4	4	14	1.30344	8	7.59765	1.36416	6	15.4544	17.9851	55.26	4	8	13.2539	55.26	4	6	76	8.78011	5.47803
P42330	Aldo-keto reductase family 1 member C3 OS=Homo sapiens GN=AKR1C3 PE=1 SV=4 - [AK1C3_HUMAN]	55.11	1	6	16	129	0.675961	18	38.9337	0.678142	16	36.7962	202.418	55.11	16	73	166.43	50.46	13	56	323	36.8298	7.94287
P37802	Transgelin-2 OS=Homo sapiens GN=TAGLN2 PE=1 SV=3 - [TAGL2_HUMAN]	54.77	1	9	10	110	1.14299	41	22.8156	1.2152	33	23.9043	147.6	54.77	10	60	118.563	44.22	7	50	199	22.3772	8.25049
Q9BYN0	Sulfiredoxin-1 OS=Homo sapiens GN=SRXN1 PE=1 SV=2 - [SRXN1_HUMAN]	54.74	1	6	6	15	0.88862	6	26.3404	0.873453	9	25.9329	20.8623	37.23	4	6	25.9161	54.74	6	9	137	14.2504	8.19189
H0YJ40	SRA stem-loop-interacting RNA-binding protein, mitochondrial (Fragment) OS=Homo sapiens GN=SLIRP PE=4 SV=1 - [H0YJ40_HUMAN]	54.17	5	5	5	26	0.861542	12	17.9963	0.849561	14	12.761	30.0742	54.17	5	12	33.0298	54.17	5	14	96	10.8416	10.228
P23284	Peptidyl-prolyl cis-trans isomerase B OS=Homo sapiens GN=PPIB PE=1 SV=2 - [PPIB_HUMAN]	54.17	1	13	14	113	1.14754	54	12.241	1.14486	54	17.2737	155.991	47.22	12	57	140.984	52.78	13	56	216	23.7275	9.40771
P68104	Elongation factor 1-alpha 1 OS=Homo sapiens GN=EEF1A1 PE=1 SV=1 - [EF1A1_HUMAN]	54.11	1	12	21	183	0.886109	41	21.5864	0.915309	43	15.4277	265.251	52.38	18	96	226.898	47.19	20	87	462	50.1091	9.01221
Q99497	Protein DJ-1 OS=Homo sapiens GN=PARK7 PE=1 SV=2 - [PARK7_HUMAN]	53.97	1	11	11	94	1.20808	53	22.3507	1.25436	41	22.7258	142.238	53.97	11	53	95.4379	42.33	8	41	189	19.8785	6.78564
P22626	Heterogeneous nuclear ribonucleoproteins A2/B1 OS=Homo sapiens GN=HNRNPA2B1 PE=1 SV=2 - [ROA2_HUMAN]	53.82	1	15	18	192	1.07891	72	23.6973	1.05865	75	20.28	254.498	51.84	17	95	235.384	53.82	18	97	353	37.4067	8.95361
P62258	14-3-3 protein epsilon OS=Homo sapiens GN=YWHAE PE=1 SV=1 - [1433E_HUMAN]	53.73	1	13	15	194	1.1442	89	16.4228	1.16294	82	22.0298	301.879	49.41	14	100	270.923	52.16	14	94	255	29.1554	4.7417
H0YCU9	Transgelin (Fragment) OS=Homo sapiens GN=TAGLN PE=4 SV=1 - [H0YCU9_HUMAN]	53.64	2	7	8	36	0.705896	17	25.901	0.723103	17	34.8733	40.5394	46.36	7	18	30.5726	53.64	8	18	151	16.8325	9.36377
O75368	SH3 domain-binding glutamic acid-rich-like protein OS=Homo sapiens GN=SH3BGRL PE=1 SV=1 - [SH3L1_HUMAN]	53.51	1	6	6	41	0.912387	22	19.3146	0.966833	19	19.1412	67.3347	53.51	6	22	56.5398	53.51	6	19	114	12.7664	5.24951
Q15365	Poly(rC)-binding protein 1 OS=Homo sapiens GN=PCBP1 PE=1 SV=2 - [PCBP1_HUMAN]	53.37	1	7	11	74	0.946585	18	18.3774	0.934515	16	18.6927	122.166	53.37	11	39	93.1114	51.12	10	35	356	37.4739	7.09326
P08729	Keratin, type II cytoskeletal 7 OS=Homo sapiens GN=KRT7 PE=1 SV=5 - [K2C7_HUMAN]	53.3	1	22	28	281	1.29609	111	19.1252	1.28957	106	15.4781	414.126	50.96	27	143	376.683	53.3	28	138	469	51.3543	5.47803
P11142	Heat shock cognate 71 kDa protein OS=Homo sapiens GN=HSPA8 PE=1 SV=1 - [HSP7C_HUMAN]	53.25	1	20	33	332	0.99924	133	17.3057	0.959654	116	19.2226	455.321	52.17	32	173	415.075	47.37	28	159	646	70.8542	5.51611
Q5JTJ3-3	Isoform 3 of Cytochrome c oxidase assembly factor 6 homolog OS=Homo sapiens GN=COA6 - [COA6_HUMAN]	53.16	3	4	4	13	1.33054	8	6.88495	1.32117	5	6.92138	24.7371	53.16	4	8	16.0634	36.71	3	5	79	9.42147	7.73779
P35908	Keratin, type II cytoskeletal 2 epidermal OS=Homo sapiens GN=KRT2 PE=1 SV=2 - [K22E_HUMAN]	52.9	1	25	33	221	2.01066	73	28.1223	2.03991	68	33.2106	346.606	51.96	32	117	288.888	47.89	28	104	639	65.3932	8.00146
P04406	Glyceraldehyde-3-phosphate dehydrogenase OS=Homo sapiens GN=GAPDH PE=1 SV=3 - [G3P_HUMAN]	52.84	1	14	14	344	1.19331	174	23.9675	1.14967	162	19.0037	520.183	52.54	13	178	452.077	52.84	14	166	335	36.0304	8.45557
Q9Y5J7	Mitochondrial import inner membrane translocase subunit Tim9 OS=Homo sapiens GN=TIMM9 PE=1 SV=1 - [TIM9_HUMAN]	52.81	1	4	4	17	1.05369	9	24.9398	1.04604	8	33.4019	30.9453	52.81	4	9	30.7858	52.81	4	8	89	10.3711	7.21045
P62805	Histone H4 OS=Homo sapiens GN=HIST1H4A PE=1 SV=2 - [H4_HUMAN]	52.43	1	8	8	84	0.438611	44	51.4048	0.38886	40	40.1247	109.928	52.43	8	44	102.048	52.43	8	40	103	11.3604	11.356
P04075	Fructose-bisphosphate aldolase A OS=Homo sapiens GN=ALDOA PE=1 SV=2 - [ALDOA_HUMAN]	52.2	2	18	21	212	1.15733	103	23.7384	1.17953	95	24.6947	343.998	52.2	20	111	289.255	52.2	21	101	364	39.3953	8.08936
P10809	60 kDa heat shock protein, mitochondrial OS=Homo sapiens GN=HSPD1 PE=1 SV=2 - [CH60_HUMAN]	52.18	1	27	27	208	1.0354	115	20.8812	1.06075	90	18.1108	305.4	50.61	25	116	225.668	46.6	24	92	573	61.0164	5.87158
Q14914-2	Isoform 2 of Prostaglandin reductase 1 OS=Homo sapiens GN=PTGR1 - [PTGR1_HUMAN]	52.16	2	11	11	73	0.862116	39	15.5158	0.83251	31	13.3252	132.887	45.85	10	40	92.1137	44.52	10	33	301	32.8742	7.1958
H3BQ52	cAMP-regulated phosphoprotein 19 OS=Homo sapiens GN=ARPP19 PE=2 SV=1 - [H3BQ52_HUMAN]	52.11	4	3	4	15	0.954471	3	4.46191	1.04661	3	14.0116	16.1516	52.11	4	8	9.37727	52.11	3	7	71	7.68185	7.23975
P00352	Retinal dehydrogenase 1 OS=Homo sapiens GN=ALDH1A1 PE=1 SV=2 - [AL1A1_HUMAN]	52.1	1	22	25	608	0.924487	310	24.3351	0.888514	265	25.9684	842.197	51.9	24	325	706.157	50.7	24	283	501	54.827	6.72705
P62195-2	Isoform 2 of 26S protease regulatory subunit 8 OS=Homo sapiens GN=PSMC5 - [PRS8_HUMAN]	52.01	2	19	20	67	1.03533	31	17.6069	1.13107	30	17.4617	84.5904	51.51	18	33	77.9603	50.25	19	34	398	44.7557	8.17725
P07237	Protein disulfide-isomerase OS=Homo sapiens GN=P4HB PE=1 SV=3 - [PDIA1_HUMAN]	51.97	1	27	27	214	1.27283	118	21.9492	1.27368	96	26.5889	287.138	50.59	26	118	222.883	41.73	23	96	508	57.0807	4.86865
P61019	Ras-related protein Rab-2A OS=Homo sapiens GN=RAB2A PE=1 SV=1 - [RAB2A_HUMAN]	51.89	1	4	9	39	1.19419	6	20.2293	0.994122	4	33.7243	62.8538	51.89	9	23	41.1195	45.28	8	16	212	23.5308	6.53662
P62277	40S ribosomal protein S13 OS=Homo sapiens GN=RPS13 PE=1 SV=2 - [RS13_HUMAN]	51.66	1	9	9	32	1.00771	14	21.9976	0.976905	18	17.3559	27.2554	44.37	8	14	35.569	48.34	8	18	151	17.2117	10.5356
C9JBV1	DnaJ (Hsp40) homolog, subfamily C, member 19, isoform CRA_a OS=Homo sapiens GN=DNAJC19 PE=4 SV=1 - [C9JBV1_HUMAN]	51.65	2	5	5	11	0.977886	6	12.0695	0.865577	5	3.98196	13.3042	51.65	5	6	14.5793	43.96	4	5	91	10.0724	10.0522
F8VXY0	Heterogeneous nuclear ribonucleoprotein A1 OS=Homo sapiens GN=HNRNPA1 PE=2 SV=1 - [F8VXY0_HUMAN]	51.64	5	11	15	169	1.06716	63	26.0274	1.03141	57	30.9098	246.126	51.64	15	88	213.642	51.64	15	81	304	32.6597	9.43701
P18206-2	Isoform 1 of Vinculin OS=Homo sapiens GN=VCL - [VINC_HUMAN]	51.5	2	53	53	329	0.981958	153	19.1368	1.00635	154	14.9255	421.778	49.34	49	165	381.076	49.91	51	164	1066	116.649	6.0874
H3BPC4	SUMO-conjugating enzyme UBC9 (Fragment) OS=Homo sapiens GN=UBE2I PE=4 SV=2 - [H3BPC4_HUMAN]	51.43	4	4	4	21	1.23119	12	18.7022	1.31775	9	6.70274	25.6749	51.43	4	12	21.936	50	3	9	70	7.99403	9.71533
P21291	Cysteine and glycine-rich protein 1 OS=Homo sapiens GN=CSRP1 PE=1 SV=3 - [CSRP1_HUMAN]	51.3	2	9	9	61	1.22706	32	16.6099	1.13816	29	18.3102	103.837	51.3	8	32	76.2641	41.97	8	29	193	20.5538	8.57275
P09382	Galectin-1 OS=Homo sapiens GN=LGALS1 PE=1 SV=2 - [LEG1_HUMAN]	51.11	1	7	7	69	0.785881	38	15.9496	0.768769	31	9.97158	117.396	51.11	7	38	89.9948	51.11	6	31	135	14.7062	5.50342
Q9UIJ7	GTP:AMP phosphotransferase AK3, mitochondrial OS=Homo sapiens GN=AK3 PE=1 SV=4 - [KAD3_HUMAN]	51.1	1	12	12	50	1.21123	28	18.1764	1.20635	22	16.6733	80.1337	51.1	12	28	59.2404	46.7	11	22	227	25.5495	9.15869
K7EJT5	60S ribosomal protein L22 (Fragment) OS=Homo sapiens GN=RPL22 PE=4 SV=1 - [K7EJT5_HUMAN]	51.06	7	2	2	16	1.02347	9	8.85688	1.04321	7	10.6954	26.2593	51.06	2	9	23.5583	51.06	2	7	47	5.07968	9.42236
Q9H0U4	Ras-related protein Rab-1B OS=Homo sapiens GN=RAB1B PE=1 SV=1 - [RAB1B_HUMAN]	50.75	1	4	10	65	0.714034	10	16.341	0.726072	8	25.8978	102.876	46.77	9	35	89.4829	47.26	9	30	201	22.1572	5.73193
P43490	Nicotinamide phosphoribosyltransferase OS=Homo sapiens GN=NAMPT PE=1 SV=1 - [NAMPT_HUMAN]	50.71	1	22	22	215	1.59686	107	25.7965	1.57392	106	21.3662	308.513	49.08	20	109	278.312	46.64	21	106	491	55.4866	7.15186
P62249	40S ribosomal protein S16 OS=Homo sapiens GN=RPS16 PE=1 SV=2 - [RS16_HUMAN]	50.68	2	9	9	42	0.957215	23	21.9335	0.934181	19	22.8754	51.9075	50.68	9	23	46.4247	39.73	7	19	146	16.435	10.2134
H0YFI1	Ragulator complex protein LAMTOR1 (Fragment) OS=Homo sapiens GN=LAMTOR1 PE=4 SV=1 - [H0YFI1_HUMAN]	50.63	5	3	3	8	1.19508	5	9.24603	1.03729	3	9.09814	12.1464	50.63	3	5	7.29772	34.18	2	3	79	8.70224	5.38916
P04264	Keratin, type II cytoskeletal 1 OS=Homo sapiens GN=KRT1 PE=1 SV=6 - [K2C1_HUMAN]	50.62	1	27	32	312	2.05929	138	37.8211	2.21617	134	41.0052	491.415	48.91	31	162	464.192	46.58	28	150	644	65.999	8.11865
Q9P0L0	Vesicle-associated membrane protein-associated protein A OS=Homo sapiens GN=VAPA PE=1 SV=3 - [VAPA_HUMAN]	50.6	1	14	15	79	0.997246	35	16.4081	0.932824	30	26.6682	95.6723	50.2	14	42	72.9719	46.99	13	37	249	27.8752	8.6167
P50395	Rab GDP dissociation inhibitor beta OS=Homo sapiens GN=GDI2 PE=1 SV=2 - [GDIB_HUMAN]	50.56	2	15	21	98	0.922706	37	17.7675	0.859507	30	20.4754	127.055	50.56	21	52	102.149	40.67	17	46	445	50.6309	6.46826
P30050	60S ribosomal protein L12 OS=Homo sapiens GN=RPL12 PE=1 SV=1 - [RL12_HUMAN]	50.3	1	6	6	37	1.02404	19	43.6274	0.98198	18	27.6178	59.7367	50.3	6	19	44.8342	50.3	6	18	165	17.8075	9.42236
P18669	Phosphoglycerate mutase 1 OS=Homo sapiens GN=PGAM1 PE=1 SV=2 - [PGAM1_HUMAN]	50	1	15	15	131	1.2465	67	21.3016	1.18287	64	19.2986	200.215	48.43	13	67	187.322	47.64	13	64	254	28.7858	7.18115
P36969-2	Isoform Cytoplasmic of Phospholipid hydroperoxide glutathione peroxidase, mitochondrial OS=Homo sapiens GN=GPX4 - [GPX4_HUMAN]	50	2	8	8	19	1.14013	9	10.7547	1.21156	10	12.0477	21.1086	45.29	7	9	21.4764	50	8	10	170	19.5135	7.94287
P61247	40S ribosomal protein S3a OS=Homo sapiens GN=RPS3A PE=1 SV=2 - [RS3A_HUMAN]	50	1	17	17	73	0.941004	38	18.5048	0.942384	35	27.0436	94.7844	46.97	15	38	92.3067	40.53	13	35	264	29.9257	9.72998
P61106	Ras-related protein Rab-14 OS=Homo sapiens GN=RAB14 PE=1 SV=4 - [RAB14_HUMAN]	49.3	1	7	8	34	1.03267	12	31.4512	1.21367	9	35.4191	44.8161	42.79	7	18	38.369	44.65	7	16	215	23.8819	6.21436
Q9Y3F4	Serine-threonine kinase receptor-associated protein OS=Homo sapiens GN=STRAP PE=1 SV=1 - [STRAP_HUMAN]	49.14	2	13	13	45	1.0755	24	13.2734	1.09658	21	22.5108	71.254	44.86	12	24	62.5636	34.57	10	21	350	38.414	5.12256
Q15005	Signal peptidase complex subunit 2 OS=Homo sapiens GN=SPCS2 PE=1 SV=3 - [SPCS2_HUMAN]	49.12	2	10	10	25	1.0591	11	21.1089	1.03384	13	25.0489	31.0738	45.13	9	12	41.3486	34.96	7	13	226	24.9867	8.47021
P09211	Glutathione S-transferase P OS=Homo sapiens GN=GSTP1 PE=1 SV=2 - [GSTP1_HUMAN]	49.05	1	10	10	71	0.906996	36	20.3598	0.884787	35	14.3265	94.8239	46.19	9	36	89.1107	45.71	8	35	210	23.341	5.64307
Q8N4H5	Mitochondrial import receptor subunit TOM5 homolog OS=Homo sapiens GN=TOMM5 PE=1 SV=1 - [TOM5_HUMAN]	49.02	4	3	3	7	0.851498	3	11.6903	0.881142	4	3.18809	1.95419	49.02	3	3	8.68401	49.02	3	4	51	6.03137	9.70068
B4DLR8	NAD(P)H dehydrogenase [quinone] 1 OS=Homo sapiens GN=NQO1 PE=2 SV=1 - [B4DLR8_HUMAN]	49.01	4	12	12	104	0.731206	53	25.5362	0.72284	51	23.1785	133.503	46.04	11	53	123.815	49.01	12	51	202	22.7789	8.49951
Q9P2E9	Ribosome-binding protein 1 OS=Homo sapiens GN=RRBP1 PE=1 SV=4 - [RRBP1_HUMAN]	49.01	1	49	50	188	1.268	101	21.4162	1.28991	85	23.7207	282.926	45.89	44	102	227.502	48.3	49	86	1410	152.381	8.60205
P62158	Calmodulin OS=Homo sapiens GN=CALM1 PE=1 SV=2 - [CALM_HUMAN]	48.99	4	8	8	62	0.893034	33	24.8744	0.857294	28	14.8424	99.3181	48.99	8	33	77.4845	42.95	7	29	149	16.8268	4.22119
O43707	Alpha-actinin-4 OS=Homo sapiens GN=ACTN4 PE=1 SV=2 - [ACTN4_HUMAN]	48.96	1	30	42	349	1.1677	104	19.0108	1.09752	88	15.6357	495.066	47.64	41	190	427.184	43.25	37	159	911	104.788	5.43994
Q49B96	Cytochrome c oxidase assembly protein COX19 OS=Homo sapiens GN=COX19 PE=1 SV=1 - [COX19_HUMAN]	48.89	1	4	4	10	1.39462	4	4.62763	1.38364	6	3.14423	9.7924	34.44	3	4	13.8599	48.89	4	6	90	10.3871	8.71924
P30044-2	Isoform Cytoplasmic+peroxisomal of Peroxiredoxin-5, mitochondrial OS=Homo sapiens GN=PRDX5 - [PRDX5_HUMAN]	48.77	2	6	6	97	0.998813	49	15.3093	0.975552	45	17.4855	120.997	48.77	6	49	108.478	48.77	6	48	162	17.02	7.23975
P14927	Cytochrome b-c1 complex subunit 7 OS=Homo sapiens GN=UQCRB PE=1 SV=2 - [QCR7_HUMAN]	48.65	1	6	6	22	1.31197	12	14.1531	1.38989	10	11.8251	32.2898	48.65	6	12	20.5004	43.24	5	10	111	13.522	8.77783
K7ELV6	Cold-inducible RNA-binding protein (Fragment) OS=Homo sapiens GN=CIRBP PE=4 SV=1 - [K7ELV6_HUMAN]	48.57	11	3	3	8	1.14644	4	10.7235	1.02634	4	14.2229	11.4872	48.57	3	4	9.36484	48.57	3	4	70	7.78274	4.71631
P49748-2	Isoform 2 of Very long-chain specific acyl-CoA dehydrogenase, mitochondrial OS=Homo sapiens GN=ACADVL - [ACADV_HUMAN]	48.5	1	3	27	123	1.40619	1		0.769665	2	7.02178		0			156.306	46.45	26	60	633	68.0152	8.55811
P62820	Ras-related protein Rab-1A OS=Homo sapiens GN=RAB1A PE=1 SV=3 - [RAB1A_HUMAN]	48.29	1	4	10	69	0.878253	12	19.7525	0.843313	11	25.333	117.578	44.39	9	36	104.138	44.88	9	33	205	22.6634	6.21436
P06576	ATP synthase subunit beta, mitochondrial OS=Homo sapiens GN=ATP5B PE=1 SV=3 - [ATPB_HUMAN]	48.02	1	18	18	251	1.07038	127	17.3427	1.05998	114	18.2966	346.067	48.02	18	132	311.676	48.02	18	119	529	56.5246	5.40186
P09669	Cytochrome c oxidase subunit 6C OS=Homo sapiens GN=COX6C PE=1 SV=2 - [COX6C_HUMAN]	48	1	5	5	12	1.34097	7	12.854	1.20362	5	14.0751	11.6349	48	5	7	6.44428	46.67	4	5	75	8.77569	10.3892
P38117	Electron transfer flavoprotein subunit beta OS=Homo sapiens GN=ETFB PE=1 SV=3 - [ETFB_HUMAN]	47.84	1	13	13	75	1.00475	41	14.3684	1.01007	34	15.3507	102.876	47.84	13	41	88.0446	41.57	12	34	255	27.8262	8.104
Q09666	Neuroblast differentiation-associated protein AHNAK OS=Homo sapiens GN=AHNAK PE=1 SV=2 - [AHNK_HUMAN]	47.78	1	153	155	504	0.956015	251	17.7993	0.974237	233	14.9911	669.444	45.89	147	260	579.974	41.51	132	244	5890	628.699	6.15088
P08727	Keratin, type I cytoskeletal 19 OS=Homo sapiens GN=KRT19 PE=1 SV=4 - [K1C19_HUMAN]	47.5	1	12	21	87	0.929488	21	17.9285	0.935834	20	19.9874	113.256	44.25	19	45	115.089	45	19	42	400	44.0791	5.13525
Q99471	Prefoldin subunit 5 OS=Homo sapiens GN=PFDN5 PE=1 SV=2 - [PFD5_HUMAN]	47.4	1	7	7	24	1.14402	13	21.3708	0.917891	11	45.7293	27.8638	47.4	7	13	31.8298	40.91	6	11	154	17.317	6.32861
Q04828	Aldo-keto reductase family 1 member C1 OS=Homo sapiens GN=AKR1C1 PE=1 SV=1 - [AK1C1_HUMAN]	47.37	1	5	15	136	0.803479	20	26.0264	0.852559	21	23.9045	212.357	42.41	14	75	161.875	41.49	13	61	323	36.765	7.88428
P63173	60S ribosomal protein L38 OS=Homo sapiens GN=RPL38 PE=1 SV=2 - [RL38_HUMAN]	47.14	1	4	5	23	0.984886	12	13.8002	1.02165	10	12.4808	32.1691	47.14	5	13	26.078	32.86	2	10	70	8.21273	10.0962
P11021	78 kDa glucose-regulated protein OS=Homo sapiens GN=HSPA5 PE=1 SV=2 - [GRP78_HUMAN]	46.94	1	31	33	319	1.23766	159	19.3223	1.21719	137	17.8918	456.178	45.26	32	170	373.302	46.48	30	149	654	72.2884	5.16064
O60814	Histone H2B type 1-K OS=Homo sapiens GN=HIST1H2BK PE=1 SV=3 - [H2B1K_HUMAN]	46.83	11	2	7	93	0.48559	16	34.7787	0.521285	15	41.1919	143.441	46.83	7	50	117.96	42.06	6	43	126	13.8816	10.3159
P06899	Histone H2B type 1-J OS=Homo sapiens GN=HIST1H2BJ PE=1 SV=3 - [H2B1J_HUMAN]	46.83	5	2	7	77	0.482409	8	22.6028	0.490264	7	25.955	120.589	46.83	7	42	94.6566	42.06	6	35	126	13.8956	10.3159
P49748	Very long-chain specific acyl-CoA dehydrogenase, mitochondrial OS=Homo sapiens GN=ACADVL PE=1 SV=1 - [ACADV_HUMAN]	46.72	2	3	27	123	1.367	2	4.1927	0.886326	2	28.491	173.465	42.29	24	64		0			655	70.3454	8.74854
C9J9K3	40S ribosomal protein SA (Fragment) OS=Homo sapiens GN=RPSA PE=2 SV=1 - [C9J9K3_HUMAN]	46.59	3	9	9	87	1.00195	44	19.7325	1.12525	42	25.8006	133.181	35.23	7	45	104.578	35.98	7	42	264	29.487	5.24951
H3BM50	Target of rapamycin complex subunit LST8 OS=Homo sapiens GN=MLST8 PE=4 SV=1 - [H3BM50_HUMAN]	46.55	8	4	4	6	0.969833	2	4.65042	1.07532	4	7.91022	6.74855	25.86	2	2	12.5644	46.55	4	4	116	12.8041	6.02393
P14854	Cytochrome c oxidase subunit 6B1 OS=Homo sapiens GN=COX6B1 PE=1 SV=2 - [CX6B1_HUMAN]	46.51	1	5	5	10	1.42775	5	18.0596	1.2844	5	20.1979	13.7404	37.21	4	5	11.2699	45.35	4	5	86	10.1857	7.04932
P09525	Annexin A4 OS=Homo sapiens GN=ANXA4 PE=1 SV=4 - [ANXA4_HUMAN]	46.39	1	13	13	183	0.708706	91	23.3614	0.677891	92	22.8124	271.385	46.39	13	91	245.901	46.39	13	92	319	35.8601	6.12549
P62857	40S ribosomal protein S28 OS=Homo sapiens GN=RPS28 PE=1 SV=1 - [RS28_HUMAN]	46.38	1	3	3	14	1.14412	8	25.1029	0.902185	6	10.5756	16.2144	30.43	2	8	16.1315	46.38	3	6	69	7.8362	10.6968
P18124	60S ribosomal protein L7 OS=Homo sapiens GN=RPL7 PE=1 SV=1 - [RL7_HUMAN]	46.37	1	14	14	65	0.886191	33	10.8849	0.900221	31	20.3138	88.5849	46.37	14	33	78.3784	46.37	14	32	248	29.2072	10.6528
P08238	Heat shock protein HSP 90-beta OS=Homo sapiens GN=HSP90AB1 PE=1 SV=4 - [HS90B_HUMAN]	46.27	1	19	35	383	0.918501	84	15.3691	0.931328	78	14.2813	543.407	45.3	34	199	458.394	43.51	34	184	724	83.2121	5.03369
P62241	40S ribosomal protein S8 OS=Homo sapiens GN=RPS8 PE=1 SV=2 - [RS8_HUMAN]	46.15	1	9	9	33	0.865367	18	40.538	0.94494	15	25.0928	46.1207	46.15	9	18	37.6057	42.31	7	15	208	24.1902	10.3159
P62979	Ubiquitin-40S ribosomal protein S27a OS=Homo sapiens GN=RPS27A PE=1 SV=2 - [RS27A_HUMAN]	46.15	1	7	7	107	0.967812	55	14.0359	1.01645	52	17.6963	153.548	46.15	7	55	143.751	46.15	7	52	156	17.9535	9.64209
P00167-2	Isoform 2 of Cytochrome b5 OS=Homo sapiens GN=CYB5A - [CYB5_HUMAN]	45.92	2	4	4	19	1.03148	10	15.803	1.05856	9	9.5901	30.1938	45.92	4	10	26.9198	45.92	4	9	98	11.2615	5.13525
P29692	Elongation factor 1-delta OS=Homo sapiens GN=EEF1D PE=1 SV=5 - [EF1D_HUMAN]	45.91	3	11	11	72	1.1698	44	29.3767	1.0704	28	42.6245	123.301	45.91	11	44	82.1088	36.65	7	28	281	31.1028	5.0083
Q9Y5J9	Mitochondrial import inner membrane translocase subunit Tim8 B OS=Homo sapiens GN=TIMM8B PE=1 SV=1 - [TIM8B_HUMAN]	45.78	2	4	4	7	0.714101	4	16.8575	0.731921	3	12.5488	4.96377	45.78	4	4	5.49687	36.14	3	3	83	9.33754	5.12256
K7EQF4	Perilipin-3 OS=Homo sapiens GN=PLIN3 PE=4 SV=1 - [K7EQF4_HUMAN]	45.73	3	14	14	54	1.26568	30	34.2549	1.29625	24	27.648	97.4429	45.73	14	30	76.7429	35.55	11	24	422	45.7752	5.42725
O00483	NADH dehydrogenase [ubiquinone] 1 alpha subcomplex subunit 4 OS=Homo sapiens GN=NDUFA4 PE=1 SV=1 - [NDUA4_HUMAN]	45.68	1	4	4	11	0.994133	7	7.57347	0.963905	4	4.93288	18.492	45.68	4	7	12.3129	27.16	2	4	81	9.36391	9.37842
Q9Y3A5	Ribosome maturation protein SBDS OS=Homo sapiens GN=SBDS PE=1 SV=4 - [SBDS_HUMAN]	45.6	1	11	11	31	0.948414	16	28.5699	1.00963	13	17.6347	35.1676	36.8	10	17	28.2335	26	6	14	250	28.7453	8.74854
A6NGP5	Hematological and neurological-expressed 1-like protein OS=Homo sapiens GN=HN1L PE=2 SV=2 - [A6NGP5_HUMAN]	45.51	4	6	6	19	0.756692	9	16.856	0.800162	10	20.3572	22.3869	45.51	6	9	18.4595	45.51	6	10	178	18.8944	9.45166
B4DM74	60S ribosomal protein L18a OS=Homo sapiens GN=RPL18A PE=2 SV=1 - [B4DM74_HUMAN]	45.45	5	8	8	40	0.904506	22	18.1453	0.925183	18	11.5009	55.5417	40.26	7	22	44.9965	45.45	8	18	154	18.0984	10.4771
Q16629-3	Isoform 3 of Serine/arginine-rich splicing factor 7 OS=Homo sapiens GN=SRSF7 - [SRSF7_HUMAN]	45.45	5	5	6	29	1.25675	8	27.2451	1.18885	8	32.1399	36.7876	40.15	5	16	29.5157	45.45	6	13	132	15.2475	9.62744
Q8WUD1	Ras-related protein Rab-2B OS=Homo sapiens GN=RAB2B PE=1 SV=1 - [RAB2B_HUMAN]	45.37	1	3	8	36	0.989789	4	12.8098	1.00287	3	16.1745	52.6158	45.37	8	21	35.9569	37.04	7	15	216	24.1991	7.82568
P12429	Annexin A3 OS=Homo sapiens GN=ANXA3 PE=1 SV=3 - [ANXA3_HUMAN]	45.2	1	13	13	46	1.19794	24	16.0886	1.20175	22	17.9461	66.4196	32.82	11	24	63.7674	41.8	12	22	323	36.3527	5.92236
P16152	Carbonyl reductase [NADPH] 1 OS=Homo sapiens GN=CBR1 PE=1 SV=3 - [CBR1_HUMAN]	45.13	1	7	9	52	1.01238	19	13.283	1.00048	16	16.3279	81.5201	45.13	9	28	65.1296	45.13	9	24	277	30.3559	8.32373
P49411	Elongation factor Tu, mitochondrial OS=Homo sapiens GN=TUFM PE=1 SV=2 - [EFTU_HUMAN]	45.13	1	18	18	85	1.19068	43	18.2051	1.19802	42	16.6339	126.728	43.58	17	43	111.892	45.13	18	42	452	49.5102	7.60596
C9J5D1	N-alpha-acetyltransferase 50 OS=Homo sapiens GN=NAA50 PE=2 SV=1 - [C9J5D1_HUMAN]	44.96	3	6	6	18	0.903988	9	10.6992	0.951161	9	11.6648	27.2082	35.66	5	9	27.0692	44.96	6	9	129	14.8768	8.55811
O15212	Prefoldin subunit 6 OS=Homo sapiens GN=PFDN6 PE=1 SV=1 - [PFD6_HUMAN]	44.96	1	7	7	22	0.976915	11	15.2244	0.976639	11	11.4947	33.8282	38.76	6	11	27.7019	23.26	4	11	129	14.5738	8.88037
P61981	14-3-3 protein gamma OS=Homo sapiens GN=YWHAG PE=1 SV=2 - [1433G_HUMAN]	44.94	1	6	10	94	1.19933	30	16.5587	1.2313	18	13.8126	134.362	44.94	10	54	109.094	40.89	9	40	247	28.2849	4.89404
P06733	Alpha-enolase OS=Homo sapiens GN=ENO1 PE=1 SV=2 - [ENOA_HUMAN]	44.7	1	13	17	293	1.14276	132	15.9125	1.10141	123	15.0544	434.452	44.7	17	154	373.103	39.86	15	139	434	47.1393	7.38623
P29401	Transketolase OS=Homo sapiens GN=TKT PE=1 SV=3 - [TKT_HUMAN]	44.62	3	27	27	227	0.825213	115	20.6853	0.85959	110	19.9379	347.997	38.52	24	116	322.999	40.45	25	111	623	67.8347	7.66455
P07900	Heat shock protein HSP 90-alpha OS=Homo sapiens GN=HSP90AA1 PE=1 SV=5 - [HS90A_HUMAN]	44.54	2	21	36	383	0.902177	97	18.7066	0.939649	86	17.2763	563.395	42.49	34	201	488.11	38.66	32	182	732	84.6067	5.021
P46779	60S ribosomal protein L28 OS=Homo sapiens GN=RPL28 PE=1 SV=3 - [RL28_HUMAN]	44.53	1	7	7	22	1.06814	11	14.3678	1.04334	11	6.58766	28.9973	44.53	7	11	24.8921	33.58	5	11	137	15.7377	12.0151
P78417	Glutathione S-transferase omega-1 OS=Homo sapiens GN=GSTO1 PE=1 SV=2 - [GSTO1_HUMAN]	44.4	1	15	15	72	1.33215	38	19.1891	1.3372	34	21.0659	81.7816	43.98	14	38	79.197	44.4	15	34	241	27.548	6.59521
Q9Y224	UPF0568 protein C14orf166 OS=Homo sapiens GN=C14orf166 PE=1 SV=1 - [CN166_HUMAN]	44.26	1	11	11	39	1.10893	21	25.1032	1.11923	18	19.8632	54.1324	43.85	10	21	42.2369	40.16	9	18	244	28.0507	6.65381
P21333-2	Isoform 2 of Filamin-A OS=Homo sapiens GN=FLNA - [FLNA_HUMAN]	44.07	2	86	92	629	1.21421	321	23.3751	1.21378	292	20.3493	927.593	42.86	87	330	820.295	40.43	88	299	2639	279.843	6.04932
D9YZV2	Tropomyosin 1 (Alpha) isoform 5 OS=Homo sapiens GN=TPM1 PE=3 SV=1 - [D9YZV2_HUMAN]	44.01	3	6	15	121	1.36056	26	14.7978	1.37749	20	15.3948	149.043	41.55	14	64	119.866	44.01	15	57	284	32.8457	4.76709
Q16718	NADH dehydrogenase [ubiquinone] 1 alpha subcomplex subunit 5 OS=Homo sapiens GN=NDUFA5 PE=1 SV=3 - [NDUA5_HUMAN]	43.97	2	4	4	13	0.954813	8	21.0684	0.854222	5	12.3448	22.6468	43.97	4	8	16.5321	31.03	3	5	116	13.4502	5.98584
P04792	Heat shock protein beta-1 OS=Homo sapiens GN=HSPB1 PE=1 SV=2 - [HSPB1_HUMAN]	43.9	1	8	8	59	0.896776	32	20.7414	0.978041	27	21.6651	89.9545	43.9	8	32	84.5067	35.61	7	27	205	22.7685	6.40479
Q9Y3B7	39S ribosomal protein L11, mitochondrial OS=Homo sapiens GN=MRPL11 PE=1 SV=1 - [RM11_HUMAN]	43.75	2	8	8	22	1.04931	9	18.9738	1.03811	13	12.2855	33.9123	28.65	5	9	40.8729	43.75	8	13	192	20.6704	9.90576
P13667	Protein disulfide-isomerase A4 OS=Homo sapiens GN=PDIA4 PE=1 SV=2 - [PDIA4_HUMAN]	43.72	1	27	28	185	1.08721	81	17.6642	1.1385	78	17.112	232.406	40.62	24	95	206.086	41.86	26	90	645	72.887	5.07178
Q16851	UTP--glucose-1-phosphate uridylyltransferase OS=Homo sapiens GN=UGP2 PE=1 SV=5 - [UGPA_HUMAN]	43.7	2	21	21	96	1.01427	47	16.9496	1.02224	49	18.3927	128.939	40.94	19	47	122.218	39.96	19	49	508	56.9047	8.14795
Q15691	Microtubule-associated protein RP/EB family member 1 OS=Homo sapiens GN=MAPRE1 PE=1 SV=3 - [MARE1_HUMAN]	43.66	1	10	14	42	1.00841	19	24.2995	0.926363	13	20.172	52.0037	43.66	14	24	45.4416	28.36	9	18	268	29.9802	5.13525
P00491	Purine nucleoside phosphorylase OS=Homo sapiens GN=PNP PE=1 SV=2 - [PNPH_HUMAN]	43.6	1	11	11	47	1.07439	23	20.9986	1.1578	24	18.1596	61.6943	39.1	9	23	51.4984	39.79	10	24	289	32.0972	6.94678
Q02818	Nucleobindin-1 OS=Homo sapiens GN=NUCB1 PE=1 SV=4 - [NUCB1_HUMAN]	43.6	1	16	16	65	0.941991	33	16.3188	0.978568	32	13.595	93.1047	43.6	16	33	93.8493	41.43	15	32	461	53.8463	5.24951
P28066	Proteasome subunit alpha type-5 OS=Homo sapiens GN=PSMA5 PE=1 SV=3 - [PSA5_HUMAN]	43.57	1	8	8	50	1.09371	26	15.6941	1.09997	24	16.4221	86.7213	43.57	8	26	79.7008	43.57	8	24	241	26.3942	4.79248
F2Z3P9	NADH dehydrogenase [ubiquinone] 1 beta subcomplex subunit 4 OS=Homo sapiens GN=NDUFB4 PE=4 SV=1 - [F2Z3P9_HUMAN]	43.48	4	2	2	3	0.777746	3	5.09402	0.86916	1		5.12585	43.48	2	3		0			69	8.0503	10.0962
P61353	60S ribosomal protein L27 OS=Homo sapiens GN=RPL27 PE=1 SV=2 - [RL27_HUMAN]	43.38	2	7	7	35	1.0154	20	17.8323	0.956284	15	14.9919	50.9261	43.38	6	20	37.6781	42.65	6	15	136	15.7877	10.5649
B8ZZU8	Transcription elongation factor B (SIII), polypeptide 2 (18kDa, elongin B), isoform CRA_b OS=Homo sapiens GN=TCEB2 PE=4 SV=1 - [B8ZZU8_HUMAN]	43.36	3	5	5	29	1.02406	14	10.9158	1.02076	15	17.6947	28.5975	43.36	5	14	34.3992	43.36	5	15	113	12.5193	4.97021
O75874	Isocitrate dehydrogenase [NADP] cytoplasmic OS=Homo sapiens GN=IDH1 PE=1 SV=2 - [IDHC_HUMAN]	43.24	1	19	19	155	0.996947	84	13.8333	0.965337	68	21.2897	227.249	40.1	17	86	158.767	41.06	18	69	414	46.6295	7.00537
P63000	Ras-related C3 botulinum toxin substrate 1 OS=Homo sapiens GN=RAC1 PE=1 SV=1 - [RAC1_HUMAN]	43.23	2	6	7	24	0.865582	9	33.2998	0.946299	9	22.5267	27.3619	35.94	6	12	32.8975	34.38	6	12	192	21.4362	8.49951
P62328	Thymosin beta-4 OS=Homo sapiens GN=TMSB4X PE=1 SV=2 - [TYB4_HUMAN]	43.18	1	1	2	5	0.935534	2	19.3817	0.924216	2	1.12427		0			4.84835	43.18	2	4	44	5.04952	5.05908
E9PKG1	Protein arginine N-methyltransferase 1 OS=Homo sapiens GN=PRMT1 PE=2 SV=1 - [E9PKG1_HUMAN]	43.08	6	12	12	61	1.31468	33	18.7515	1.40039	28	22.6997	94.6209	43.08	12	33	69.1015	38.15	11	28	325	37.6848	6.15088
Q6EEV4-2	Isoform 5 of DNA-directed RNA polymerase II subunit GRINL1A, isoforms 4/5 OS=Homo sapiens GN=POLR2M - [GL1AD_HUMAN]	43.02	2	2	2	2	0.911967	2	15.6542	0.930679	1		6.12868	43.02	2	2		0			86	8.82153	8.25049
P40926	Malate dehydrogenase, mitochondrial OS=Homo sapiens GN=MDH2 PE=1 SV=3 - [MDHM_HUMAN]	42.9	1	13	13	166	1.04459	94	12.8261	1.05048	72	17.3619	237.408	42.9	13	94	181.502	42.9	13	72	338	35.4807	8.67529
E9PCY7	Heterogeneous nuclear ribonucleoprotein H OS=Homo sapiens GN=HNRNPH1 PE=2 SV=1 - [E9PCY7_HUMAN]	42.89	3	5	15	114	1.20361	22	12.1758	1.14673	19	16.9041	146.741	38.23	13	62	117.612	41.49	14	52	429	47.0574	6.34131
Q9Y6N5	Sulfide:quinone oxidoreductase, mitochondrial OS=Homo sapiens GN=SQRDL PE=1 SV=1 - [SQRD_HUMAN]	42.89	1	19	19	86	1.5122	45	29.4503	1.53979	41	29.33	128.979	42.89	19	45	106.157	39.33	17	41	450	49.9289	9.11475
E5RIW3	Tubulin-specific chaperone A OS=Homo sapiens GN=TBCA PE=2 SV=1 - [E5RIW3_HUMAN]	42.86	3	6	6	21	0.940416	11	19.2781	1.01909	10	19.1329	26.446	42.86	6	11	23.6306	42.86	6	10	84	10.074	4.62744
P10599	Thioredoxin OS=Homo sapiens GN=TXN PE=1 SV=3 - [THIO_HUMAN]	42.86	1	6	6	82	0.831624	40	16.8766	0.817885	42	21.6081	123.665	42.86	6	40	119.024	42.86	6	42	105	11.7297	4.91943
B4DQJ8	6-phosphogluconate dehydrogenase, decarboxylating OS=Homo sapiens GN=PGD PE=2 SV=1 - [B4DQJ8_HUMAN]	42.77	2	19	21	202	0.902015	100	22.5434	0.864595	100	16.7985	271.538	42.77	20	102	238.825	40.43	18	100	470	51.8393	7.44482
O75531	Barrier-to-autointegration factor OS=Homo sapiens GN=BANF1 PE=1 SV=1 - [BAF_HUMAN]	42.7	1	3	3	9	1.19259	4	3.77737	1.09004	5	2.56514	12.2999	42.7	3	4	18.6427	42.7	3	5	89	10.052	6.0874
Q9UMX5	Neudesin OS=Homo sapiens GN=NENF PE=1 SV=1 - [NENF_HUMAN]	42.44	1	6	6	20	1.03063	12	14.6305	1.02205	8	9.4653	28.2775	42.44	6	12	20.6401	37.21	5	8	172	18.8448	5.69385
Q15019	Septin-2 OS=Homo sapiens GN=SEPT2 PE=1 SV=1 - [SEPT2_HUMAN]	42.38	2	11	11	35	0.98424	17	10.8161	0.990433	18	15.2287	46.4781	37.95	9	17	47.142	36.01	10	18	361	41.4613	6.59521
P61457	Pterin-4-alpha-carbinolamine dehydratase OS=Homo sapiens GN=PCBD1 PE=1 SV=2 - [PHS_HUMAN]	42.31	1	4	5	13	0.955864	6	13.7329	1.0457	6	8.45162	11.5439	35.58	4	6	15.4564	42.31	5	7	104	11.992	6.80029
O95994	Anterior gradient protein 2 homolog OS=Homo sapiens GN=AGR2 PE=1 SV=1 - [AGR2_HUMAN]	42.29	2	7	7	51	0.440223	26	59.3606	0.441233	25	64.8161	88.436	42.29	7	26	73.8709	42.29	7	25	175	19.9666	8.99756
P50453	Serpin B9 OS=Homo sapiens GN=SERPINB9 PE=1 SV=1 - [SPB9_HUMAN]	42.29	1	13	13	45	1.28047	24	17.3303	1.34811	19	17.0216	59.325	38.03	11	25	42.7736	36.7	12	20	376	42.3763	5.85889
P38646	Stress-70 protein, mitochondrial OS=Homo sapiens GN=HSPA9 PE=1 SV=2 - [GRP75_HUMAN]	42.27	1	27	28	198	1.10089	104	19.37	1.12416	89	20.9304	303.038	42.27	28	107	234.225	38.14	25	91	679	73.6348	6.16357
D6RC46	Trans-L-3-hydroxyproline dehydratase (Fragment) OS=Homo sapiens GN=L3HYPDH PE=2 SV=1 - [D6RC46_HUMAN]	42.25	3	6	6	10	0.942792	6	28.1196	0.914955	4	14.8869	11.5877	37.32	5	6	5.80654	25.35	4	4	142	15.1857	6.30322
Q15907	Ras-related protein Rab-11B OS=Homo sapiens GN=RAB11B PE=1 SV=4 - [RB11B_HUMAN]	42.2	1	9	9	53	0.980839	29	13.2282	0.988812	24	14.398	87.6826	42.2	9	29	73.186	38.07	8	24	218	24.4735	5.93506
B4DWW1	ADP-ribosylation factor-like protein 1 OS=Homo sapiens GN=ARL1 PE=2 SV=1 - [B4DWW1_HUMAN]	42.07	3	5	5	15	1.01964	9	6.00635	1.0683	6	5.46893	25.1485	42.07	5	9	15.6447	28.66	3	6	164	18.5536	5.70654
P07203	Glutathione peroxidase 1 OS=Homo sapiens GN=GPX1 PE=1 SV=4 - [GPX1_HUMAN]	41.87	1	7	7	28	1.43175	13	17.682	1.38104	15	21.2921	26.4366	30.54	5	13	31.5146	41.87	7	15	203	22.0751	6.55127
P49458	Signal recognition particle 9 kDa protein OS=Homo sapiens GN=SRP9 PE=1 SV=2 - [SRP09_HUMAN]	41.86	3	4	4	16	1.09384	8	21.3352	1.06128	8	13.7624	17.0477	32.56	3	8	13.7	29.07	3	8	86	10.1051	7.97217
P02538	Keratin, type II cytoskeletal 6A OS=Homo sapiens GN=KRT6A PE=1 SV=3 - [K2C6A_HUMAN]	41.84	1	3	25	199	1.39224	5	12.6663	1.99787	4	34.2822	257.778	39.18	24	101	242.585	39.18	23	98	564	60.0083	8.00146
P04259	Keratin, type II cytoskeletal 6B OS=Homo sapiens GN=KRT6B PE=1 SV=5 - [K2C6B_HUMAN]	41.84	1	2	25	204	1.64519	3	7.6701	1.78776	3	32.6354	263.57	39.18	24	104	246.889	39.18	23	100	564	60.0303	8.00146
M0QXL5	rRNA 2'-O-methyltransferase fibrillarin (Fragment) OS=Homo sapiens GN=FBL PE=3 SV=1 - [M0QXL5_HUMAN]	41.8	2	9	9	29	0.924864	14	2.90664	0.932442	13	11.0757	36.3415	41.8	9	15	33.4557	35.66	8	14	244	26.6228	8.93896
P55145	Mesencephalic astrocyte-derived neurotrophic factor OS=Homo sapiens GN=MANF PE=1 SV=3 - [MANF_HUMAN]	41.76	1	11	11	38	1.32262	19	19.3542	1.27941	19	18.9364	42.1921	41.21	10	19	46.3244	32.42	9	19	182	20.6868	8.68994
P82909	28S ribosomal protein S36, mitochondrial OS=Homo sapiens GN=MRPS36 PE=1 SV=2 - [RT36_HUMAN]	41.75	1	4	4	17	1.18561	8	8.76534	1.23517	8	23.1499	23.842	41.75	4	8	20.1736	41.75	4	9	103	11.459	9.99365
Q13404-6	Isoform 4 of Ubiquitin-conjugating enzyme E2 variant 1 OS=Homo sapiens GN=UBE2V1 - [UB2V1_HUMAN]	41.75	6	5	5	14	1.20856	6	20.0666	1.1938	8	16.3042	14.4925	41.75	5	6	18.6927	41.75	5	8	103	11.834	9.0708
Q99417	C-Myc-binding protein OS=Homo sapiens GN=MYCBP PE=1 SV=3 - [MYCBP_HUMAN]	41.75	1	4	4	13	0.946315	6	4.81792	0.935288	7	6.60273	14.1346	33.01	3	6	13.7485	41.75	4	7	103	11.9593	5.90967
P30838	Aldehyde dehydrogenase, dimeric NADP-preferring OS=Homo sapiens GN=ALDH3A1 PE=1 SV=3 - [AL3A1_HUMAN]	41.72	1	17	18	146	0.584913	70	32.9258	0.600752	67	32.376	204.209	40.18	17	75	199.372	35.32	14	71	453	50.3628	6.53662
P23526	Adenosylhomocysteinase OS=Homo sapiens GN=AHCY PE=1 SV=4 - [SAHH_HUMAN]	41.67	1	17	19	103	1.00047	46	15.3993	0.974456	49	14.4443	144.772	41.67	19	51	148.152	41.44	18	52	432	47.6852	6.34131
P08758	Annexin A5 OS=Homo sapiens GN=ANXA5 PE=1 SV=2 - [ANXA5_HUMAN]	41.56	1	12	12	63	1.34013	30	22.2665	1.32701	30	18.4259	78.4262	41.56	12	31	78.575	32.81	10	32	320	35.9144	5.04639
Q5QNZ2	ATP synthase subunit b, mitochondrial OS=Homo sapiens GN=ATP5F1 PE=2 SV=1 - [Q5QNZ2_HUMAN]	41.54	2	8	8	52	0.993835	26	28.3988	1.01632	26	20.5956	82.9696	37.44	7	26	73.3016	41.54	8	26	195	22.2608	9.26123
Q9BTU6	Phosphatidylinositol 4-kinase type 2-alpha OS=Homo sapiens GN=PI4K2A PE=1 SV=1 - [P4K2A_HUMAN]	41.54	1	18	18	35	1.2366	19	12.2663	1.18108	16	15.5237	49.2204	37.37	16	19	31.5026	34.24	15	16	479	53.9886	8.29443
Q9BWM7	Sideroflexin-3 OS=Homo sapiens GN=SFXN3 PE=1 SV=2 - [SFXN3_HUMAN]	41.54	1	10	11	37	1.09389	17	10.3929	1.12644	16	13.8604	58.5451	41.54	11	19	46.9251	41.54	11	18	325	35.9557	9.08545
J3KPX7	Prohibitin-2 OS=Homo sapiens GN=PHB2 PE=4 SV=1 - [J3KPX7_HUMAN]	41.47	2	14	14	48	0.937906	24	22.5222	0.908649	24	17.7969	58.8908	38.8	12	24	54.4437	29.1	11	24	299	33.382	9.80322
P08779	Keratin, type I cytoskeletal 16 OS=Homo sapiens GN=KRT16 PE=1 SV=4 - [K1C16_HUMAN]	41.44	1	10	19	70	1.51378	14	22.8863	1.6903	10	30.0083	85.9193	41.44	19	39	63.7667	36.79	16	31	473	51.2362	5.04639
P13804	Electron transfer flavoprotein subunit alpha, mitochondrial OS=Homo sapiens GN=ETFA PE=1 SV=1 - [ETFA_HUMAN]	41.44	2	11	11	97	1.10766	52	15.9054	1.06923	45	14.3003	134.46	39.34	10	52	129.98	38.44	10	45	333	35.0576	8.38232
Q9BT78	COP9 signalosome complex subunit 4 OS=Homo sapiens GN=COPS4 PE=1 SV=1 - [CSN4_HUMAN]	41.38	2	13	13	24	1.12076	16	23.635	1.04845	8	18.8921	35.9957	37.93	12	16	22.0727	24.38	8	8	406	46.2397	5.8335
J3KSS0	60S ribosomal protein L26 OS=Homo sapiens GN=RPL26 PE=4 SV=1 - [J3KSS0_HUMAN]	41.27	7	3	3	13	1.02319	6	20.1846	1.07324	7	17.458	11.8112	41.27	3	6	13.2367	41.27	3	7	63	7.56993	11.0044
O60506	Heterogeneous nuclear ribonucleoprotein Q OS=Homo sapiens GN=SYNCRIP PE=1 SV=2 - [HNRPQ_HUMAN]	41.25	2	15	19	106	1.02991	45	17.4124	1.05275	41	18.1252	165.213	41.25	19	56	137.379	37.4	18	50	623	69.5596	8.5874
P51858	Hepatoma-derived growth factor OS=Homo sapiens GN=HDGF PE=1 SV=1 - [HDGF_HUMAN]	41.25	1	10	11	94	1.25933	44	22.5146	1.26375	36	9.17164	152.416	41.25	11	54	106.452	37.5	10	40	240	26.7719	4.729
G5EA52	Protein disulfide isomerase family A, member 3, isoform CRA_b OS=Homo sapiens GN=PDIA3 PE=3 SV=1 - [G5EA52_HUMAN]	41.24	2	21	21	137	1.12736	66	17.6663	1.10754	59	16.5646	191.562	40	20	72	161.253	33.4	18	65	485	54.9289	6.85889
F8WF48	Translocation protein SEC62 OS=Homo sapiens GN=SEC62 PE=2 SV=1 - [F8WF48_HUMAN]	41.18	3	4	4	11	1.19241	6	7.97644	1.10434	5	8.41156	15.3351	29.41	3	6	11.6046	31.76	3	5	85	9.86401	9.48096
P11216	Glycogen phosphorylase, brain form OS=Homo sapiens GN=PYGB PE=1 SV=5 - [PYGB_HUMAN]	41.16	1	29	32	132	0.891157	64	18.3541	0.870337	52	22.4915	183.045	38.2	29	71	152.809	36.54	29	61	843	96.6345	6.85889
P45880	Voltage-dependent anion-selective channel protein 2 OS=Homo sapiens GN=VDAC2 PE=1 SV=2 - [VDAC2_HUMAN]	41.16	1	10	10	73	1.20215	40	21.7673	1.25637	33	23.3204	111.251	41.16	10	40	82.3491	38.44	9	33	294	31.5465	7.56201
B1AK87	Capping protein (Actin filament) muscle Z-line, beta, isoform CRA_a OS=Homo sapiens GN=CAPZB PE=4 SV=1 - [B1AK87_HUMAN]	41.15	3	12	12	50	0.950424	24	27.1228	0.907979	26	18.3203	61.1011	37.31	11	24	66.3862	41.15	12	26	260	29.2768	6.91748
P67936	Tropomyosin alpha-4 chain OS=Homo sapiens GN=TPM4 PE=1 SV=3 - [TPM4_HUMAN]	41.13	1	4	14	103	1.12225	8	10.8796	1.05765	6	10.1223	131.277	38.31	13	56	106.561	35.48	12	47	248	28.5045	4.69092
P34932	Heat shock 70 kDa protein 4 OS=Homo sapiens GN=HSPA4 PE=1 SV=4 - [HSP74_HUMAN]	41.07	1	31	33	143	0.981662	71	15.6411	1.00693	66	16.4192	202.991	39.88	30	74	176.933	36.19	29	69	840	94.2712	5.18604
Q9Y230	RuvB-like 2 OS=Homo sapiens GN=RUVBL2 PE=1 SV=3 - [RUVB2_HUMAN]	41.04	1	16	16	64	0.966693	36	20.0223	0.862425	28	13.8563	92.5914	39.52	15	36	69.1548	33.05	13	28	463	51.1246	5.64307
Q07065	Cytoskeleton-associated protein 4 OS=Homo sapiens GN=CKAP4 PE=1 SV=2 - [CKAP4_HUMAN]	41.03	1	22	22	88	1.07235	46	16.9703	1.08735	42	14.8204	129.722	39.53	20	46	98.9608	36.88	20	42	602	65.9827	5.92236
Q9H2U2	Inorganic pyrophosphatase 2, mitochondrial OS=Homo sapiens GN=PPA2 PE=1 SV=2 - [IPYR2_HUMAN]	41.02	3	11	12	49	1.05261	22	20.6854	1.06297	20	20.52	73.3138	41.02	12	25	64.7642	36.23	11	24	334	37.896	7.38623
P62906	60S ribosomal protein L10a OS=Homo sapiens GN=RPL10A PE=1 SV=2 - [RL10A_HUMAN]	41.01	1	10	10	72	0.97875	40	14.4775	1.01922	32	11.7498	123.363	41.01	10	40	97.125	37.33	9	32	217	24.8155	9.93506
P11413	Glucose-6-phosphate 1-dehydrogenase OS=Homo sapiens GN=G6PD PE=1 SV=4 - [G6PD_HUMAN]	40.97	3	20	20	164	0.664819	88	29.9069	0.71119	76	30.2836	231.318	40.97	19	88	189.77	40.97	19	76	515	59.219	6.84424
Q9C002	Normal mucosa of esophagus-specific gene 1 protein OS=Homo sapiens GN=NMES1 PE=2 SV=1 - [NMES1_HUMAN]	40.96	1	2	2	3	4.06228	3	31.9261	2.95443	2	66.1984	7.67776	40.96	2	3		0			83	9.61118	9.46631
B7Z2S5	Thioredoxin reductase 1, cytoplasmic OS=Homo sapiens GN=TXNRD1 PE=2 SV=1 - [B7Z2S5_HUMAN]	40.95	2	20	20	81	1.32918	43	26.3182	1.36701	38	21.6502	124.61	37.29	19	43	91.899	34.19	18	38	547	59.9838	6.68311
B5MBX5	Protein LBH OS=Homo sapiens GN=LBH PE=2 SV=1 - [B5MBX5_HUMAN]	40.91	3	2	2	2	1.30757	2	20.8006				2.99107	40.91	2	2		0			88	10.1867	4.22119
P52758	Ribonuclease UK114 OS=Homo sapiens GN=HRSP12 PE=1 SV=1 - [UK114_HUMAN]	40.88	1	4	4	15	1.27485	8	12.0282	1.1455	7	11.7778	21.7453	40.88	4	8	20.5167	40.88	4	7	137	14.4846	8.67529
P82930	28S ribosomal protein S34, mitochondrial OS=Homo sapiens GN=MRPS34 PE=1 SV=2 - [RT34_HUMAN]	40.83	2	7	7	15	1.0618	9	24.7236	1.13739	6	7.27924	15.2836	40.83	7	9	17.0112	25.23	5	6	218	25.6345	9.979
Q96C19	EF-hand domain-containing protein D2 OS=Homo sapiens GN=EFHD2 PE=1 SV=1 - [EFHD2_HUMAN]	40.83	1	9	10	36	1.51241	19	12.524	1.40359	16	17.9805	49.8816	37.08	9	20	38.0682	30.83	8	16	240	26.6805	5.19873
Q07955-3	Isoform ASF-3 of Serine/arginine-rich splicing factor 1 OS=Homo sapiens GN=SRSF1 - [SRSF1_HUMAN]	40.8	4	8	8	90	1.10547	47	24.9364	1.12703	43	16.3746	110.738	40.8	8	47	83.5679	40.8	8	43	201	22.446	7.94287
Q99614	Tetratricopeptide repeat protein 1 OS=Homo sapiens GN=TTC1 PE=1 SV=1 - [TTC1_HUMAN]	40.75	1	10	10	23	1.08118	14	14.7874	1.06102	9	4.40311	36.7323	40.75	10	14	23.6418	28.42	7	9	292	33.5052	4.84326
P48643	T-complex protein 1 subunit epsilon OS=Homo sapiens GN=CCT5 PE=1 SV=1 - [TCPE_HUMAN]	40.67	1	27	28	121	1.04273	62	15.13	1.01925	57	20.1773	161.718	36.97	26	63	143.595	37.52	26	58	541	59.6328	5.65576
P30405	Peptidyl-prolyl cis-trans isomerase F, mitochondrial OS=Homo sapiens GN=PPIF PE=1 SV=1 - [PPIF_HUMAN]	40.58	1	6	9	21	1.4111	10	9.60012	1.36441	7	10.9731	27.6607	37.68	8	12	18.1427	32.37	6	9	207	22.0262	9.37842
P06748	Nucleophosmin OS=Homo sapiens GN=NPM1 PE=1 SV=2 - [NPM_HUMAN]	40.48	2	14	14	81	1.0431	38	23.4869	1.07166	39	17.1979	110.94	29.59	10	40	96.6303	40.14	13	41	294	32.5548	4.77979
F8VZJ2	Nascent polypeptide-associated complex subunit alpha OS=Homo sapiens GN=NACA PE=2 SV=1 - [F8VZJ2_HUMAN]	40.44	6	4	4	52	1.01258	27	16.0604	1.00891	25	14.4813	72.775	30.88	3	27	64.8931	40.44	4	25	136	15.0068	4.90674
H0YE28	Protein C11orf31 (Fragment) OS=Homo sapiens GN=C11orf31 PE=4 SV=1 - [H0YE28_HUMAN]	40.43	2	4	4	7	1.14349	4	3.66355	1.20417	3	2.78566	7.5071	40.43	4	4	6.77002	20.21	2	3	94	10.4345	8.88037
O75369-2	Isoform 2 of Filamin-B OS=Homo sapiens GN=FLNB - [FLNB_HUMAN]	40.42	3	9	90	401	1.10536	7	39.8223	1.05692	5	1.2379	547.429	38.01	81	206		0			2578	275.496	5.78271
P63104	14-3-3 protein zeta/delta OS=Homo sapiens GN=YWHAZ PE=1 SV=1 - [1433Z_HUMAN]	40.41	1	7	11	155	1.06793	47	12.6068	1.04682	40	15.1027	197.174	40.41	11	80	176.873	35.51	10	75	245	27.7277	4.79248
P22695	Cytochrome b-c1 complex subunit 2, mitochondrial OS=Homo sapiens GN=UQCRC2 PE=1 SV=3 - [QCR2_HUMAN]	40.4	1	15	15	71	1.23904	35	16.5336	1.176	36	15.4504	106.814	40.18	14	35	100.784	40.4	15	36	453	48.4129	8.63135
P16403	Histone H1.2 OS=Homo sapiens GN=HIST1H1C PE=1 SV=2 - [H12_HUMAN]	40.38	1	4	13	81	2.25624	8	33.5351	1.93979	3	7.31539	129.554	39.44	12	45	96.4133	32.86	11	36	213	21.3517	10.9312
Q9P000-2	Isoform 2 of COMM domain-containing protein 9 OS=Homo sapiens GN=COMMD9 - [COMD9_HUMAN]	40.38	2	5	5	6	1.0262	6	9.67491	1.24111	1		14.1467	40.38	5	6		0			156	17.3222	6.93213
K7EQA1	Programmed cell death protein 5 OS=Homo sapiens GN=PDCD5 PE=4 SV=1 - [K7EQA1_HUMAN]	40.23	3	3	3	12	0.94844	6	6.80781	0.911534	6	16.5373	18.7566	40.23	3	6	21.8321	40.23	3	6	87	9.99825	8.99756
P35998	26S protease regulatory subunit 7 OS=Homo sapiens GN=PSMC2 PE=1 SV=3 - [PRS7_HUMAN]	40.18	1	16	16	59	1.02213	33	17.811	1.02461	26	21.3101	84.4679	38.57	15	33	65.9269	27.48	12	26	433	48.6031	5.94775
P68036-2	Isoform 2 of Ubiquitin-conjugating enzyme E2 L3 OS=Homo sapiens GN=UBE2L3 - [UB2L3_HUMAN]	40.16	3	4	4	16	1.05185	8	20.9775	1.08256	8	5.24459	27.6635	40.16	4	8	27.2569	40.16	4	8	122	14.1123	8.92432
H0YDP7	39S ribosomal protein L49, mitochondrial (Fragment) OS=Homo sapiens GN=MRPL49 PE=4 SV=1 - [H0YDP7_HUMAN]	40.16	2	6	6	17	1.14091	9	15.3875	1.0482	8	12.5625	26.3309	40.16	6	9	18.877	35.43	5	8	127	14.6728	10.2134
P50990	T-complex protein 1 subunit theta OS=Homo sapiens GN=CCT8 PE=1 SV=4 - [TCPQ_HUMAN]	40.15	1	21	21	133	0.972264	69	15.2878	0.92149	64	20.141	172.635	40.15	21	69	165.618	40.15	21	64	548	59.5825	5.60498
Q13561	Dynactin subunit 2 OS=Homo sapiens GN=DCTN2 PE=1 SV=4 - [DCTN2_HUMAN]	40.15	5	12	12	37	1.13253	18	20.9757	1.0296	19	23.6444	54.8232	35.66	10	18	53.7308	36.16	11	19	401	44.2039	5.21143
O75083	WD repeat-containing protein 1 OS=Homo sapiens GN=WDR1 PE=1 SV=4 - [WDR1_HUMAN]	40.1	1	18	18	59	1.02532	32	22.322	1.05122	27	19.0634	115.969	38.78	17	32	105.853	26.07	14	27	606	66.1519	6.65381
Q12904	Aminoacyl tRNA synthase complex-interacting multifunctional protein 1 OS=Homo sapiens GN=AIMP1 PE=1 SV=2 - [AIMP1_HUMAN]	40.06	2	11	11	36	0.962511	20	24.4533	1.08485	16	16.9266	55.1218	37.82	10	20	42.3088	39.74	10	16	312	34.3311	8.42627
P31150	Rab GDP dissociation inhibitor alpha OS=Homo sapiens GN=GDI1 PE=1 SV=2 - [GDIA_HUMAN]	40.04	1	9	15	90	1.28172	33	22.5811	1.25795	26	15.4506	123.522	40.04	15	48	98.7471	35.57	13	42	447	50.5501	5.13525
B7Z1M1	Reticulocalbin-1 OS=Homo sapiens GN=RCN1 PE=2 SV=1 - [B7Z1M1_HUMAN]	40	2	9	9	54	1.28151	29	19.6885	1.28435	25	18.9218	72.4064	40	9	29	60.534	27.86	6	25	280	33.0059	5.021
H3BM38	Synaptosomal-associated protein (Fragment) OS=Homo sapiens GN=SNAP23 PE=2 SV=1 - [H3BM38_HUMAN]	40	2	4	4	7	0.864903	4	5.54123	0.994389	3	1.49016	7.84994	40	4	4	8.18971	28.8	3	3	125	13.8967	4.90674
Q13347	Eukaryotic translation initiation factor 3 subunit I OS=Homo sapiens GN=EIF3I PE=1 SV=1 - [EIF3I_HUMAN]	40	1	10	10	39	1.00111	20	18.2031	0.985782	19	17.7037	53.4924	37.23	9	20	44.4221	31.69	8	19	325	36.4786	5.64307
Q9GZP8-2	Isoform 2 of Immortalization up-regulated protein OS=Homo sapiens GN=IMUP - [IMUP_HUMAN]	40	3	3	3	6	0.771055	3	6.22037	0.663957	3	40.9969	7.64586	40	3	3	6.2465	40	3	3	85	8.50644	10.5942
P35527	Keratin, type I cytoskeletal 9 OS=Homo sapiens GN=KRT9 PE=1 SV=3 - [K1C9_HUMAN]	39.97	1	21	23	133	2.0366	68	42.1785	2.25575	56	41.0432	195.925	39.97	23	73	165.163	34.99	18	60	623	62.0268	5.23682
Q16555-2	Isoform 2 of Dihydropyrimidinase-related protein 2 OS=Homo sapiens GN=DPYSL2 - [DPYL2_HUMAN]	39.93	2	14	16	111	1.05408	53	15.6145	1.05501	42	14.9091	167.759	36.75	15	60	142.534	32.09	14	51	536	58.1264	6.15088
Q13526	Peptidyl-prolyl cis-trans isomerase NIMA-interacting 1 OS=Homo sapiens GN=PIN1 PE=1 SV=1 - [PIN1_HUMAN]	39.88	1	5	5	12	1.01685	7	56.8242	1.1363	5	17.0184	16.4235	39.88	5	7	7.14612	35.58	4	5	163	18.232	8.82178
P62280	40S ribosomal protein S11 OS=Homo sapiens GN=RPS11 PE=1 SV=3 - [RS11_HUMAN]	39.87	2	7	7	26	0.911916	13	10.3689	0.840288	13	24.5304	39.1729	39.87	7	13	33.422	31.01	6	13	158	18.419	10.3013
Q01518-2	Isoform 2 of Adenylyl cyclase-associated protein 1 OS=Homo sapiens GN=CAP1 - [CAP1_HUMAN]	39.87	2	16	17	105	1.20584	56	22.2969	1.2402	48	17.8476	124.353	37.76	16	57	119.739	32.28	13	48	474	51.7977	8.06006
H3BSW0	Leucine-rich repeat-containing protein 57 (Fragment) OS=Homo sapiens GN=LRRC57 PE=2 SV=1 - [H3BSW0_HUMAN]	39.86	2	6	6	14	1.19708	8	20.565	1.14553	6	17.3599	20.7166	35.14	5	8	11.1132	33.78	5	6	148	16.3138	9.17334
P31947-2	Isoform 2 of 14-3-3 protein sigma OS=Homo sapiens GN=SFN - [1433S_HUMAN]	39.81	2	5	8	69	0.924209	18	15.604	0.932832	21	15.5814	80.3719	34.26	7	33	81.2319	39.81	8	36	216	24.321	4.81787
Q9Y5J6	Mitochondrial import inner membrane translocase subunit Tim10 B OS=Homo sapiens GN=TIMM10B PE=1 SV=1 - [T10B_HUMAN]	39.81	1	4	4	9	1.19779	5	50.7924	1.0734	4	47.8108	11.554	39.81	4	5	7.66682	39.81	4	4	103	11.5787	7.43018
Q13636	Ras-related protein Rab-31 OS=Homo sapiens GN=RAB31 PE=1 SV=1 - [RAB31_HUMAN]	39.69	1	5	7	15	1.13528	6	8.50082	1.02267	5	15.5126	20.9339	39.69	7	8	10.8025	26.8	5	7	194	21.5549	7.06396
Q86V81	THO complex subunit 4 OS=Homo sapiens GN=ALYREF PE=1 SV=3 - [THOC4_HUMAN]	39.69	2	8	8	53	1.12533	25	11.6209	1.09239	26	19.0206	74.4502	31.13	6	26	66.0973	39.69	8	27	257	26.8716	11.1509
P54652	Heat shock-related 70 kDa protein 2 OS=Homo sapiens GN=HSPA2 PE=1 SV=1 - [HSP72_HUMAN]	39.59	1	12	25	149	0.894561	31	13.9419	0.894946	35	21.4956	191.345	37.25	23	71	198.509	39.12	23	78	639	69.9779	5.74463
B4E241	Serine/arginine-rich-splicing factor 3 OS=Homo sapiens GN=SRSF3 PE=2 SV=1 - [B4E241_HUMAN]	39.52	2	4	5	25	1.29128	7	6.01944	1.38902	5	15.3992	33.8231	39.52	5	15	23.9332	33.87	4	10	124	14.1942	10.0815
H0YA96	Heterogeneous nuclear ribonucleoprotein D0 (Fragment) OS=Homo sapiens GN=HNRNPD PE=4 SV=1 - [H0YA96_HUMAN]	39.52	7	6	7	46	0.973546	18	13.9106	1.02503	16	14.1153	71.5707	39.52	7	25	65.4989	30.48	6	21	210	23.9062	9.5835
P18283	Glutathione peroxidase 2 OS=Homo sapiens GN=GPX2 PE=1 SV=3 - [GPX2_HUMAN]	39.47	1	7	7	23	0.662281	14	25.3761	0.664294	9	34.7783	35.6862	34.74	6	14	18.0057	39.47	6	9	190	21.9411	7.78174
P37837	Transaldolase OS=Homo sapiens GN=TALDO1 PE=1 SV=2 - [TALDO_HUMAN]	39.47	1	17	17	137	0.919403	72	17.5366	0.888975	65	18.315	190.241	37.09	16	72	181.85	39.47	16	65	337	37.5165	6.81494
E9PGT1	Translin OS=Homo sapiens GN=TSN PE=2 SV=1 - [E9PGT1_HUMAN]	39.46	3	9	9	21	1.01056	11	29.1253	0.918331	10	21.4828	30.7311	36.32	8	11	31.3402	33.18	7	10	223	25.5565	6.88818
Q92522	Histone H1x OS=Homo sapiens GN=H1FX PE=1 SV=1 - [H1X_HUMAN]	39.44	1	9	9	24	1.38306	11	30.1431	1.32281	13	32.1404	28.095	26.76	6	11	30.6845	39.44	9	13	213	22.4735	10.7554
K7EPV0	Cytochrome c oxidase assembly protein 3 homolog, mitochondrial OS=Homo sapiens GN=COA3 PE=4 SV=1 - [K7EPV0_HUMAN]	39.44	2	4	4	11	0.91783	6	21.076	0.774989	5	11.989	11.2526	39.44	4	6	11.0525	38.03	3	5	71	7.8012	10.77
P31948	Stress-induced-phosphoprotein 1 OS=Homo sapiens GN=STIP1 PE=1 SV=1 - [STIP1_HUMAN]	39.41	2	26	26	106	1.03829	58	19.8207	1.01626	48	16.5815	131.579	36.46	24	58	120.411	29.65	20	48	543	62.5994	6.80029
E5RHW4	Erlin-2 (Fragment) OS=Homo sapiens GN=ERLIN2 PE=2 SV=1 - [E5RHW4_HUMAN]	39.35	2	10	13	53	1.15787	19	17.3203	1.17424	15	13.05	75.6721	39.35	13	28	69.533	39.05	12	25	338	37.7014	5.61768
Q03252	Lamin-B2 OS=Homo sapiens GN=LMNB2 PE=1 SV=3 - [LMNB2_HUMAN]	39.33	2	23	25	79	1.0279	37	19.2783	1.0615	32	17.8107	111.877	39.33	24	43	80.159	32.33	20	36	600	67.6475	5.35107
K7ER90	Eukaryotic translation initiation factor 3 subunit G (Fragment) OS=Homo sapiens GN=EIF3G PE=3 SV=1 - [K7ER90_HUMAN]	39.21	1	10	10	24	1.06965	13	20.425	1.02871	11	13.0114	35.0093	39.21	10	13	31.771	32.6	8	11	227	25.4258	5.49072
P19105	Myosin regulatory light chain 12A OS=Homo sapiens GN=MYL12A PE=1 SV=2 - [ML12A_HUMAN]	39.18	3	6	6	71	1.34266	39	23.1919	1.18476	32	20.1141	106.611	39.18	6	39	82.1294	39.18	6	32	171	19.7815	4.80518
Q9UKY7	Protein CDV3 homolog OS=Homo sapiens GN=CDV3 PE=1 SV=1 - [CDV3_HUMAN]	39.15	1	6	6	19	1.07433	10	18.0558	0.976344	9	15.0272	39.098	39.15	6	10	34.4514	36.05	5	9	258	27.3184	6.40479
P62750	60S ribosomal protein L23a OS=Homo sapiens GN=RPL23A PE=1 SV=1 - [RL23A_HUMAN]	39.1	5	9	9	79	1.05848	38	13.218	1.03589	41	17.4575	99.1917	39.1	9	38	97.7153	34.62	8	41	156	17.6841	10.4478
Q9BSY4	Coiled-coil-helix-coiled-coil-helix domain-containing protein 5 OS=Homo sapiens GN=CHCHD5 PE=1 SV=1 - [CHCH5_HUMAN]	39.09	1	3	3	6	1.09433	3	28.5158	1.16759	3	13.1414	5.58424	39.09	3	3	9.35109	39.09	3	3	110	12.3869	6.72705
P49368	T-complex protein 1 subunit gamma OS=Homo sapiens GN=CCT3 PE=1 SV=4 - [TCPG_HUMAN]	39.08	1	22	22	114	1.01778	58	16.1408	1.03381	55	17.376	158.689	39.08	22	59	141.994	33.03	19	55	545	60.4953	6.49365
P52597	Heterogeneous nuclear ribonucleoprotein F OS=Homo sapiens GN=HNRNPF PE=1 SV=3 - [HNRPF_HUMAN]	39.04	1	10	13	62	1.12614	21	31.0482	1.15639	17	19.9274	94.4957	36.14	12	34	77.1161	32.53	11	28	415	45.6429	5.57959
Q9BTL3	RNMT-activating mini protein OS=Homo sapiens GN=FAM103A1 PE=1 SV=1 - [RAM_HUMAN]	38.98	1	4	4	6	1.11121	2	13.9264	1.08128	4	6.11845	6.76394	23.73	2	2	9.08134	38.98	4	4	118	14.3727	8.93896
G3V576	Heterogeneous nuclear ribonucleoproteins C1/C2 OS=Homo sapiens GN=HNRNPC PE=4 SV=1 - [G3V576_HUMAN]	38.96	7	12	12	74	1.07343	42	15.9844	1.03317	32	15.1094	115.572	38.96	12	42	75.9041	36.36	11	32	231	25.2411	9.81787
Q92841	Probable ATP-dependent RNA helicase DDX17 OS=Homo sapiens GN=DDX17 PE=1 SV=2 - [DDX17_HUMAN]	38.96	2	21	27	163	1.03994	52	18.8684	1.0099	48	25.8472	201.325	38.82	25	85	174.225	38.96	27	78	729	80.222	8.26514
O43768-6	Isoform 6 of Alpha-endosulfine OS=Homo sapiens GN=ENSA - [ENSA_HUMAN]	38.94	11	3	4	19	0.908647	6	7.41666	1.07786	4	20.3963	27.6557	38.94	4	11	15.4963	32.74	3	8	113	12.3963	8.96826
P26038	Moesin OS=Homo sapiens GN=MSN PE=1 SV=3 - [MOES_HUMAN]	38.82	1	21	30	205	1.14422	80	17.4901	1.12628	65	17.3142	282.388	35.53	28	111	228.833	33.1	26	94	577	67.7778	6.40479
Q14247	Src substrate cortactin OS=Homo sapiens GN=CTTN PE=1 SV=2 - [SRC8_HUMAN]	38.73	1	19	19	93	1.10244	49	20.538	1.07797	44	24.489	140.649	38.73	19	49	108.531	38.73	19	44	550	61.5485	5.40186
P25325	3-mercaptopyruvate sulfurtransferase OS=Homo sapiens GN=MPST PE=1 SV=3 - [THTM_HUMAN]	38.72	3	9	9	20	1.052	10	20.9859	0.960095	10	6.79006	29.4658	29.97	7	10	26.3701	30.98	7	10	297	33.1576	6.59521
P62993	Growth factor receptor-bound protein 2 OS=Homo sapiens GN=GRB2 PE=1 SV=1 - [GRB2_HUMAN]	38.71	1	8	8	24	1.10825	13	7.46137	1.15893	11	21.7709	38.1963	38.71	8	13	27.8639	33.18	7	11	217	25.1904	6.31592
O43920	NADH dehydrogenase [ubiquinone] iron-sulfur protein 5 OS=Homo sapiens GN=NDUFS5 PE=1 SV=3 - [NDUS5_HUMAN]	38.68	1	4	4	13	1.12211	8	13.903	1.15132	5	15.79	18.0557	27.36	3	8	12.5196	33.02	3	5	106	12.5094	9.14404
Q9Y266	Nuclear migration protein nudC OS=Homo sapiens GN=NUDC PE=1 SV=1 - [NUDC_HUMAN]	38.67	1	13	14	48	0.931393	24	12.5125	0.929375	21	15.7939	64.454	38.37	13	25	52.3159	35.95	13	23	331	38.2191	5.37646
Q9Y305-2	Isoform 2 of Acyl-coenzyme A thioesterase 9, mitochondrial OS=Homo sapiens GN=ACOT9 - [ACOT9_HUMAN]	38.67	3	14	14	48	1.0734	24	23.9337	1.1504	24	27.7209	54.0968	38.67	14	24	58.4601	29.06	11	24	406	46.3245	7.97217
Q9NYL9	Tropomodulin-3 OS=Homo sapiens GN=TMOD3 PE=1 SV=1 - [TMOD3_HUMAN]	38.64	1	10	12	50	0.953599	25	13.9247	0.947753	19	17.9845	83.4226	38.64	12	28	56.8627	36.65	10	22	352	39.5703	5.18604
P18462	HLA class I histocompatibility antigen, A-25 alpha chain OS=Homo sapiens GN=HLA-A PE=1 SV=1 - [1A25_HUMAN]	38.63	5	5	10	45	1.02791	10	13.9289	1.08231	9	9.80101	57.3354	38.63	10	24	52.065	34.79	9	21	365	41.1922	6.53662
P24666	Low molecular weight phosphotyrosine protein phosphatase OS=Homo sapiens GN=ACP1 PE=1 SV=3 - [PPAC_HUMAN]	38.61	1	6	6	34	0.938905	18	18.3298	0.876126	16	11.1054	44.1603	38.61	6	18	39.9927	38.61	6	16	158	18.0308	6.7417
O75396	Vesicle-trafficking protein SEC22b OS=Homo sapiens GN=SEC22B PE=1 SV=4 - [SC22B_HUMAN]	38.6	1	7	7	26	1.00596	14	30.5181	1.05967	12	12.9087	37.7672	38.6	7	14	32.3931	38.6	7	12	215	24.5775	6.91748
O75369-8	Isoform 8 of Filamin-B OS=Homo sapiens GN=FLNB - [FLNB_HUMAN]	38.59	1	9	90	400	1.09439	6	35.22	1.05813	6	7.1999		0			519.393	35.78	84	197	2633	281.459	5.70654
P42765	3-ketoacyl-CoA thiolase, mitochondrial OS=Homo sapiens GN=ACAA2 PE=1 SV=2 - [THIM_HUMAN]	38.54	1	13	13	48	1.06659	24	22.5121	1.08547	24	16.3142	74.1385	32.75	10	24	62.9115	33.75	11	24	397	41.8976	8.08936
P00492	Hypoxanthine-guanine phosphoribosyltransferase OS=Homo sapiens GN=HPRT1 PE=1 SV=2 - [HPRT_HUMAN]	38.53	1	7	7	34	1.00425	19	14.7717	1.0166	15	10.9328	55.538	38.53	7	19	44.6885	27.98	5	15	218	24.5636	6.68311
Q9Y490	Talin-1 OS=Homo sapiens GN=TLN1 PE=1 SV=3 - [TLN1_HUMAN]	38.53	1	70	81	285	0.968737	127	21.3548	0.98297	120	24.7223	424.873	36.72	77	147	383.711	35.66	73	138	2541	269.599	6.07471
Q9Y2Q3	Glutathione S-transferase kappa 1 OS=Homo sapiens GN=GSTK1 PE=1 SV=3 - [GSTK1_HUMAN]	38.5	1	8	8	65	0.864623	32	18.7124	0.929238	33	17.1123	85.8287	38.5	8	32	88.162	38.5	8	33	226	25.4803	8.41162
B4E2V5	Erythrocyte band 7 integral membrane protein OS=Homo sapiens GN=STOM PE=2 SV=1 - [B4E2V5_HUMAN]	38.4	2	6	6	34	1.67976	16	16.0042	1.58013	18	33.5004	35.7838	30.38	4	16	44.9315	38.4	6	18	237	25.9478	7.38623
H0YD13	CD44 antigen (Fragment) OS=Homo sapiens GN=CD44 PE=2 SV=1 - [H0YD13_HUMAN]	38.38	17	8	8	47	0.893738	23	12.3982	0.909973	24	11.6324	66.5235	38.38	8	23	61.7702	38.38	8	24	185	20.2154	8.26514
B4DG80	LIM and cysteine-rich domains protein 1 OS=Homo sapiens GN=LMCD1 PE=2 SV=1 - [B4DG80_HUMAN]	38.36	2	9	9	17	0.760453	8	19.316	0.810888	8	32.3487	24.2165	30.48	7	8	19.5165	34.93	8	9	292	32.8612	7.21045
P61326	Protein mago nashi homolog OS=Homo sapiens GN=MAGOH PE=1 SV=1 - [MGN_HUMAN]	38.36	2	7	7	23	0.895403	12	17.7805	0.918906	11	9.54134	31.4472	38.36	6	12	24.0882	34.25	6	11	146	17.1528	6.11279
P12814-2	Isoform 2 of Alpha-actinin-1 OS=Homo sapiens GN=ACTN1 - [ACTN1_HUMAN]	38.33	3	21	33	272	1.44036	59	28.3661	1.29408	59	26.4202	392.11	36.98	31	142	325.316	33.26	28	130	887	102.644	5.50342
P17980	26S protease regulatory subunit 6A OS=Homo sapiens GN=PSMC3 PE=1 SV=3 - [PRS6A_HUMAN]	38.27	1	17	17	67	1.08326	32	20.6973	1.03714	35	18.168	80.4165	36.67	16	32	86.3635	37.81	16	35	439	49.1725	5.23682
P12236	ADP/ATP translocase 3 OS=Homo sapiens GN=SLC25A6 PE=1 SV=4 - [ADT3_HUMAN]	38.26	1	2	12	62	1.05279	5	3.74701	1.28064	3	26.2875	87.0781	38.26	12	33	74.0097	35.57	11	29	298	32.8452	9.74463
P30740	Leukocyte elastase inhibitor OS=Homo sapiens GN=SERPINB1 PE=1 SV=1 - [ILEU_HUMAN]	38.26	1	15	15	81	0.989354	44	13.3112	0.97936	37	19.8259	114.836	38.26	15	44	96.8945	37.99	13	37	379	42.7147	6.27783
P61313	60S ribosomal protein L15 OS=Homo sapiens GN=RPL15 PE=1 SV=2 - [RL15_HUMAN]	38.24	1	9	9	37	0.734351	19	27.0109	0.759589	18	13.2405	47.9275	38.24	9	19	48.6053	29.9	7	18	204	24.1311	11.6196
Q9H9B4	Sideroflexin-1 OS=Homo sapiens GN=SFXN1 PE=1 SV=4 - [SFXN1_HUMAN]	38.2	1	10	11	45	1.06012	20	21.9101	1.06452	21	32.3879	62.6308	35.4	10	22	61.7473	33.54	10	23	322	35.5963	9.0708
Q53H82	Beta-lactamase-like protein 2 OS=Homo sapiens GN=LACTB2 PE=1 SV=2 - [LACB2_HUMAN]	38.19	1	10	10	38	0.943625	19	14.7264	0.924696	19	12.3477	55.5248	38.19	10	19	56.0197	38.19	10	19	288	32.7849	6.80029
P00367	Glutamate dehydrogenase 1, mitochondrial OS=Homo sapiens GN=GLUD1 PE=1 SV=2 - [DHE3_HUMAN]	38.17	1	19	19	96	1.03236	50	20.6752	0.99006	46	25.0312	132.915	34.77	17	50	112.834	36.38	18	46	558	61.3592	7.79639
Q9Y277	Voltage-dependent anion-selective channel protein 3 OS=Homo sapiens GN=VDAC3 PE=1 SV=1 - [VDAC3_HUMAN]	38.16	1	7	8	43	1.26014	15	16.3976	1.26834	12	26.7928	69.7884	38.16	8	22	65.8453	32.51	7	21	283	30.6393	8.66064
Q12792-4	Isoform 4 of Twinfilin-1 OS=Homo sapiens GN=TWF1 - [TWF1_HUMAN]	38.1	2	9	10	22	0.885948	11	21.0394	0.88868	8	22.1101	36.6432	34.92	9	12	24.4815	28.57	7	10	252	28.805	7.62061
O95182	NADH dehydrogenase [ubiquinone] 1 alpha subcomplex subunit 7 OS=Homo sapiens GN=NDUFA7 PE=1 SV=3 - [NDUA7_HUMAN]	38.05	1	4	4	12	1.10978	6	5.39419	0.963088	6	2.62831	13.599	38.05	4	6	12.7264	29.2	3	6	113	12.5436	10.1841
P61011-2	Isoform 2 of Signal recognition particle 54 kDa protein OS=Homo sapiens GN=SRP54 - [SRP54_HUMAN]	38.02	2	17	17	48	1.10978	24	8.98394	1.1137	24	18.2673	66.4037	33.85	14	24	59.8242	34.95	14	24	455	50.3363	8.93896
Q9Y5L4	Mitochondrial import inner membrane translocase subunit Tim13 OS=Homo sapiens GN=TIMM13 PE=1 SV=1 - [TIM13_HUMAN]	37.89	1	3	3	23	1.22882	13	22.1117	1.09402	10	15.6961	13.8987	37.89	3	13	14.8512	37.89	3	10	95	10.493	8.17725
P21980	Protein-glutamine gamma-glutamyltransferase 2 OS=Homo sapiens GN=TGM2 PE=1 SV=2 - [TGM2_HUMAN]	37.85	2	20	20	138	1.49435	71	21.3983	1.48998	66	15.9578	187.429	37.85	20	72	175.404	28.09	16	66	687	77.2797	5.22412
O60869	Endothelial differentiation-related factor 1 OS=Homo sapiens GN=EDF1 PE=1 SV=1 - [EDF1_HUMAN]	37.84	2	6	6	15	0.859487	9	17.1195	0.896491	6	4.58645	26.002	37.84	6	9	17.6844	27.7	4	6	148	16.3589	9.94971
P07437	Tubulin beta chain OS=Homo sapiens GN=TUBB PE=1 SV=2 - [TBB5_HUMAN]	37.84	1	3	13	367	1.08962	33	18.0521	1.07139	24	12.9529	487.209	37.84	13	190	448.633	37.84	13	177	444	49.639	4.89404
O14949	Cytochrome b-c1 complex subunit 8 OS=Homo sapiens GN=UQCRQ PE=1 SV=4 - [QCR8_HUMAN]	37.8	1	3	3	10	1.23272	6	14.0447	1.18455	4	16.127	14.1991	37.8	3	6	10.2954	37.8	3	4	82	9.90012	10.0815
P18085	ADP-ribosylation factor 4 OS=Homo sapiens GN=ARF4 PE=1 SV=3 - [ARF4_HUMAN]	37.78	1	5	6	46	0.971758	20	15.6921	0.982128	18	10.8379	66.5169	37.78	6	25	52.1379	37.78	6	21	180	20.4977	7.13721
P62072	Mitochondrial import inner membrane translocase subunit Tim10 OS=Homo sapiens GN=TIMM10 PE=1 SV=1 - [TIM10_HUMAN]	37.78	1	4	4	9	1.02116	4	19.089	1.04347	5	48.5809	6.71823	37.78	4	4	7.1423	37.78	4	5	90	10.3259	6.29053
Q9NZI8	Insulin-like growth factor 2 mRNA-binding protein 1 OS=Homo sapiens GN=IGF2BP1 PE=1 SV=2 - [IF2B1_HUMAN]	37.78	1	20	21	63	1.17813	33	19.7355	1.217	24	20.6788	106.663	36.4	20	36	70.5112	29.64	17	27	577	63.4412	9.20264
P62263	40S ribosomal protein S14 OS=Homo sapiens GN=RPS14 PE=1 SV=3 - [RS14_HUMAN]	37.75	1	6	6	42	0.978163	22	22.7773	0.968676	20	13.7948	78.6621	37.75	6	22	57.2947	37.75	6	20	151	16.2625	10.0522
P68371	Tubulin beta-4B chain OS=Homo sapiens GN=TUBB4B PE=1 SV=1 - [TBB4B_HUMAN]	37.75	1	1	13	337	1.03742	5	21.7933	0.94603	4	3.00681	452.211	37.75	13	173	419.07	37.75	13	164	445	49.799	4.89404
P14868	Aspartate--tRNA ligase, cytoplasmic OS=Homo sapiens GN=DARS PE=1 SV=2 - [SYDC_HUMAN]	37.72	1	19	19	51	0.806329	25	21.476	0.794071	26	24.8814	68.2515	32.93	15	25	61.7786	31.34	16	26	501	57.1	6.55127
P33316	Deoxyuridine 5'-triphosphate nucleotidohydrolase, mitochondrial OS=Homo sapiens GN=DUT PE=1 SV=4 - [DUT_HUMAN]	37.7	1	8	8	20	0.88077	11	38.3449	0.878323	9	23.1492	22.2575	37.3	7	11	20.1197	31.75	7	9	252	26.5466	9.36377
J3QS96	60S ribosomal protein L17 (Fragment) OS=Homo sapiens GN=RPL17 PE=3 SV=1 - [J3QS96_HUMAN]	37.68	5	5	6	16	1.11844	8	7.62871	1.08246	7	1.8058	32.1642	31.88	5	9	21.0274	32.61	5	7	138	15.9494	10.521
P60842	Eukaryotic initiation factor 4A-I OS=Homo sapiens GN=EIF4A1 PE=1 SV=1 - [IF4A1_HUMAN]	37.68	1	9	19	140	0.937959	43	15.873	0.923623	40	12.0097	188.143	37.68	19	74	171.628	36.21	17	66	406	46.1246	5.47803
P48739	Phosphatidylinositol transfer protein beta isoform OS=Homo sapiens GN=PITPNB PE=1 SV=2 - [PIPNB_HUMAN]	37.64	3	8	10	27	0.977664	12	15.2914	1.05848	11	21.5387	35.2045	34.69	9	13	32.8542	27.68	8	14	271	31.5199	6.87354
P10301	Ras-related protein R-Ras OS=Homo sapiens GN=RRAS PE=1 SV=1 - [RRAS_HUMAN]	37.61	1	5	7	22	1.08717	5	4.84634	1.13941	4	3.22991	31.3969	37.61	7	13	25.5878	32.11	6	9	218	23.4659	6.93213
Q14240	Eukaryotic initiation factor 4A-II OS=Homo sapiens GN=EIF4A2 PE=1 SV=2 - [IF4A2_HUMAN]	37.59	2	7	17	79	0.951024	11	24.1273	1.01748	11	22.4437	101.984	37.59	17	42	96.0611	36.12	16	37	407	46.3728	5.47803
Q96HC4	PDZ and LIM domain protein 5 OS=Homo sapiens GN=PDLIM5 PE=1 SV=5 - [PDLI5_HUMAN]	37.58	1	17	17	63	0.918968	32	22.6426	1.01461	31	18.1051	94.5518	35.07	16	32	86.6093	29.03	14	31	596	63.9045	8.20654
O75340-2	Isoform 2 of Programmed cell death protein 6 OS=Homo sapiens GN=PDCD6 - [PDCD6_HUMAN]	37.57	2	5	5	10	1.05238	7	19.7561	1.01195	3	29.9638	15.6044	37.57	5	7	10.0516	24.87	3	3	189	21.6507	5.40186
C9J050	Choline-phosphate cytidylyltransferase A (Fragment) OS=Homo sapiens GN=PCYT1A PE=2 SV=1 - [C9J050_HUMAN]	37.54	3	9	9	20	1.0617	11	13.463	1.03694	9	16.5731	23.5058	37.54	9	11	17.5906	31.06	8	9	293	33.6899	6.7417
Q99627-2	Isoform 2 of COP9 signalosome complex subunit 8 OS=Homo sapiens GN=COPS8 - [CSN8_HUMAN]	37.5	3	4	4	10	0.941227	5	21.254	1.01513	5	18.6638	16.5646	37.5	4	5	13.4457	37.5	4	5	160	17.8983	7.25439
Q9HDC9	Adipocyte plasma membrane-associated protein OS=Homo sapiens GN=APMAP PE=1 SV=2 - [APMAP_HUMAN]	37.5	1	14	14	58	1.06833	29	21.4011	1.05387	29	19.7527	79.293	35.82	13	29	74.8012	31.73	11	29	416	46.4509	6.16357
B7Z6B8	2,4-dienoyl-CoA reductase, mitochondrial OS=Homo sapiens GN=DECR1 PE=2 SV=1 - [B7Z6B8_HUMAN]	37.42	2	11	11	36	0.967059	21	22.9128	1.02834	15	14.9467	56.7056	35.28	10	21	42.9651	34.05	10	15	326	34.9722	8.89502
Q86XP3	ATP-dependent RNA helicase DDX42 OS=Homo sapiens GN=DDX42 PE=1 SV=1 - [DDX42_HUMAN]	37.42	1	27	27	69	0.963607	38	14.4127	0.92774	31	20.4524	99.1285	31.98	24	38	86.3055	29.96	22	31	938	102.912	7.02002
Q9UHD8	Septin-9 OS=Homo sapiens GN=SEPT9 PE=1 SV=2 - [SEPT9_HUMAN]	37.37	4	20	21	47	0.884146	24	18.6839	0.849454	22	22.4687	58.6963	32.08	16	24	55.8389	31.06	18	23	586	65.3608	8.96826
Q8WUW1	Protein BRICK1 OS=Homo sapiens GN=BRK1 PE=1 SV=1 - [BRK1_HUMAN]	37.33	3	3	3	7	0.983692	4	15.1561	1.1361	3	1.7832	11.0898	37.33	3	4	8.56325	37.33	3	3	75	8.73946	5.45264
Q9UNZ2	NSFL1 cofactor p47 OS=Homo sapiens GN=NSFL1C PE=1 SV=2 - [NSF1C_HUMAN]	37.3	3	11	11	51	1.07385	26	18.5421	1.00839	25	12.6899	67.7982	34.32	10	26	65.3454	31.89	9	25	370	40.5483	5.09717
P13073	Cytochrome c oxidase subunit 4 isoform 1, mitochondrial OS=Homo sapiens GN=COX4I1 PE=1 SV=1 - [COX41_HUMAN]	37.28	1	6	6	40	1.23612	20	11.9327	1.14058	20	15.6618	49.905	31.95	5	20	54.703	37.28	6	20	169	19.564	9.51025
Q96AE4	Far upstream element-binding protein 1 OS=Homo sapiens GN=FUBP1 PE=1 SV=3 - [FUBP1_HUMAN]	37.27	2	17	21	106	0.955119	42	15.7043	0.985726	41	13.972	153.205	37.27	21	54	149.971	36.02	20	52	644	67.5185	7.60596
P62070	Ras-related protein R-Ras2 OS=Homo sapiens GN=RRAS2 PE=1 SV=1 - [RRAS2_HUMAN]	37.25	2	5	7	22	0.953282	5	7.2436	1.06128	4	6.9429	29.2442	27.45	5	13	24.2337	31.37	6	9	204	23.3847	6.01123
P09429	High mobility group protein B1 OS=Homo sapiens GN=HMGB1 PE=1 SV=3 - [HMGB1_HUMAN]	37.21	3	8	10	63	1.05854	32	13.2519	1.02951	27	11.9148	83.073	37.21	10	35	81.0334	33.49	9	28	215	24.8782	5.74463
P84095	Rho-related GTP-binding protein RhoG OS=Homo sapiens GN=RHOG PE=1 SV=1 - [RHOG_HUMAN]	37.17	1	5	6	26	1.01936	11	10.6803	1.16674	9	13.0559	33.6877	37.17	6	14	22.6784	36.13	5	12	191	21.2949	8.11865
Q9P015	39S ribosomal protein L15, mitochondrial OS=Homo sapiens GN=MRPL15 PE=1 SV=1 - [RM15_HUMAN]	37.16	1	10	10	24	1.1773	13	23.7576	1.03456	11	8.64057	30.6496	37.16	10	13	20.6015	25	7	11	296	33.3989	10.0083
P07195	L-lactate dehydrogenase B chain OS=Homo sapiens GN=LDHB PE=1 SV=2 - [LDHB_HUMAN]	37.13	1	11	12	200	0.957036	97	13.8201	0.924743	83	15.485	312.027	37.13	12	108	252.334	37.13	12	92	334	36.6151	6.04932
Q01082	Spectrin beta chain, non-erythrocytic 1 OS=Homo sapiens GN=SPTBN1 PE=1 SV=2 - [SPTB2_HUMAN]	37.1	1	66	79	295	0.907138	145	19.1807	0.935233	121	19.4571	446.176	36.84	78	163	360.981	32.4	68	132	2364	274.439	5.56689
Q99832-3	Isoform 3 of T-complex protein 1 subunit eta OS=Homo sapiens GN=CCT7 - [TCPH_HUMAN]	37.07	2	17	17	65	0.96208	35	19.986	0.956655	30	23.2788	93.9571	33.87	15	35	74.649	28.66	14	30	499	54.7695	7.6792
Q9NZM1-6	Isoform 6 of Myoferlin OS=Homo sapiens GN=MYOF - [MYOF_HUMAN]	37.06	3	72	72	297	1.23656	154	16.1454	1.24776	142	21.3096	410.479	36.28	70	154	369.185	33.79	66	143	2048	233.329	6.21436
P62333	26S protease regulatory subunit 10B OS=Homo sapiens GN=PSMC6 PE=1 SV=1 - [PRS10_HUMAN]	37.02	1	13	13	36	1.06252	18	17.7444	0.925882	18	29.6923	44.9455	30.85	11	18	39.935	29.56	11	18	389	44.1451	7.48877
P01034	Cystatin-C OS=Homo sapiens GN=CST3 PE=1 SV=1 - [CYTC_HUMAN]	36.99	1	4	4	16	1.4361	9	12.0399	1.37629	7	51.4743	22.6978	36.99	4	9	16.8655	36.99	4	7	146	15.7891	8.74854
P51572	B-cell receptor-associated protein 31 OS=Homo sapiens GN=BCAP31 PE=1 SV=3 - [BAP31_HUMAN]	36.99	2	10	10	50	0.970888	25	8.05455	1.00943	25	12.7494	63.915	32.93	9	25	59.9287	33.74	9	25	246	27.974	8.44092
P62937	Peptidyl-prolyl cis-trans isomerase A OS=Homo sapiens GN=PPIA PE=1 SV=2 - [PPIA_HUMAN]	36.97	1	8	9	189	1.1475	94	14.1418	1.14401	90	20.518	232.961	36.97	9	97	202.205	36.97	9	92	165	18.0009	7.81104
P48735	Isocitrate dehydrogenase [NADP], mitochondrial OS=Homo sapiens GN=IDH2 PE=1 SV=2 - [IDHP_HUMAN]	36.95	1	16	16	52	0.982975	28	13.0927	1.00078	24	11.4907	65.4004	31.19	13	28	50.3858	32.52	14	24	452	50.8769	8.68994
B4DP21	Prostaglandin E synthase 3 OS=Homo sapiens GN=PTGES3 PE=2 SV=1 - [B4DP21_HUMAN]	36.92	3	5	5	20	1.05337	10	22.6098	0.984417	10	22.0763	31.1393	36.92	4	10	28.5573	36.92	5	10	130	14.9489	4.76709
D3YTB1	60S ribosomal protein L32 (Fragment) OS=Homo sapiens GN=RPL32 PE=2 SV=1 - [D3YTB1_HUMAN]	36.84	3	5	5	17	0.900231	10	19.0619	0.831179	7	15.8811	21.665	36.84	5	10	17.2979	30.83	4	7	133	15.6067	11.4438
F8VU65	60S acidic ribosomal protein P0 (Fragment) OS=Homo sapiens GN=RPLP0 PE=2 SV=1 - [F8VU65_HUMAN]	36.84	7	8	8	44	0.925447	20	26.1307	0.974003	24	19.8073	59.9676	36.84	8	20	69.5358	31.58	7	24	247	27.1703	8.99756
P42167	Lamina-associated polypeptide 2, isoforms beta/gamma OS=Homo sapiens GN=TMPO PE=1 SV=2 - [LAP2B_HUMAN]	36.78	1	9	14	38	1.02511	14	20.3969	0.921181	6	37.8244	47.1765	36.78	14	23	36.2524	24.01	9	15	454	50.6395	9.37842
P49207	60S ribosomal protein L34 OS=Homo sapiens GN=RPL34 PE=1 SV=3 - [RL34_HUMAN]	36.75	1	6	6	25	1.08159	12	16.4897	1.05759	13	11.509	23.5298	36.75	6	12	22.9408	36.75	6	13	117	13.2845	11.4731
P53396	ATP-citrate synthase OS=Homo sapiens GN=ACLY PE=1 SV=3 - [ACLY_HUMAN]	36.69	1	38	38	219	0.770285	117	24.3984	0.761337	95	20.8226	300.457	35.69	36	121	232.094	31.52	31	98	1101	120.762	7.32764
H0Y5H9	Serpin B4 (Fragment) OS=Homo sapiens GN=SERPINB4 PE=3 SV=1 - [H0Y5H9_HUMAN]	36.66	2	6	14	65	2.57325	18	44.7857	2.97311	13	68.3064	103.991	36.66	14	36	74.9418	29.92	11	29	371	42.4713	6.04932
Q9UK41	Vacuolar protein sorting-associated protein 28 homolog OS=Homo sapiens GN=VPS28 PE=1 SV=1 - [VPS28_HUMAN]	36.65	2	7	7	21	1.1839	11	12.5537	1.20052	10	7.14024	30.145	32.58	6	11	19.5625	29.86	6	10	221	25.4086	5.5415
P26447	Protein S100-A4 OS=Homo sapiens GN=S100A4 PE=1 SV=1 - [S10A4_HUMAN]	36.63	1	5	5	44	0.90709	23	11.2525	0.929078	21	14.6128	59.0701	36.63	5	23	50.1264	36.63	5	21	101	11.7207	6.11279
P19338	Nucleolin OS=Homo sapiens GN=NCL PE=1 SV=3 - [NUCL_HUMAN]	36.62	1	36	36	174	1.18055	87	22.5364	1.22044	87	20.6976	215.533	35.35	32	87	196.198	32.25	32	87	710	76.5684	4.70361
H0Y4R1	Inosine-5'-monophosphate dehydrogenase 2 (Fragment) OS=Homo sapiens GN=IMPDH2 PE=3 SV=1 - [H0Y4R1_HUMAN]	36.6	2	15	16	49	1.01581	25	17.974	1.04645	22	27.7766	82.5776	36.6	16	26	63.2472	29.15	14	23	470	51.0352	8.17725
P20340	Ras-related protein Rab-6A OS=Homo sapiens GN=RAB6A PE=1 SV=3 - [RAB6A_HUMAN]	36.54	2	6	7	48	1.10844	17	16.1311	1.03124	18	21.2151	64.2124	33.17	6	23	54.0386	36.54	7	25	208	23.5779	5.5415
Q7Z4G1	COMM domain-containing protein 6 OS=Homo sapiens GN=COMMD6 PE=1 SV=1 - [COMD6_HUMAN]	36.47	3	3	3	7	0.850807	2	7.88304	0.954105	5	28.7339	5.10332	21.18	2	2	16.1628	36.47	3	5	85	9.63178	5.99854
Q9H773	dCTP pyrophosphatase 1 OS=Homo sapiens GN=DCTPP1 PE=1 SV=1 - [DCTP1_HUMAN]	36.47	1	7	7	22	0.765216	12	16.3914	0.641923	10	11.7201	33.5254	36.47	7	12	26.0605	35.88	6	10	170	18.6694	5.03369
Q96BS2	Calcineurin B homologous protein 3 OS=Homo sapiens GN=TESC PE=1 SV=3 - [CHP3_HUMAN]	36.45	2	7	7	15	0.814007	9	4.60127	0.81055	6	19.425	24.9296	36.45	7	9	18.4878	24.77	4	6	214	24.7341	4.93213
P02533	Keratin, type I cytoskeletal 14 OS=Homo sapiens GN=KRT14 PE=1 SV=4 - [K1C14_HUMAN]	36.44	1	6	18	84	1.91267	16	34.8954	1.80033	14	27.4622	95.5027	36.44	18	45	70.4501	34.11	16	39	472	51.5294	5.16064
F8WBK5	39S ribosomal protein L40, mitochondrial OS=Homo sapiens GN=MRPL40 PE=2 SV=1 - [F8WBK5_HUMAN]	36.42	2	6	6	12	1.20362	5	9.73715	1.13711	6	4.9527	15.7422	31.48	5	6	16.961	26.54	5	6	162	19.5295	9.45166
H0YC67	Regulator of microtubule dynamics protein 1 (Fragment) OS=Homo sapiens GN=RMDN1 PE=4 SV=1 - [H0YC67_HUMAN]	36.42	2	5	6	9	0.874776	3	19.1263	0.943715	3	35.1641	11.0003	29.14	5	5	10.14	25.83	4	4	151	17.5999	9.26123
O75436	Vacuolar protein sorting-associated protein 26A OS=Homo sapiens GN=VPS26A PE=1 SV=2 - [VP26A_HUMAN]	36.39	1	10	10	44	1.13004	22	17.3228	1.12031	22	12.994	66.786	33.94	9	22	58.0366	26.3	8	22	327	38.1457	6.56592
P15121	Aldose reductase OS=Homo sapiens GN=AKR1B1 PE=1 SV=3 - [ALDR_HUMAN]	36.39	1	12	12	110	1.72079	53	31.389	1.6753	56	22.204	126.553	36.39	12	54	123.333	36.39	11	56	316	35.8305	6.97607
H0YIB4	Serine/arginine-rich-splicing factor 9 (Fragment) OS=Homo sapiens GN=SRSF9 PE=4 SV=1 - [H0YIB4_HUMAN]	36.36	1	5	5	20	1.21221	11	13.8458	1.18106	9	11.8443	24.2533	36.36	5	11	22.181	36.36	5	9	110	12.8294	5.37646
O15498	Synaptobrevin homolog YKT6 OS=Homo sapiens GN=YKT6 PE=1 SV=1 - [YKT6_HUMAN]	36.36	1	7	7	17	0.960069	9	26.3741	0.935558	8	14.5866	24.6722	36.36	7	9	14.5518	30.81	6	8	198	22.4034	6.91748
Q14344	Guanine nucleotide-binding protein subunit alpha-13 OS=Homo sapiens GN=GNA13 PE=1 SV=2 - [GNA13_HUMAN]	36.34	1	10	12	46	0.846353	15	14.1774	0.871281	16	10.8174	56.2297	25.73	8	22	69.1456	33.69	11	24	377	44.0217	8.00146
P51151	Ras-related protein Rab-9A OS=Homo sapiens GN=RAB9A PE=1 SV=1 - [RAB9A_HUMAN]	36.32	1	6	6	17	1.14439	8	14.6343	1.1371	9	9.50257	23.1757	31.84	5	8	19.4808	36.32	6	9	201	22.8232	5.46533
P14550	Alcohol dehydrogenase [NADP(+)] OS=Homo sapiens GN=AKR1A1 PE=1 SV=3 - [AK1A1_HUMAN]	36.31	1	11	11	46	0.998695	24	17.1807	0.905859	22	17.4575	57.652	36.31	11	24	55.0954	28.92	9	22	325	36.5499	6.78564
O14818	Proteasome subunit alpha type-7 OS=Homo sapiens GN=PSMA7 PE=1 SV=1 - [PSA7_HUMAN]	36.29	1	10	10	57	1.13429	26	17.9339	1.07136	31	22.7543	67.3854	26.61	6	26	77.9229	36.29	10	31	248	27.8696	8.45557
F5H631	C-type lectin domain family 2 member B OS=Homo sapiens GN=CLEC2B PE=2 SV=1 - [F5H631_HUMAN]	36.25	2	2	2	4	1.62566	2	3.57302	1.59103	2	6.39398	4.76352	36.25	2	2	3.97301	36.25	2	2	80	9.24271	9.93506
D6RG15	Twinfilin-2 OS=Homo sapiens GN=TWF2 PE=2 SV=1 - [D6RG15_HUMAN]	36.22	2	7	9	31	1.02725	16	15.8756	0.9935	11	23.6243	51.6705	36.22	8	18	31.4768	28.74	8	13	254	28.8648	6.12549
Q6WCQ1	Myosin phosphatase Rho-interacting protein OS=Homo sapiens GN=MPRIP PE=1 SV=3 - [MPRIP_HUMAN]	36.2	2	13	31	91	1.19348	18	19.7922	1.35033	16	20.1683	120.514	33.37	28	46	118.563	33.56	27	45	1025	116.461	6.21436
Q00610-2	Isoform 2 of Clathrin heavy chain 1 OS=Homo sapiens GN=CLTC - [CLH1_HUMAN]	36.18	2	53	53	264	1.03733	144	21.2782	1.01716	119	22.717	400.811	32.64	47	145	323.145	31.48	45	119	1639	187.771	5.69385
P30041	Peroxiredoxin-6 OS=Homo sapiens GN=PRDX6 PE=1 SV=3 - [PRDX6_HUMAN]	36.16	1	8	8	38	1.01709	21	12.0376	1.07117	17	9.25926	45.473	33.04	7	21	43.3266	36.16	8	17	224	25.0192	6.37939
Q13813-3	Isoform 3 of Spectrin alpha chain, non-erythrocytic 1 OS=Homo sapiens GN=SPTAN1 - [SPTN1_HUMAN]	36.13	2	85	85	343	0.998857	177	20.8097	0.983423	166	20.9596	507.856	34.95	79	177	427.147	31.69	76	166	2452	282.108	5.33838
Q96DI7	U5 small nuclear ribonucleoprotein 40 kDa protein OS=Homo sapiens GN=SNRNP40 PE=1 SV=1 - [SNR40_HUMAN]	36.13	1	8	8	20	0.835936	12	13.2085	0.84054	8	18.8425	39.0512	36.13	8	12	26.3336	24.09	6	8	357	39.2857	8.104
P13647	Keratin, type II cytoskeletal 5 OS=Homo sapiens GN=KRT5 PE=1 SV=3 - [K2C5_HUMAN]	36.1	1	12	22	123	2.11055	30	35.4179	2.10708	27	34.3763	160.341	33.56	21	65	142.747	31.02	19	58	590	62.34	7.73779
P20618	Proteasome subunit beta type-1 OS=Homo sapiens GN=PSMB1 PE=1 SV=2 - [PSB1_HUMAN]	36.1	1	7	7	38	1.02869	22	18.349	1.05888	16	28.8464	59.5741	36.1	7	22	40.2619	28.63	5	16	241	26.4724	8.1333
P48637	Glutathione synthetase OS=Homo sapiens GN=GSS PE=1 SV=1 - [GSHB_HUMAN]	36.08	1	18	18	45	1.08366	23	22.3966	1.10345	22	13.5896	56.7624	31.22	15	23	54.7087	33.33	17	22	474	52.3523	5.92236
G3V2V8	Epididymal secretory protein E1 (Fragment) OS=Homo sapiens GN=NPC2 PE=2 SV=1 - [G3V2V8_HUMAN]	36.07	7	5	5	25	1.07106	13	23.4291	1.10082	12	24.0254	28.6137	36.07	5	13	31.8015	36.07	5	12	122	13.0697	8.33838
P10412	Histone H1.4 OS=Homo sapiens GN=HIST1H1E PE=1 SV=2 - [H14_HUMAN]	36.07	1	3	12	87	2.83112	8	58.4158	2.08964	9	33.3501	130.253	35.16	11	45	109.941	36.07	12	42	219	21.852	11.0337
P21796	Voltage-dependent anion-selective channel protein 1 OS=Homo sapiens GN=VDAC1 PE=1 SV=2 - [VDAC1_HUMAN]	36.04	1	8	9	80	1.16335	34	27.0696	1.19856	31	21.2413	113.195	28.62	8	41	104.444	36.04	9	39	283	30.7536	8.54346
P35232	Prohibitin OS=Homo sapiens GN=PHB PE=1 SV=1 - [PHB_HUMAN]	36.03	1	10	10	64	1.1047	34	18.8311	1.11786	30	17.4058	101.749	35.66	9	34	85.1796	36.03	10	30	272	29.7859	5.75732
Q9H2H8	Peptidyl-prolyl cis-trans isomerase-like 3 OS=Homo sapiens GN=PPIL3 PE=1 SV=1 - [PPIL3_HUMAN]	36.02	2	6	6	18	1.19051	9	14.5747	1.22493	9	22.5874	17.7186	31.68	5	9	20.1519	31.68	5	9	161	18.1429	6.78564
P00338-3	Isoform 3 of L-lactate dehydrogenase A chain OS=Homo sapiens GN=LDHA - [LDHA_HUMAN]	36.01	2	17	18	195	1.22666	86	15.6461	1.21984	85	17.3769	237.595	32.69	16	99	233.811	34.35	17	96	361	39.8119	8.42627
E5RJA0	Acyl-protein thioesterase 1 OS=Homo sapiens GN=LYPLA1 PE=2 SV=1 - [E5RJA0_HUMAN]	35.97	4	4	4	9	0.951421	5	14.8569	1.12426	4	13.859	11.5524	35.97	4	5	11.7371	23.02	3	4	139	15.0988	7.21045
P13645	Keratin, type I cytoskeletal 10 OS=Homo sapiens GN=KRT10 PE=1 SV=6 - [K1C10_HUMAN]	35.96	1	19	23	130	1.99887	54	33.751	1.95435	49	26.0201	159.748	33.9	22	69	139.353	34.59	21	61	584	58.7917	5.21143
Q8WUM4	Programmed cell death 6-interacting protein OS=Homo sapiens GN=PDCD6IP PE=1 SV=1 - [PDC6I_HUMAN]	35.94	1	34	34	162	0.944053	79	18.3752	0.949591	83	18.6685	207.241	35.94	34	79	219.913	33.29	30	83	868	95.9631	6.52197
P05141	ADP/ATP translocase 2 OS=Homo sapiens GN=SLC25A5 PE=1 SV=7 - [ADT2_HUMAN]	35.91	1	3	12	77	1.04703	14	15.8457	1.00941	13	26.3358	113.526	35.91	12	40	97.4147	33.22	11	37	298	32.8312	9.68604
P29508	Serpin B3 OS=Homo sapiens GN=SERPINB3 PE=1 SV=2 - [SPB3_HUMAN]	35.9	1	6	14	58	5.63781	15	93.0702	3.90622	10	108.843	85.6644	35.9	14	33	59.7801	26.92	10	25	390	44.5365	6.81494
Q16891-2	Isoform 2 of Mitochondrial inner membrane protein OS=Homo sapiens GN=IMMT - [IMMT_HUMAN]	35.88	1	28	28	106	1.05764	54	22.8487	1.06289	52	17.0743	155.517	33.6	24	54	133.682	33.87	26	52	747	82.5738	6.56592
O00151	PDZ and LIM domain protein 1 OS=Homo sapiens GN=PDLIM1 PE=1 SV=4 - [PDLI1_HUMAN]	35.87	1	10	10	43	1.1062	21	20.5311	1.0319	22	27.5938	60.7217	32.83	9	21	58.901	35.87	10	22	329	36.049	7.02002
P14625	Endoplasmin OS=Homo sapiens GN=HSP90B1 PE=1 SV=1 - [ENPL_HUMAN]	35.87	1	30	31	244	1.12615	119	18.0636	1.12934	102	12.8906	344.938	35.74	30	131	297.221	34.12	27	113	803	92.4113	4.84326
P15880	40S ribosomal protein S2 OS=Homo sapiens GN=RPS2 PE=1 SV=2 - [RS2_HUMAN]	35.84	2	11	11	80	1.02158	45	13.0192	0.989779	35	18.5573	120.39	35.84	11	45	75.7767	31.4	9	35	293	31.3046	10.2427
O60701	UDP-glucose 6-dehydrogenase OS=Homo sapiens GN=UGDH PE=1 SV=1 - [UGDH_HUMAN]	35.83	1	16	16	110	0.764191	60	24.3362	0.74702	50	23.6698	165.576	35.83	16	60	138.701	34.41	14	50	494	54.9893	7.12256
Q13162	Peroxiredoxin-4 OS=Homo sapiens GN=PRDX4 PE=1 SV=1 - [PRDX4_HUMAN]	35.79	1	6	8	72	1.3734	24	33.9517	1.47691	19	34.6443	96.4341	35.79	8	38	93.6407	35.79	8	34	271	30.5208	6.29053
M0R208	ATP-dependent Clp protease proteolytic subunit OS=Homo sapiens GN=CLPP PE=3 SV=1 - [M0R208_HUMAN]	35.79	2	5	5	13	1.2893	8	11.9215	1.22511	5	5.98359	23.4707	35.79	5	8	13.7902	20	3	5	190	20.5554	5.50342
P38919	Eukaryotic initiation factor 4A-III OS=Homo sapiens GN=EIF4A3 PE=1 SV=4 - [IF4A3_HUMAN]	35.77	1	15	19	76	0.979829	28	13.1692	0.992626	29	13.7522	104.788	33.82	17	38	109.335	33.58	17	38	411	46.8412	6.72705
P61224-3	Isoform 3 of Ras-related protein Rap-1b OS=Homo sapiens GN=RAP1B - [RAP1B_HUMAN]	35.76	7	3	6	30	0.897221	10	18.3228	0.998529	6	21.217	40.4803	35.76	6	16	41.4652	31.52	5	14	165	18.7666	8.52881
P62701	40S ribosomal protein S4, X isoform OS=Homo sapiens GN=RPS4X PE=1 SV=2 - [RS4X_HUMAN]	35.74	1	12	12	36	0.978713	21	22.0784	0.986582	15	17.5137	46.3999	33.08	11	21	37.9531	28.52	8	15	263	29.5791	10.1548
D3DQ64	GTP:AMP phosphotransferase AK4, mitochondrial OS=Homo sapiens GN=AK4 PE=3 SV=1 - [D3DQ64_HUMAN]	35.67	2	6	6	17	1.49756	9	24.6749	1.94347	8	19.5184	23.5119	35.67	6	9	24.2518	31.58	5	8	171	19.7683	7.12256
J3KTA4	Probable ATP-dependent RNA helicase DDX5 OS=Homo sapiens GN=DDX5 PE=3 SV=1 - [J3KTA4_HUMAN]	35.67	2	20	26	144	0.980111	41	14.9211	0.938536	40	15.3149	182.807	33.39	24	74	163.703	34.69	25	70	614	69.0438	8.85107
P31946-2	Isoform Short of 14-3-3 protein beta/alpha OS=Homo sapiens GN=YWHAB - [1433B_HUMAN]	35.66	2	3	9	123	0.984942	15	17.3473	0.964551	18	9.0453	168.507	35.66	9	60	168.696	35.66	9	63	244	27.8327	4.83057
P36578	60S ribosomal protein L4 OS=Homo sapiens GN=RPL4 PE=1 SV=5 - [RL4_HUMAN]	35.6	1	15	15	95	0.795036	53	29.1407	0.829907	42	24.0481	125.634	35.6	15	53	92.0873	35.6	15	42	427	47.6674	11.063
P08107	Heat shock 70 kDa protein 1A/1B OS=Homo sapiens GN=HSPA1A PE=1 SV=5 - [HSP71_HUMAN]	35.57	1	16	19	149	0.872893	56	18.8378	0.881082	53	17.4511	192.269	32.29	16	74	193.082	31.83	18	75	641	70.009	5.65576
C9JAX1	Frataxin, mitochondrial OS=Homo sapiens GN=FXN PE=2 SV=1 - [C9JAX1_HUMAN]	35.56	2	4	4	8	0.851263	4	4.29977	0.888488	4	4.09265	11.4759	30.37	3	4	10.8094	35.56	4	4	135	14.9015	5.13525
Q13509	Tubulin beta-3 chain OS=Homo sapiens GN=TUBB3 PE=1 SV=2 - [TBB3_HUMAN]	35.56	1	2	12	244	0.796458	5	15.2587	0.879071	6	14.3367	321.825	35.56	12	123	314.79	35.56	12	121	450	50.4003	4.93213
Q9BY44	Eukaryotic translation initiation factor 2A OS=Homo sapiens GN=EIF2A PE=1 SV=3 - [EIF2A_HUMAN]	35.56	1	17	17	36	0.865455	17	9.84655	0.969863	19	20.813	45.7267	31.11	15	17	44.8689	32.48	15	19	585	64.9492	8.86572
P27348	14-3-3 protein theta OS=Homo sapiens GN=YWHAQ PE=1 SV=1 - [1433T_HUMAN]	35.51	1	7	12	149	0.990736	36	10.9341	1.00079	39	19.667	190.039	35.51	12	72	187.59	35.51	12	77	245	27.7468	4.77979
P20700	Lamin-B1 OS=Homo sapiens GN=LMNB1 PE=1 SV=2 - [LMNB1_HUMAN]	35.49	1	20	22	90	0.989438	43	18.1054	0.968064	37	17.9918	132.998	35.49	22	49	102.648	31.23	19	41	586	66.3676	5.16064
P51970	NADH dehydrogenase [ubiquinone] 1 alpha subcomplex subunit 8 OS=Homo sapiens GN=NDUFA8 PE=1 SV=3 - [NDUA8_HUMAN]	35.47	1	5	5	17	0.928557	10	13.2243	0.993483	7	13.2133	17.0835	23.26	4	10	7.90037	24.42	3	7	172	20.0921	7.6499
P53999	Activated RNA polymerase II transcriptional coactivator p15 OS=Homo sapiens GN=SUB1 PE=1 SV=3 - [TCP4_HUMAN]	35.43	1	4	4	53	1.24802	29	11.865	1.30186	24	15.6453	72.8392	35.43	4	29	43.5532	35.43	4	24	127	14.3864	9.59814
P61158	Actin-related protein 3 OS=Homo sapiens GN=ACTR3 PE=1 SV=3 - [ARP3_HUMAN]	35.41	3	13	13	51	0.887788	32	18.8239	0.9192	19	34.1749	68.5545	35.41	13	32	40.6785	21.29	9	19	418	47.341	5.88428
P18031	Tyrosine-protein phosphatase non-receptor type 1 OS=Homo sapiens GN=PTPN1 PE=1 SV=1 - [PTN1_HUMAN]	35.4	1	13	13	40	1.01696	21	23.4211	1.10121	19	19.5238	52.8576	35.4	13	21	37.9886	25.06	9	19	435	49.9348	6.26514
Q9NR45	Sialic acid synthase OS=Homo sapiens GN=NANS PE=1 SV=2 - [SIAS_HUMAN]	35.38	1	13	13	37	1.04194	17	19.6366	1.11344	20	23.6445	38.2388	29.53	9	17	36.6619	35.38	12	20	359	40.2815	6.7417
Q9UNM6	26S proteasome non-ATPase regulatory subunit 13 OS=Homo sapiens GN=PSMD13 PE=1 SV=2 - [PSD13_HUMAN]	35.37	1	14	14	44	0.977536	25	22.0894	1.03845	19	17.7282	66.1749	33.24	13	25	56.3166	28.46	11	19	376	42.9181	5.80811
P08195-2	Isoform 2 of 4F2 cell-surface antigen heavy chain OS=Homo sapiens GN=SLC3A2 - [4F2_HUMAN]	35.35	6	16	17	140	0.990757	73	16.3633	0.958149	64	18.2418	215.115	35.35	17	74	184.716	34.97	16	66	529	57.9089	5.35107
P62424	60S ribosomal protein L7a OS=Homo sapiens GN=RPL7A PE=1 SV=2 - [RL7A_HUMAN]	35.34	1	10	10	29	1.11063	14	27.7253	1.13539	15	21.9871	43.524	32.33	9	14	45.1817	35.34	10	15	266	29.977	10.6089
F5GXX5	Dolichyl-diphosphooligosaccharide--protein glycosyltransferase subunit DAD1 OS=Homo sapiens GN=DAD1 PE=2 SV=1 - [F5GXX5_HUMAN]	35.29	2	3	3	9	0.950973	6	29.059	1.08402	3	8.27552	14.3686	35.29	3	6	6.73324	25.88	2	3	85	9.5481	7.18115
P00390-2	Isoform Cytoplasmic of Glutathione reductase, mitochondrial OS=Homo sapiens GN=GSR - [GSHR_HUMAN]	35.28	3	18	18	86	1.25789	47	17.2347	1.32273	39	17.4393	133.306	35.28	18	47	105.054	35.28	17	39	479	51.6674	7.7085
O95336	6-phosphogluconolactonase OS=Homo sapiens GN=PGLS PE=1 SV=2 - [6PGL_HUMAN]	35.27	1	7	7	23	1.14969	14	10.1563	1.20563	9	11.7273	42.351	35.27	7	14	25.7825	21.32	5	9	258	27.5296	6.04932
P35579	Myosin-9 OS=Homo sapiens GN=MYH9 PE=1 SV=4 - [MYH9_HUMAN]	35.26	1	55	71	539	1.13836	208	19.1181	1.13457	183	18.8875	797.199	33.42	68	291	680.096	33.11	65	248	1960	226.392	5.60498
P78371-2	Isoform 2 of T-complex protein 1 subunit beta OS=Homo sapiens GN=CCT2 - [TCPB_HUMAN]	35.25	2	14	14	89	1.00861	46	20.0199	1.02328	43	20.799	121.521	31.35	13	46	110.75	31.15	13	43	488	52.6846	6.44287
Q9Y3U8	60S ribosomal protein L36 OS=Homo sapiens GN=RPL36 PE=1 SV=3 - [RL36_HUMAN]	35.24	1	4	5	37	1.06538	18	11.1129	1.10644	18	11.8242	44.4146	35.24	5	19	42.0811	29.52	4	18	105	12.2459	11.5903
Q5JRX3-3	Isoform 3 of Presequence protease, mitochondrial OS=Homo sapiens GN=PITRM1 - [PREP_HUMAN]	35.14	3	27	27	78	1.05636	44	15.9732	1.07211	34	19.0695	119.637	34.4	26	44	88.2076	31.31	24	34	939	105.998	6.88818
P01116-2	Isoform 2B of GTPase KRas OS=Homo sapiens GN=KRAS - [RASK_HUMAN]	35.11	1	5	7	16	1.03643	7	20.3535	0.936095	7	9.58107	20.5623	35.11	6	9	9.59765	24.47	4	7	188	21.4109	8.11865
P55072	Transitional endoplasmic reticulum ATPase OS=Homo sapiens GN=VCP PE=1 SV=4 - [TERA_HUMAN]	35.11	1	26	27	143	1.11966	73	19.4414	1.12536	61	16.8814	201.147	31.76	24	78	156.229	32.63	26	65	806	89.2657	5.26221
P35354	Prostaglandin G/H synthase 2 OS=Homo sapiens GN=PTGS2 PE=1 SV=2 - [PGH2_HUMAN]	35.1	1	19	19	85	2.80363	45	59.1365	2.74086	40	73.1706	109.315	32.45	18	45	98.1249	30.46	17	40	604	68.9517	7.38623
E5RI99	60S ribosomal protein L30 (Fragment) OS=Homo sapiens GN=RPL30 PE=2 SV=1 - [E5RI99_HUMAN]	35.09	2	4	4	31	1.11747	17	20.7778	1.00402	14	21.0043	45.9215	35.09	4	17	37.5903	35.09	4	14	114	12.6476	9.5542
P13639	Elongation factor 2 OS=Homo sapiens GN=EEF2 PE=1 SV=4 - [EF2_HUMAN]	35.08	1	30	31	193	0.906602	97	28.394	0.88812	91	27.3717	289.115	34.03	29	100	234.113	32.52	27	93	858	95.277	6.82959
Q13885	Tubulin beta-2A chain OS=Homo sapiens GN=TUBB2A PE=1 SV=1 - [TBB2A_HUMAN]	35.06	1	2	12	331	0.900221	5	24.684	0.947447	3	17.8298	442.977	35.06	12	169	419.12	35.06	12	162	445	49.875	4.89404
Q70UQ0-4	Isoform 4 of Inhibitor of nuclear factor kappa-B kinase-interacting protein OS=Homo sapiens GN=IKBIP - [IKIP_HUMAN]	35.01	1	8	13	46	1.44333	18	10.9266	1.50465	16	22.0993	58.6959	32.1	12	25	54.3469	30.24	11	21	377	43.0565	4.91943
Q9UNE7	E3 ubiquitin-protein ligase CHIP OS=Homo sapiens GN=STUB1 PE=1 SV=2 - [CHIP_HUMAN]	34.98	1	11	11	22	1.01655	10	15.9321	1.01711	12	17.3443	23.3074	27.72	8	10	29.9029	28.05	9	12	303	34.8342	5.87158
Q9UBE0	SUMO-activating enzyme subunit 1 OS=Homo sapiens GN=SAE1 PE=1 SV=1 - [SAE1_HUMAN]	34.97	1	11	11	40	0.919788	23	20.5516	0.874623	17	21.3142	58.2453	34.97	11	23	37.5869	28.61	9	17	346	38.4256	5.30029
Q96FQ6	Protein S100-A16 OS=Homo sapiens GN=S100A16 PE=1 SV=1 - [S10AG_HUMAN]	34.95	1	4	4	19	1.08938	11	32.4979	0.973238	8	17.3989	32.1286	34.95	4	11	24.9196	34.95	4	8	103	11.794	6.78564
Q96I99	Succinyl-CoA ligase [GDP-forming] subunit beta, mitochondrial OS=Homo sapiens GN=SUCLG2 PE=1 SV=2 - [SUCB2_HUMAN]	34.95	1	15	15	49	0.871811	24	14.5983	0.934804	25	16.5585	65.2033	30.79	12	24	55.8765	28.01	13	25	432	46.4814	6.39209
P09543-2	Isoform CNPI of 2',3'-cyclic-nucleotide 3'-phosphodiesterase OS=Homo sapiens GN=CNP - [CN37_HUMAN]	34.91	2	15	15	37	0.975404	22	16.4721	0.982237	15	9.99893	61.062	34.91	15	22	38.9672	26.43	10	15	401	45.0703	8.52881
Q13232	Nucleoside diphosphate kinase 3 OS=Homo sapiens GN=NME3 PE=1 SV=2 - [NDK3_HUMAN]	34.91	1	5	5	15	0.942914	8	18.9641	0.996357	7	9.58318	14.8342	34.91	5	8	15.7746	34.91	5	7	169	19.0029	7.84033
P07951-2	Isoform 2 of Tropomyosin beta chain OS=Homo sapiens GN=TPM2 - [TPM2_HUMAN]	34.86	2	1	13	104	1.05617	3	20.5111	1.086	3	2.27717	125.256	32.39	12	54	106.579	32.39	12	50	284	32.9696	4.66553
O00231	26S proteasome non-ATPase regulatory subunit 11 OS=Homo sapiens GN=PSMD11 PE=1 SV=3 - [PSD11_HUMAN]	34.83	2	14	14	46	1.01712	24	23.1145	1.07422	22	19.0352	68.5175	34.83	14	24	61.0581	28.67	12	22	422	47.434	6.48096
Q92930	Ras-related protein Rab-8B OS=Homo sapiens GN=RAB8B PE=1 SV=2 - [RAB8B_HUMAN]	34.78	1	2	7	49	1.09349	4	10.2474	0.967124	3	7.90445	71.5831	34.78	7	26	58.4222	31.4	6	23	207	23.5691	9.0708
P55795	Heterogeneous nuclear ribonucleoprotein H2 OS=Homo sapiens GN=HNRNPH2 PE=1 SV=1 - [HNRH2_HUMAN]	34.74	1	4	13	87	1.27929	10	10.0376	1.21541	8	17.6842	107.045	32.29	12	48	86.6241	33.41	12	39	449	49.2323	6.30322
Q9NZL9	Methionine adenosyltransferase 2 subunit beta OS=Homo sapiens GN=MAT2B PE=1 SV=1 - [MAT2B_HUMAN]	34.73	1	12	12	36	1.06385	20	23.1733	1.04814	16	18.1538	46.1973	34.73	12	20	32.487	29.04	10	16	334	37.5282	7.35693
F5H897	Heat shock protein 75 kDa, mitochondrial OS=Homo sapiens GN=TRAP1 PE=2 SV=1 - [F5H897_HUMAN]	34.72	2	21	22	100	0.965218	41	17.9335	0.970492	33	16.2718	156.873	33.33	21	54	120.964	30.41	18	46	651	74.2207	7.86963
Q15149	Plectin OS=Homo sapiens GN=PLEC PE=1 SV=3 - [PLEC_HUMAN]	34.71	1	160	163	738	1.06979	384	17.567	1.07858	348	18.297	1042.56	33.43	151	387	906.963	31.47	149	351	4684	531.466	5.96045
P09960	Leukotriene A-4 hydrolase OS=Homo sapiens GN=LTA4H PE=1 SV=2 - [LKHA4_HUMAN]	34.7	1	18	18	81	1.06351	44	22.1729	1.12142	37	22.3944	118.591	34.7	18	44	98.3824	27	15	37	611	69.2412	6.17627
P61970	Nuclear transport factor 2 OS=Homo sapiens GN=NUTF2 PE=1 SV=1 - [NTF2_HUMAN]	34.65	2	3	4	15	1.21704	6	26.9401	1.00311	7	19.2289	12.253	34.65	4	7	11.9029	18.9	2	8	127	14.469	5.37646
G3V192	Ferritin OS=Homo sapiens GN=FTH1 PE=3 SV=1 - [G3V192_HUMAN]	34.64	3	5	5	15	1.83089	6	17.1101	1.95781	9	20.0863	19.1844	28.1	4	6	23.5009	34.64	5	9	153	17.6426	5.5415
P25787	Proteasome subunit alpha type-2 OS=Homo sapiens GN=PSMA2 PE=1 SV=2 - [PSA2_HUMAN]	34.62	1	6	6	16	1.08232	9	15.382	1.182	7	19.509	31.8495	34.62	5	9	25.2894	34.19	5	7	234	25.8823	7.43018
P84090	Enhancer of rudimentary homolog OS=Homo sapiens GN=ERH PE=1 SV=1 - [ERH_HUMAN]	34.62	1	4	4	12	0.897939	7	4.56654	0.990253	5	12.4645	14.827	34.62	4	7	9.83656	18.27	3	5	104	12.251	5.92236
Q14696	LDLR chaperone MESD OS=Homo sapiens GN=MESDC2 PE=1 SV=2 - [MESD_HUMAN]	34.62	1	7	7	15	1.44682	8	11.7811	1.4143	7	8.08488	22.0253	34.62	7	8	17.5754	25.21	5	7	234	26.0603	7.78174
Q9Y617	Phosphoserine aminotransferase OS=Homo sapiens GN=PSAT1 PE=1 SV=2 - [SERC_HUMAN]	34.59	1	13	13	59	0.857468	29	18.7446	0.875193	30	17.6222	74.4524	34.59	13	29	63.1272	30.81	11	30	370	40.3968	7.66455
E7EU96	Casein kinase II subunit alpha OS=Homo sapiens GN=CSNK2A1 PE=2 SV=1 - [E7EU96_HUMAN]	34.55	2	10	11	35	1.07417	20	17.6489	1.08469	12	11.0501	55.7136	32.73	10	21	34.1459	27.01	8	14	385	45.2819	7.94287
Q04917	14-3-3 protein eta OS=Homo sapiens GN=YWHAH PE=1 SV=4 - [1433F_HUMAN]	34.55	1	7	10	66	1.179	18	19.2007	1.11566	18	11.2225	86.7876	34.55	10	33	86.809	34.15	9	33	246	28.201	4.84326
H0YAE0	UPF0461 protein C5orf24 (Fragment) OS=Homo sapiens GN=C5orf24 PE=4 SV=1 - [H0YAE0_HUMAN]	34.52	3	2	2	4	0.920768	2	3.30164	0.963532	2	18.4922	5.81788	34.52	2	2	6.2471	34.52	2	2	84	9.60264	8.95361
Q9UHX1-2	Isoform 2 of Poly(U)-binding-splicing factor PUF60 OS=Homo sapiens GN=PUF60 - [PUF60_HUMAN]	34.5	1	17	17	53	0.983511	26	13.7719	0.966904	27	17.531	79.7799	31.92	15	26	81.6871	28.04	15	27	542	58.1348	5.35107
H7C4E5	Cytochrome c oxidase copper chaperone (Fragment) OS=Homo sapiens GN=COX17 PE=4 SV=1 - [H7C4E5_HUMAN]	34.48	2	2	2	8	1.62074	4	15.8676	1.45174	4	11.7234	12.0569	34.48	2	4	11.1698	34.48	2	4	58	6.40809	7.69385
P68032	Actin, alpha cardiac muscle 1 OS=Homo sapiens GN=ACTC1 PE=1 SV=1 - [ACTC_HUMAN]	34.48	2	3	11	388	1.13947	44	13.1897	1.10755	34	12.1681	480.647	27.59	9	201	429.266	34.48	11	187	377	41.9919	5.38916
P40925	Malate dehydrogenase, cytoplasmic OS=Homo sapiens GN=MDH1 PE=1 SV=4 - [MDHC_HUMAN]	34.43	2	13	13	70	1.13778	33	17.6398	1.12486	37	24.8966	82.5342	34.43	13	33	74.9004	32.63	12	37	334	36.403	7.35693
Q14232	Translation initiation factor eIF-2B subunit alpha OS=Homo sapiens GN=EIF2B1 PE=1 SV=1 - [EI2BA_HUMAN]	34.43	1	9	9	27	1.15183	13	19.4014	1.10021	14	23.1183	36.8546	30.16	8	13	33.2849	27.87	8	14	305	33.6908	7.32764
Q96I25	Splicing factor 45 OS=Homo sapiens GN=RBM17 PE=1 SV=1 - [SPF45_HUMAN]	34.41	1	12	13	28	1.02233	13	12.922	1.04611	14	22.9984	32.0422	29.18	11	14	30.9792	30.42	10	14	401	44.9339	5.97314
P54819-5	Isoform 5 of Adenylate kinase 2, mitochondrial OS=Homo sapiens GN=AK2 - [KAD2_HUMAN]	34.38	4	7	7	27	1.23124	14	17.017	1.22099	13	21.3464	42.135	28.13	6	14	35.1759	31.25	6	13	224	24.6327	6.69775
O15144	Actin-related protein 2/3 complex subunit 2 OS=Homo sapiens GN=ARPC2 PE=1 SV=1 - [ARPC2_HUMAN]	34.33	1	11	11	51	0.89469	26	22.7385	0.920853	25	19.9483	74.6217	32	10	26	65.936	34.33	11	25	300	34.3115	7.35693
P53701	Cytochrome c-type heme lyase OS=Homo sapiens GN=HCCS PE=1 SV=1 - [CCHL_HUMAN]	34.33	1	9	9	26	1.27395	15	27.2329	1.20253	11	27.4888	36.0541	31.72	8	15	28.4554	34.33	9	11	268	30.5818	6.68311
P29218	Inositol monophosphatase 1 OS=Homo sapiens GN=IMPA1 PE=1 SV=1 - [IMPA1_HUMAN]	34.3	2	9	9	19	1.15557	9	9.7071	1.11744	10	14.3585	29.221	31.41	8	9	30.5377	31.77	8	10	277	30.1692	5.26221
P21283	V-type proton ATPase subunit C 1 OS=Homo sapiens GN=ATP6V1C1 PE=1 SV=4 - [VATC1_HUMAN]	34.29	1	15	15	33	1.10038	18	24.2753	1.16772	15	22.1656	43.6115	32.46	14	18	32.8728	26.18	12	15	382	43.914	7.45947
A8MWD9	Small nuclear ribonucleoprotein G-like protein OS=Homo sapiens PE=2 SV=2 - [RUXGL_HUMAN]	34.21	2	3	3	17	1	8	9.78236	1.09311	9	15.7558	21.2867	34.21	3	8	25.2055	34.21	3	9	76	8.53845	8.83643
O14548	Cytochrome c oxidase subunit 7A-related protein, mitochondrial OS=Homo sapiens GN=COX7A2L PE=1 SV=2 - [COX7R_HUMAN]	34.21	1	4	4	9	1.42448	5	21.8509	1.76979	4	13.2582	14.1666	34.21	4	5	10.7308	27.19	3	4	114	12.6065	9.42236
O75506	Heat shock factor-binding protein 1 OS=Homo sapiens GN=HSBP1 PE=1 SV=1 - [HSBP1_HUMAN]	34.21	1	2	2	4	0.870345	2	22.5348	0.959635	2	22.7021	7.06134	34.21	2	2	1.97528	34.21	2	2	76	8.53818	4.36084
Q13510	Acid ceramidase OS=Homo sapiens GN=ASAH1 PE=1 SV=5 - [ASAH1_HUMAN]	34.18	2	14	14	42	1.04191	21	24.1141	1.04823	21	25.1635	46.4326	29.87	13	21	45.0186	27.34	12	21	395	44.6308	7.62061
P06493-2	Isoform 2 of Cyclin-dependent kinase 1 OS=Homo sapiens GN=CDK1 - [CDK1_HUMAN]	34.17	2	6	7	20	0.660447	9	17.8854	0.595851	7	24.1479	27.6882	34.17	7	12	17.8396	27.5	6	8	240	27.4853	7.06396
C9JZY6	Ubiquitin-conjugating enzyme E2 H (Fragment) OS=Homo sapiens GN=UBE2H PE=2 SV=1 - [C9JZY6_HUMAN]	34.15	3	4	4	10	0.910802	5	20.8967	1.02894	5	28.4025	14.5801	27.64	3	5	12.361	34.15	4	5	123	13.809	7.43018
Q07812-5	Isoform Epsilon of Apoptosis regulator BAX OS=Homo sapiens GN=BAX - [BAX_HUMAN]	34.15	4	4	4	20	0.908928	11	24.7299	0.931655	9	21.3593	26.6421	34.15	4	11	24.7049	26.22	3	9	164	18.1171	8.1626
Q9NQR4	Omega-amidase NIT2 OS=Homo sapiens GN=NIT2 PE=1 SV=1 - [NIT2_HUMAN]	34.06	1	9	9	23	1.03611	13	20.8621	1.02169	10	33.5163	34.9648	34.06	9	13	28.6158	22.46	7	10	276	30.5886	7.21045
O43837	Isocitrate dehydrogenase [NAD] subunit beta, mitochondrial OS=Homo sapiens GN=IDH3B PE=1 SV=2 - [IDH3B_HUMAN]	34.03	1	12	13	46	1.05386	22	19.5035	0.92997	22	24.5225	66.1751	34.03	13	23	53.3852	25.45	11	23	385	42.1566	8.45557
O00571	ATP-dependent RNA helicase DDX3X OS=Homo sapiens GN=DDX3X PE=1 SV=3 - [DDX3X_HUMAN]	33.99	1	9	24	117	0.963787	6	10.2943	0.884508	8	39.0304	156.671	30.06	19	61	134.519	32.18	22	56	662	73.198	7.18115
Q16719	Kynureninase OS=Homo sapiens GN=KYNU PE=1 SV=1 - [KYNU_HUMAN]	33.98	1	12	12	53	1.3533	29	24.7527	1.27516	24	19.078	69.3863	30.97	11	29	63.34	29.25	9	24	465	52.3182	7.03467
Q6FI81	Anamorsin OS=Homo sapiens GN=CIAPIN1 PE=1 SV=2 - [CPIN1_HUMAN]	33.97	1	10	10	26	0.903801	14	14.0191	0.968016	12	14.3048	35.3202	29.81	9	14	31.5203	29.17	8	12	312	33.5611	5.61768
Q9Y2Z0	Suppressor of G2 allele of SKP1 homolog OS=Homo sapiens GN=SUGT1 PE=1 SV=3 - [SUGT1_HUMAN]	33.97	1	10	11	24	1.00633	12	24.2501	1.05184	11	29.8563	30.3545	30.41	9	12	33.2022	31.23	10	12	365	40.9985	5.16064
P46783	40S ribosomal protein S10 OS=Homo sapiens GN=RPS10 PE=1 SV=1 - [RS10_HUMAN]	33.94	1	7	8	37	0.95242	21	10.4776	0.884244	15	9.58315	59.3211	33.94	8	22	42.6434	29.7	7	15	165	18.8859	10.1548
Q86UP2	Kinectin OS=Homo sapiens GN=KTN1 PE=1 SV=1 - [KTN1_HUMAN]	33.9	1	51	52	193	1.04865	95	20.2052	1.07584	95	17.3022	253.239	32.79	50	97	230.849	32.57	47	96	1357	156.179	5.64307
Q9UKD2	mRNA turnover protein 4 homolog OS=Homo sapiens GN=MRTO4 PE=1 SV=2 - [MRT4_HUMAN]	33.89	1	9	9	19	0.85352	13	23.8337	0.861545	6	17.2386	19.9817	33.89	9	13	10.893	18.41	4	6	239	27.5429	8.29443
B4DZI8	Coatomer protein complex, subunit beta 2 (Beta prime), isoform CRA_b OS=Homo sapiens GN=COPB2 PE=2 SV=1 - [B4DZI8_HUMAN]	33.87	2	24	24	70	1.03649	40	18.4931	1.02751	30	22.444	98.637	33.07	23	40	70.2328	26.8	19	30	877	98.9836	5.16064
P01112	GTPase HRas OS=Homo sapiens GN=HRAS PE=1 SV=1 - [RASH_HUMAN]	33.86	2	4	6	13	1.05267	5	12.7367	1.1995	6	11.3406	16.8435	29.1	5	7	10.5182	17.99	3	6	189	21.2846	5.31299
P05091	Aldehyde dehydrogenase, mitochondrial OS=Homo sapiens GN=ALDH2 PE=1 SV=2 - [ALDH2_HUMAN]	33.85	1	14	17	87	0.891126	38	25.1877	0.874119	26	22.7288	117.027	33.85	17	49	100.098	28.43	14	38	517	56.3456	7.04932
E9PF19	Transducin beta-like protein 2 OS=Homo sapiens GN=TBL2 PE=2 SV=1 - [E9PF19_HUMAN]	33.82	2	13	13	34	0.990739	18	17.7281	0.977073	16	34.3171	48.4733	33.82	13	18	47.8993	27.74	11	16	411	45.9062	9.48096
B4DX24	NADPH:adrenodoxin oxidoreductase, mitochondrial OS=Homo sapiens GN=FDXR PE=2 SV=1 - [B4DX24_HUMAN]	33.75	3	15	15	58	0.957029	29	22.3452	0.935456	29	17.9072	77.6085	31.88	13	29	66.321	31.88	14	29	483	52.8856	8.44092
Q00059	Transcription factor A, mitochondrial OS=Homo sapiens GN=TFAM PE=1 SV=1 - [TFAM_HUMAN]	33.74	1	10	10	27	1.23273	15	9.1473	1.16662	12	19.4158	36.925	28.86	8	15	25.3119	30.49	9	12	246	29.0782	9.71533
Q96I24	Far upstream element-binding protein 3 OS=Homo sapiens GN=FUBP3 PE=1 SV=2 - [FUBP3_HUMAN]	33.74	1	13	15	58	1.15399	24	16.5805	1.1302	19	10.2984	84.0271	32.34	14	33	71.1396	29.37	13	25	572	61.6022	8.38232
P40222	Alpha-taxilin OS=Homo sapiens GN=TXLNA PE=1 SV=3 - [TXLNA_HUMAN]	33.7	1	14	15	37	0.930833	18	13.7778	0.870738	17	9.65525	54.2581	26.37	12	19	43.454	27.66	12	18	546	61.8532	6.52197
Q16762	Thiosulfate sulfurtransferase OS=Homo sapiens GN=TST PE=1 SV=4 - [THTR_HUMAN]	33.67	1	7	7	19	0.913487	10	13.3576	0.98579	8	12.0204	18.7924	26.6	5	10	18.776	33.67	7	9	297	33.4078	7.25439
P27694	Replication protein A 70 kDa DNA-binding subunit OS=Homo sapiens GN=RPA1 PE=1 SV=2 - [RFA1_HUMAN]	33.6	1	17	17	54	0.864213	29	35.6543	0.824079	25	34.3645	70.7495	33.6	17	29	67.9749	19.48	11	25	616	68.0953	7.21045
K7ES31	Eukaryotic translation initiation factor 3 subunit K OS=Homo sapiens GN=EIF3K PE=4 SV=1 - [K7ES31_HUMAN]	33.58	5	5	5	13	0.877392	6	18.6179	0.769452	7	14.9289	7.85059	28.47	4	6	16.0316	33.58	5	7	137	15.8649	6.7417
B4DGB4	Plastin-3 OS=Homo sapiens GN=PLS3 PE=2 SV=1 - [B4DGB4_HUMAN]	33.55	2	14	19	118	1.04234	44	12.7923	1.04894	43	14.5708	168.315	33.55	19	62	150.741	33.55	19	56	617	69.3065	5.8335
C9J0K6	Sorcin OS=Homo sapiens GN=SRI PE=2 SV=1 - [C9J0K6_HUMAN]	33.55	4	5	5	50	0.995448	25	10.0662	0.948861	25	12.2354	54.4556	33.55	5	25	44.5546	33.55	5	25	155	17.5935	5.60498
P09874	Poly [ADP-ribose] polymerase 1 OS=Homo sapiens GN=PARP1 PE=1 SV=4 - [PARP1_HUMAN]	33.53	1	35	35	116	0.852849	69	18.1918	0.839864	47	21.2926	173.164	32.74	33	69	114.383	28.01	27	47	1014	113.012	8.88037
P25685	DnaJ homolog subfamily B member 1 OS=Homo sapiens GN=DNAJB1 PE=1 SV=4 - [DNJB1_HUMAN]	33.53	1	11	12	31	1.00685	15	16.2781	1.01105	13	14.0875	33.2231	28.24	10	17	18.7188	31.47	11	14	340	38.0204	8.63135
P12956	X-ray repair cross-complementing protein 6 OS=Homo sapiens GN=XRCC6 PE=1 SV=2 - [XRCC6_HUMAN]	33.5	1	19	19	129	0.899464	67	18.5854	0.972608	62	22.5001	174.169	32.18	18	67	165.196	28.08	16	62	609	69.7991	6.63916
P49914	5-formyltetrahydrofolate cyclo-ligase OS=Homo sapiens GN=MTHFS PE=1 SV=2 - [MTHFS_HUMAN]	33.5	1	6	6	19	1.0094	10	14.8486	1.04114	9	14.5449	20.1602	33.5	6	10	19.3366	28.57	5	9	203	23.2409	7.88428
P23919	Thymidylate kinase OS=Homo sapiens GN=DTYMK PE=1 SV=4 - [KTHY_HUMAN]	33.49	1	7	7	22	1.08558	12	15.3394	1.12275	10	16.0816	34.3362	33.49	7	12	26.615	33.49	7	10	212	23.8045	8.26514
P50454	Serpin H1 OS=Homo sapiens GN=SERPINH1 PE=1 SV=2 - [SERPH_HUMAN]	33.49	1	14	14	66	1.002	36	12.5099	1.00553	30	20.6592	101.592	31.58	13	36	96.4576	29.67	12	30	418	46.4112	8.68994
P42224	Signal transducer and activator of transcription 1-alpha/beta OS=Homo sapiens GN=STAT1 PE=1 SV=2 - [STAT1_HUMAN]	33.47	1	23	23	100	0.91792	52	14.8959	0.938776	48	17.8725	139.793	32.4	22	52	114.552	31.2	22	48	750	87.2795	6.04932
O14828	Secretory carrier-associated membrane protein 3 OS=Homo sapiens GN=SCAMP3 PE=1 SV=3 - [SCAM3_HUMAN]	33.43	1	9	9	31	1.14392	17	12.8236	0.964299	14	33.2963	50.4541	31.41	8	17	31.6267	32.56	8	14	347	38.2623	7.63525
P08559-3	Isoform 3 of Pyruvate dehydrogenase E1 component subunit alpha, somatic form, mitochondrial OS=Homo sapiens GN=PDHA1 - [ODPA_HUMAN]	33.43	4	13	13	48	1.03469	27	22.3247	1.02085	21	13.4304	57.4795	33.43	13	27	47.9184	29.53	12	21	359	40.1621	8.27979
Q70UQ0	Inhibitor of nuclear factor kappa-B kinase-interacting protein OS=Homo sapiens GN=IKBIP PE=1 SV=1 - [IKIP_HUMAN]	33.43	1	8	13	41	1.42398	13	21.6136	1.3161	16	13.8784	53.6268	31.14	12	20	47.6968	28.29	11	21	350	39.285	9.17334
P40939	Trifunctional enzyme subunit alpha, mitochondrial OS=Homo sapiens GN=HADHA PE=1 SV=2 - [ECHA_HUMAN]	33.42	1	23	23	133	0.965365	69	20.6707	0.943906	64	19.4261	191.974	32.5	22	69	172.617	32.37	22	64	763	82.9469	9.0415
B4DJP7	Small nuclear ribonucleoprotein Sm D3 OS=Homo sapiens GN=SNRPD3 PE=2 SV=1 - [B4DJP7_HUMAN]	33.33	2	3	3	17	0.705029	9	15.6344	0.747609	8	20.8531	26.5449	33.33	3	9	18.076	15.83	2	8	120	13.2829	8.90967
P61020-2	Isoform 2 of Ras-related protein Rab-5B OS=Homo sapiens GN=RAB5B - [RAB5B_HUMAN]	33.33	2	2	5	23	0.882424	3	20.8278	0.866551	3	8.8702	34.5369	33.33	5	11	32.7155	33.33	5	12	174	19.0784	7.29834
B8ZZK5	Phosphodiesterase 6D, cGMP-specific, rod, delta, isoform CRA_a OS=Homo sapiens GN=PDE6D PE=4 SV=1 - [B8ZZK5_HUMAN]	33.33	3	2	2	4	1.11448	2	7.03302	1.03308	2	8.05084	5.49658	33.33	2	2	4.60996	33.33	2	2	93	10.7526	8.85107
E9PLX3	Ragulator complex protein LAMTOR5 OS=Homo sapiens GN=LAMTOR5 PE=4 SV=1 - [E9PLX3_HUMAN]	33.33	2	2	2	7	1.16653	4	15.6611	1.18681	3	4.57415	13.5644	33.33	2	4	10.5481	33.33	2	3	90	9.52179	6.90283
F5H5V4	26S proteasome non-ATPase regulatory subunit 9 (Fragment) OS=Homo sapiens GN=PSMD9 PE=2 SV=1 - [F5H5V4_HUMAN]	33.33	7	5	5	20	0.987629	11	7.73075	0.94746	9	8.51248	30.3114	33.33	4	11	22.4342	33.33	5	9	153	16.9024	6.11279
F8VR84	UPF0160 protein MYG1, mitochondrial OS=Homo sapiens GN=C12orf10 PE=2 SV=1 - [F8VR84_HUMAN]	33.33	2	6	6	17	0.996373	8	16.424	1.07997	9	12.8685	23.4863	33.33	6	8	27.456	28.64	5	9	213	24.043	5.38916
P04350	Tubulin beta-4A chain OS=Homo sapiens GN=TUBB4A PE=1 SV=2 - [TBB4A_HUMAN]	33.33	1	1	11	278	1.20786	2	3.37673	1.04837	2	1.08013	367.287	33.33	11	143	339.488	33.33	11	135	444	49.5539	4.88135
P05198	Eukaryotic translation initiation factor 2 subunit 1 OS=Homo sapiens GN=EIF2S1 PE=1 SV=3 - [IF2A_HUMAN]	33.33	1	12	12	50	1.02811	27	13.1224	1.06532	23	14.8475	62.3526	33.33	12	27	50.3547	27.94	10	23	315	36.0894	5.08447
P18859	ATP synthase-coupling factor 6, mitochondrial OS=Homo sapiens GN=ATP5J PE=1 SV=1 - [ATP5J_HUMAN]	33.33	2	4	4	19	0.942671	12	10.5873	0.981254	7	13.1559	32.7537	33.33	4	12	15.4282	26.85	3	7	108	12.5796	9.5249
P51148	Ras-related protein Rab-5C OS=Homo sapiens GN=RAB5C PE=1 SV=2 - [RAB5C_HUMAN]	33.33	2	3	6	41	0.906415	14	25.6501	0.846793	10	22.9554	71.3951	33.33	6	22	53.2479	33.33	6	19	216	23.4678	8.41162
P61962	DDB1- and CUL4-associated factor 7 OS=Homo sapiens GN=DCAF7 PE=1 SV=1 - [DCAF7_HUMAN]	33.33	1	11	11	16	1.04297	9	14.4693	0.944861	7	18.1044	19.2158	27.19	8	9	20.5601	21.93	7	7	342	38.9011	5.51611
Q14847	LIM and SH3 domain protein 1 OS=Homo sapiens GN=LASP1 PE=1 SV=2 - [LASP1_HUMAN]	33.33	1	10	10	84	1.02774	43	30.3299	0.987138	41	27.1937	124.377	33.33	10	43	98.2473	33.33	10	41	261	29.6982	7.04932
P36871	Phosphoglucomutase-1 OS=Homo sapiens GN=PGM1 PE=1 SV=3 - [PGM1_HUMAN]	33.27	1	18	18	75	1.10578	38	15.5826	1.13614	37	24.4446	95.4369	33.27	18	38	90.0811	33.27	18	37	562	61.4105	6.75635
Q06124-2	Isoform 2 of Tyrosine-protein phosphatase non-receptor type 11 OS=Homo sapiens GN=PTPN11 - [PTN11_HUMAN]	33.22	2	19	19	59	0.984536	34	20.2204	1.06289	25	14.447	82.5187	31.7	18	34	59.0733	27.15	16	25	593	67.9681	7.29834
Q9HC38-2	Isoform 2 of Glyoxalase domain-containing protein 4 OS=Homo sapiens GN=GLOD4 - [GLOD4_HUMAN]	33.22	1	10	10	55	1.13029	29	19.2543	1.15406	26	16.7609	75.4542	29.87	9	29	69.7261	33.22	10	26	298	33.2115	5.60498
P11766	Alcohol dehydrogenase class-3 OS=Homo sapiens GN=ADH5 PE=1 SV=4 - [ADHX_HUMAN]	33.16	1	13	13	44	1.07888	23	21.1612	1.09645	21	13.8131	62.0496	33.16	11	23	56.3553	25.94	11	21	374	39.6984	7.48877
P37235	Hippocalcin-like protein 1 OS=Homo sapiens GN=HPCAL1 PE=1 SV=3 - [HPCL1_HUMAN]	33.16	1	7	7	21	0.994613	11	17.8046	0.927184	10	14.5965	23.5097	33.16	7	11	23.2699	33.16	7	10	193	22.299	5.35107
P46778	60S ribosomal protein L21 OS=Homo sapiens GN=RPL21 PE=1 SV=2 - [RL21_HUMAN]	33.13	1	6	6	17	0.941075	9	37.7392	0.903119	8	48.9915	24.821	33.13	6	9	22.5266	23.13	4	8	160	18.5531	10.4917
C9JXG8	Ran-specific GTPase-activating protein (Fragment) OS=Homo sapiens GN=RANBP1 PE=2 SV=2 - [C9JXG8_HUMAN]	33.1	2	4	4	12	0.866834	8	9.96053	0.839183	4	9.90521	25.9473	33.1	4	8	10.325	26.9	3	4	145	16.8897	8.52881
O00429-2	Isoform 4 of Dynamin-1-like protein OS=Homo sapiens GN=DNM1L - [DNM1L_HUMAN]	33.1	2	22	22	70	1.12031	39	22.0501	1.16132	31	20.6987	85.8859	32	20	39	71.7147	26.76	17	31	725	80.4854	6.7124
P35241	Radixin OS=Homo sapiens GN=RDX PE=1 SV=1 - [RADI_HUMAN]	33.1	2	13	24	110	0.653815	26	31.8108	0.639404	20	14.2836	157.272	29.67	22	60	115.218	30.19	22	50	583	68.5214	6.3667
Q8WXF1	Paraspeckle component 1 OS=Homo sapiens GN=PSPC1 PE=1 SV=1 - [PSPC1_HUMAN]	33.08	1	14	17	39	0.991307	15	20.9583	1.10362	17	19.2808	43.3552	28.3	15	19	47.5922	27.92	12	20	523	58.7062	6.66846
Q16658	Fascin OS=Homo sapiens GN=FSCN1 PE=1 SV=3 - [FSCN1_HUMAN]	33.06	1	15	15	57	0.968151	31	16.5434	1.04645	26	12.3864	83.3136	31.24	13	31	67.0019	33.06	15	26	493	54.4961	7.23975
O95817	BAG family molecular chaperone regulator 3 OS=Homo sapiens GN=BAG3 PE=1 SV=3 - [BAG3_HUMAN]	33.04	1	15	15	32	1.03804	16	17.195	0.937183	16	13.2633	45.0386	33.04	14	16	43.9158	26.61	12	16	575	61.5569	6.94678
P83881	60S ribosomal protein L36a OS=Homo sapiens GN=RPL36A PE=1 SV=2 - [RL36A_HUMAN]	33.02	4	5	5	13	0.974392	6	12.8643	0.97848	7	2.73234	14.294	32.08	4	6	14.8713	33.02	5	7	106	12.4328	10.5796
Q9UJU6	Drebrin-like protein OS=Homo sapiens GN=DBNL PE=1 SV=1 - [DBNL_HUMAN]	33.02	3	11	11	41	0.975684	22	19.3276	1.0063	19	19.3421	63.3137	33.02	11	22	52.6775	26.51	9	19	430	48.1776	5.04639
P61026	Ras-related protein Rab-10 OS=Homo sapiens GN=RAB10 PE=1 SV=1 - [RAB10_HUMAN]	33	1	5	7	42	0.741431	8	38.3028	0.802634	5	23.9817	70.0841	33	7	23	52.2185	33	6	19	200	22.5266	8.38232
Q15836	Vesicle-associated membrane protein 3 OS=Homo sapiens GN=VAMP3 PE=1 SV=3 - [VAMP3_HUMAN]	33	1	2	2	8	0.828779	4	8.14751	0.938672	4	23.7569	17.0623	33	2	4	14.7704	33	2	4	100	11.302	8.79248
Q99729-3	Isoform 3 of Heterogeneous nuclear ribonucleoprotein A/B OS=Homo sapiens GN=HNRNPAB - [ROAA_HUMAN]	32.98	1	7	8	50	0.985618	20	23.6322	0.943351	18	29.5304	77.9529	29.82	7	27	68.0002	32.98	8	23	285	30.5691	7.91357
I3L4I0	FLYWCH family member 2 (Fragment) OS=Homo sapiens GN=FLYWCH2 PE=2 SV=1 - [I3L4I0_HUMAN]	32.97	3	2	2	6	0.889631	3	5.64426	0.937676	3	2.08443	9.00945	32.97	2	3	7.97616	32.97	2	3	91	9.55419	9.83252
D6RDK6	OCIA domain-containing protein 1 (Fragment) OS=Homo sapiens GN=OCIAD1 PE=2 SV=1 - [D6RDK6_HUMAN]	32.96	3	7	7	17	0.995012	9	17.7687	1.22557	8	28.1627	21.9599	32.96	7	9	18.2567	28.49	6	8	179	19.9771	9.05615
P35613-3	Isoform 3 of Basigin OS=Homo sapiens GN=BSG - [BASI_HUMAN]	32.95	6	4	4	13	1.10416	9	6.39612	1.3746	4	17.9823	29.3512	32.95	4	9	9.79384	27.27	3	4	176	19.4258	6.68311
Q99714	3-hydroxyacyl-CoA dehydrogenase type-2 OS=Homo sapiens GN=HSD17B10 PE=1 SV=3 - [HCD2_HUMAN]	32.95	1	7	7	47	1.14247	24	8.62835	1.11929	23	15.8316	82.3065	32.95	7	24	74.0641	32.95	7	23	261	26.9061	7.78174
P43034	Platelet-activating factor acetylhydrolase IB subunit alpha OS=Homo sapiens GN=PAFAH1B1 PE=1 SV=2 - [LIS1_HUMAN]	32.93	1	13	14	49	1.0169	22	16.6295	0.970033	23	26.9228	64.272	30.73	13	25	62.1589	31.22	13	24	410	46.6082	7.37158
P55084	Trifunctional enzyme subunit beta, mitochondrial OS=Homo sapiens GN=HADHB PE=1 SV=3 - [ECHB_HUMAN]	32.91	2	16	16	80	1.08823	42	18.1404	1.05163	38	17.3362	94.5295	31.43	15	42	72.7303	24.05	12	38	474	51.2615	9.40771
Q15233	Non-POU domain-containing octamer-binding protein OS=Homo sapiens GN=NONO PE=1 SV=4 - [NONO_HUMAN]	32.91	1	14	17	91	0.829715	45	16.4392	0.886911	34	13.2285	98.9722	31.42	16	52	97.0044	25.27	13	39	471	54.1973	8.95361
P61088	Ubiquitin-conjugating enzyme E2 N OS=Homo sapiens GN=UBE2N PE=1 SV=1 - [UBE2N_HUMAN]	32.89	1	5	5	44	1.1593	23	22.8141	1.19046	20	16.0559	46.8004	32.89	5	24	41.3393	32.89	5	20	152	17.127	6.56592
Q96IU4	Alpha/beta hydrolase domain-containing protein 14B OS=Homo sapiens GN=ABHD14B PE=1 SV=1 - [ABHEB_HUMAN]	32.86	1	5	5	13	0.874624	6	17.8669	1.12869	7	13.8485	20.7172	28.1	4	6	21.978	32.86	5	7	210	22.3316	6.40479
P48507	Glutamate--cysteine ligase regulatory subunit OS=Homo sapiens GN=GCLM PE=1 SV=1 - [GSH0_HUMAN]	32.85	1	7	7	26	0.794235	14	11.7437	0.809188	12	7.21444	43.2137	30.29	6	14	29.1293	32.85	7	12	274	30.7078	6.02393
O60488-2	Isoform Short of Long-chain-fatty-acid--CoA ligase 4 OS=Homo sapiens GN=ACSL4 - [ACSL4_HUMAN]	32.84	2	15	17	49	1.7869	22	18.8187	1.75188	23	16.4163	69.0534	31.19	16	24	69.0468	31.19	16	25	670	74.3879	8.03076
Q8N5G0-2	Isoform 2 of Small integral membrane protein 20 OS=Homo sapiens GN=SMIM20 - [SMI20_HUMAN]	32.84	2	2	2	2	0.90766	2	18.9887	1.18281	1		4.56637	32.84	2	2		0			67	7.69711	9.86182
P82932	28S ribosomal protein S6, mitochondrial OS=Homo sapiens GN=MRPS6 PE=1 SV=3 - [RT06_HUMAN]	32.8	1	4	4	14	0.989598	8	9.36998	0.973653	6	14.5819	12.3778	32.8	4	8	9.56525	26.4	3	6	125	14.2176	9.26123
P61081	NEDD8-conjugating enzyme Ubc12 OS=Homo sapiens GN=UBE2M PE=1 SV=1 - [UBC12_HUMAN]	32.79	1	6	6	27	1.11606	15	5.59481	1.05364	12	17.5187	28.0679	28.42	5	15	26.5602	32.79	6	12	183	20.8866	7.69385
Q86UY0	TXNDC5 protein OS=Homo sapiens GN=TXNDC5 PE=2 SV=1 - [Q86UY0_HUMAN]	32.78	2	12	12	47	1.05149	26	12.8129	1.05735	21	18.0792	59.4622	30.56	11	26	36.7628	30.83	11	21	360	40.3439	5.8335
H0YN26	Acidic leucine-rich nuclear phosphoprotein 32 family member A OS=Homo sapiens GN=ANP32A PE=2 SV=1 - [H0YN26_HUMAN]	32.77	2	4	9	45	0.916944	8	10.1849	0.874714	8	18.0805	57.6464	32.77	9	23	52.7363	29.94	8	22	177	19.9851	4.57666
P60866	40S ribosomal protein S20 OS=Homo sapiens GN=RPS20 PE=1 SV=1 - [RS20_HUMAN]	32.77	2	4	4	17	1.09545	9	11.3307	1.05613	8	7.03604	25.0676	32.77	4	9	20.144	32.77	4	8	119	13.3643	9.93506
E9PLK3	Puromycin-sensitive aminopeptidase OS=Homo sapiens GN=NPEPPS PE=2 SV=1 - [E9PLK3_HUMAN]	32.68	2	30	30	124	1.09852	64	17.4982	1.10204	57	18.7591	154.006	29.73	27	65	144.021	30.82	28	59	915	102.922	5.60498
P51570	Galactokinase OS=Homo sapiens GN=GALK1 PE=1 SV=1 - [GALK1_HUMAN]	32.65	2	11	11	31	1.025	17	18.7752	1.02423	14	11.466	43.7063	30.87	10	17	26.0731	25.26	9	14	392	42.2456	6.45557
O00764-3	Isoform 3 of Pyridoxal kinase OS=Homo sapiens GN=PDXK - [PDXK_HUMAN]	32.64	3	7	7	35	0.820362	20	15.6852	0.817508	15	21.0215	45.9484	32.64	7	20	31.0124	32.64	7	15	239	26.8098	6.53662
P22061	Protein-L-isoaspartate(D-aspartate) O-methyltransferase OS=Homo sapiens GN=PCMT1 PE=1 SV=4 - [PIMT_HUMAN]	32.6	5	6	6	20	1.35088	11	25.2629	1.2592	9	20.5454	25.1408	26.87	5	11	25.7048	23.79	4	9	227	24.6206	7.21045
G3V4T2	Polyadenylate-binding protein 2 OS=Homo sapiens GN=PABPN1 PE=2 SV=1 - [G3V4T2_HUMAN]	32.58	5	5	5	8	1.14627	5	29.4551	1.35142	3	26.9666	7.72279	23.6	3	5	5.09997	14.61	3	3	178	20.23	9.48096
P19784	Casein kinase II subunit alpha' OS=Homo sapiens GN=CSNK2A2 PE=1 SV=1 - [CSK22_HUMAN]	32.57	1	8	9	26	0.979231	13	14.0454	0.962039	10	19.9217	23.7118	32.57	9	14	21.2247	25.71	7	12	350	41.1871	8.55811
B4DR80	Serine/threonine-protein kinase 24 12 kDa subunit OS=Homo sapiens GN=STK24 PE=2 SV=1 - [B4DR80_HUMAN]	32.52	3	7	13	34	0.979312	12	13.7868	1.00082	9	6.18729	38.8019	30.83	12	18	30.0313	26.94	10	16	412	45.8074	5.57959
P42766	60S ribosomal protein L35 OS=Homo sapiens GN=RPL35 PE=1 SV=2 - [RL35_HUMAN]	32.52	3	4	4	11	0.823405	5	34.476	0.866209	6	21.8995	12.3154	26.02	3	5	13.2963	32.52	4	6	123	14.5426	11.0483
Q15942	Zyxin OS=Homo sapiens GN=ZYX PE=1 SV=1 - [ZYX_HUMAN]	32.52	1	12	12	50	1.08824	26	15.827	1.13566	24	14.3331	70.5804	32.52	12	26	66.7466	30.42	11	24	572	61.2382	6.66846
P62191	26S protease regulatory subunit 4 OS=Homo sapiens GN=PSMC1 PE=1 SV=1 - [PRS4_HUMAN]	32.5	1	15	16	40	1.02314	20	15.6688	1.03016	14	14.2358	42.2921	32.5	14	22	43.2406	22.5	11	18	440	49.1537	6.21436
P50991	T-complex protein 1 subunit delta OS=Homo sapiens GN=CCT4 PE=1 SV=4 - [TCPD_HUMAN]	32.47	1	17	18	74	0.936132	38	20.6506	0.919243	33	18.232	92.6424	32.47	18	40	85.0386	25.79	13	34	539	57.8878	7.82568
Q8NHG7	Small VCP/p97-interacting protein OS=Homo sapiens GN=SVIP PE=3 SV=1 - [SVIP_HUMAN]	32.47	1	2	2	2	0.826828	2	8.23807	1.04146	1		5.64475	32.47	2	2		0			77	8.43742	8.90967
Q9H4G4	Golgi-associated plant pathogenesis-related protein 1 OS=Homo sapiens GN=GLIPR2 PE=1 SV=3 - [GAPR1_HUMAN]	32.47	1	4	4	10	0.876567	6	15.2888	0.808332	4	18.0432	15.364	32.47	4	6	12.3324	27.92	3	4	154	17.2075	9.40771
P14866	Heterogeneous nuclear ribonucleoprotein L OS=Homo sapiens GN=HNRNPL PE=1 SV=2 - [HNRPL_HUMAN]	32.43	1	14	15	93	0.979663	47	14.3329	0.969084	44	14.0002	136.22	30.73	14	49	122.302	28.86	13	44	589	64.0924	8.22119
Q8TAE8	Growth arrest and DNA damage-inducible proteins-interacting protein 1 OS=Homo sapiens GN=GADD45GIP1 PE=1 SV=1 - [G45IP_HUMAN]	32.43	1	5	5	6	1.18851	6	25.842	1.13939	2	3.15992	13.9459	32.43	5	6		0			222	25.3682	10.0229
Q96IK1	Biorientation of chromosomes in cell division protein 1 OS=Homo sapiens GN=BOD1 PE=1 SV=2 - [BOD1_HUMAN]	32.43	1	3	5	9	1.10547	3	0.555527	0.97916	2	11.9908	10.4403	26.49	4	5	4.60508	27.57	4	4	185	19.1847	6.32861
H3BPT0	COX assembly mitochondrial protein 2 homolog OS=Homo sapiens GN=CMC2 PE=2 SV=1 - [H3BPT0_HUMAN]	32.39	2	3	3	7	1.00233	2	1.87761	0.860501	3	1.2047	7.35383	18.31	2	3	5.02534	32.39	3	4	71	8.54332	8.49951
P26885	Peptidyl-prolyl cis-trans isomerase FKBP2 OS=Homo sapiens GN=FKBP2 PE=1 SV=2 - [FKBP2_HUMAN]	32.39	1	6	6	50	1.30986	26	12.8978	1.24915	24	17.1064	57.946	32.39	6	26	60.9599	32.39	6	24	142	15.6393	9.12939
P59768	Guanine nucleotide-binding protein G(I)/G(S)/G(O) subunit gamma-2 OS=Homo sapiens GN=GNG2 PE=1 SV=2 - [GBG2_HUMAN]	32.39	3	2	2	6	1.49048	4	36.217	1.37879	2	14.2891	8.68418	32.39	2	4	4.18485	32.39	2	2	71	7.84503	7.98682
P31949	Protein S100-A11 OS=Homo sapiens GN=S100A11 PE=1 SV=2 - [S10AB_HUMAN]	32.38	1	3	3	20	1.06922	10	24.9319	1.16075	10	11.8089	27.6253	23.81	2	10	26.8053	17.14	2	10	105	11.7328	7.12256
P82979	SAP domain-containing ribonucleoprotein OS=Homo sapiens GN=SARNP PE=1 SV=3 - [SARNP_HUMAN]	32.38	3	6	6	28	0.993161	13	13.7978	0.96207	14	15.7925	40.6414	27.62	5	14	38.5979	29.52	5	14	210	23.6564	6.41748
O95295	SNARE-associated protein Snapin OS=Homo sapiens GN=SNAPIN PE=1 SV=1 - [SNAPN_HUMAN]	32.35	1	4	4	9	1.05992	6	16.7496	1.02414	3	6.65563	13.3225	32.35	4	6	7.02647	27.21	3	3	136	14.8649	9.30518
Q7Z4H3-2	Isoform 2 of HD domain-containing protein 2 OS=Homo sapiens GN=HDDC2 - [HDDC2_HUMAN]	32.35	2	4	4	7	0.855656	3	3.74729	0.897084	4	12.2838	10.8682	24.71	3	3	11.4745	32.35	4	4	170	19.5377	5.60498
E7ETB7	Caspase-8 subunit p10 (Fragment) OS=Homo sapiens GN=CASP8 PE=2 SV=1 - [E7ETB7_HUMAN]	32.32	11	7	7	14	0.954709	7	9.0757	0.959488	7	15.303	19.2075	24.24	5	7	16.6826	26.26	6	7	198	23.4501	4.98291
H3BPJ9	NADH dehydrogenase [ubiquinone] 1 beta subcomplex subunit 10 OS=Homo sapiens GN=NDUFB10 PE=2 SV=1 - [H3BPJ9_HUMAN]	32.3	2	5	5	16	1.08459	7	15.4929	1.07276	9	9.90968	21.2723	32.3	5	7	24.2029	32.3	5	9	161	19.2456	8.70459
P43304-2	Isoform 2 of Glycerol-3-phosphate dehydrogenase, mitochondrial OS=Homo sapiens GN=GPD2 - [GPDM_HUMAN]	32.28	2	18	18	49	1.17371	27	12.589	1.11224	22	16.7605	70.0171	27.29	15	27	50.1145	23.46	14	22	601	67.4886	6.81494
Q14116-2	Isoform 2 of Interleukin-18 OS=Homo sapiens GN=IL18 - [IL18_HUMAN]	32.28	2	6	6	22	1.25945	11	25.0551	1.25807	11	16.8419	21.1643	32.28	6	11	22.4975	32.28	6	11	189	21.8817	4.77979
E9PN66	Tumor protein p53-inducible protein 11 (Fragment) OS=Homo sapiens GN=TP53I11 PE=2 SV=1 - [E9PN66_HUMAN]	32.26	10	2	2	4	0.77643	2	30.626	0.684672	4	19.9265		0			11.1215	32.26	2	4	62	6.86073	9.59814
P46108	Adapter molecule crk OS=Homo sapiens GN=CRK PE=1 SV=2 - [CRK_HUMAN]	32.24	1	8	8	23	1.23412	13	26.1391	1.18521	10	28.369	34.1015	32.24	8	13	25.126	28.29	7	10	304	33.81	5.5542
Q9NX63	Coiled-coil-helix-coiled-coil-helix domain-containing protein 3, mitochondrial OS=Homo sapiens GN=CHCHD3 PE=1 SV=1 - [CHCH3_HUMAN]	32.16	2	8	8	31	0.990455	16	16.5165	1.02511	15	12.7725	46.3775	32.16	8	16	43.6378	29.07	7	15	227	26.1362	8.27979
F8VWC5	60S ribosomal protein L18 OS=Homo sapiens GN=RPL18 PE=2 SV=1 - [F8VWC5_HUMAN]	32.08	5	4	4	38	0.776493	20	15.3005	0.809264	18	17.6034	53.2774	23.27	3	20	40.9436	32.08	4	18	159	18.08	11.8394
Q8IVF2-3	Isoform 3 of Protein AHNAK2 OS=Homo sapiens GN=AHNAK2 - [AHNK2_HUMAN]	32.08	2	74	74	181	0.862195	94	17.8864	0.835118	87	18.3653	249.372	30.13	65	94	228.925	26.23	59	87	5695	605.268	5.36377
J3QT28	Mitotic checkpoint protein BUB3 (Fragment) OS=Homo sapiens GN=BUB3 PE=4 SV=1 - [J3QT28_HUMAN]	32.01	3	7	7	33	0.989843	18	20.5833	0.994536	15	16.4359	49.9779	32.01	7	18	45.9799	32.01	7	15	278	31.6837	8.1626
Q13011	Delta(3,5)-Delta(2,4)-dienoyl-CoA isomerase, mitochondrial OS=Homo sapiens GN=ECH1 PE=1 SV=2 - [ECH1_HUMAN]	32.01	1	9	9	72	1.04073	32	16.5165	1.01941	30	16.4644	81.4904	32.01	9	37	74.8609	28.66	8	35	328	35.7934	8.00146
O15143	Actin-related protein 2/3 complex subunit 1B OS=Homo sapiens GN=ARPC1B PE=1 SV=3 - [ARC1B_HUMAN]	31.99	1	9	9	28	0.899587	15	20.9	0.978015	13	11.656	50.8955	31.99	9	15	47.4849	30.11	8	13	372	40.9234	8.35303
Q9NUP9	Protein lin-7 homolog C OS=Homo sapiens GN=LIN7C PE=1 SV=1 - [LIN7C_HUMAN]	31.98	1	2	6	19	0.758235	4	16.3988	0.731347	4	16.8028	33.98	31.98	6	10	30.115	28.93	5	9	197	21.8205	8.42627
G3V1U9	Tubulin alpha-1A chain OS=Homo sapiens GN=TUBA1A PE=3 SV=1 - [G3V1U9_HUMAN]	31.97	5	4	13	187	1.05514	39	29.9832	1.11631	37	28.8316	271.762	28.85	11	96	221.79	31.97	13	91	416	46.2678	5.08447
P49755	Transmembrane emp24 domain-containing protein 10 OS=Homo sapiens GN=TMED10 PE=1 SV=2 - [TMEDA_HUMAN]	31.96	1	5	5	78	1.20139	43	21.624	1.24408	35	17.1604	106.706	31.96	5	43	89.4887	22.37	4	35	219	24.96	7.44482
Q9Y5K5-2	Isoform 2 of Ubiquitin carboxyl-terminal hydrolase isozyme L5 OS=Homo sapiens GN=UCHL5 - [UCHL5_HUMAN]	31.96	6	9	9	25	0.941825	13	12.6627	0.968481	12	26.7235	32.2304	31.96	9	13	31.1222	24.68	7	12	316	36.0562	5.22412
B0V109	Flotillin-1 (Fragment) OS=Homo sapiens GN=FLOT1 PE=2 SV=1 - [B0V109_HUMAN]	31.93	3	9	9	18	0.790628	11	13.3012	0.829158	7	19.6948	32.4846	27.73	8	11	17.2909	16.25	5	7	357	39.7527	6.3667
P07858	Cathepsin B OS=Homo sapiens GN=CTSB PE=1 SV=3 - [CATB_HUMAN]	31.86	1	9	9	69	1.46071	33	30.5597	1.66521	31	45.6853	94.6414	27.43	7	37	80.5073	31.86	9	32	339	37.7968	6.30322
P16401	Histone H1.5 OS=Homo sapiens GN=HIST1H1B PE=1 SV=3 - [H15_HUMAN]	31.86	1	5	8	29	1.97756	6	53.5062	2.03772	8	45.8379	31.2154	31.86	8	13	34.6791	31.86	8	16	226	22.5665	10.9165
P46940	Ras GTPase-activating-like protein IQGAP1 OS=Homo sapiens GN=IQGAP1 PE=1 SV=1 - [IQGA1_HUMAN]	31.86	1	47	50	233	1.12922	119	22.7163	1.13538	100	23.8882	330.233	31.32	48	126	280.732	28.49	46	107	1657	189.134	6.48096
F5H3X9	Serine/threonine-protein phosphatase 2A 65 kDa regulatory subunit A alpha isoform OS=Homo sapiens GN=PPP2R1A PE=2 SV=1 - [F5H3X9_HUMAN]	31.84	2	15	15	79	0.991414	39	14.9764	1.00032	39	16.8491	112.306	25.09	11	39	101.87	31.84	15	40	534	59.1656	5.68115
O14745	Na(+)/H(+) exchange regulatory cofactor NHE-RF1 OS=Homo sapiens GN=SLC9A3R1 PE=1 SV=4 - [NHRF1_HUMAN]	31.84	1	12	12	25	0.890383	13	18.8817	0.880221	12	16.4875	26.2711	29.05	10	13	24.61	28.21	10	12	358	38.8446	5.77002
P18077	60S ribosomal protein L35a OS=Homo sapiens GN=RPL35A PE=1 SV=2 - [RL35A_HUMAN]	31.82	2	4	4	10	0.624332	5	19.5724	0.556287	5	29.9576	12.1798	25.45	3	5	8.36929	23.64	3	5	110	12.5298	11.063
F5H2A7	Prefoldin subunit 3 OS=Homo sapiens GN=VBP1 PE=2 SV=1 - [F5H2A7_HUMAN]	31.77	2	7	7	16	1.18466	9	14.4741	1.13268	6	25.1381	23.5356	31.77	7	9	18.762	31.77	7	7	192	22.2722	6.59521
B5MC59	Replication protein A 14 kDa subunit OS=Homo sapiens GN=RPA3 PE=4 SV=1 - [B5MC59_HUMAN]	31.71	2	2	2	16	0.971763	10	9.81859	0.882554	6	11.1518	22.312	31.71	2	10	12.6014	31.71	2	6	82	9.16459	4.53857
P11177-2	Isoform 2 of Pyruvate dehydrogenase E1 component subunit beta, mitochondrial OS=Homo sapiens GN=PDHB - [ODPB_HUMAN]	31.67	3	9	9	52	1.04047	27	15.4265	1.03742	25	19.5028	74.1959	31.67	9	27	69.6044	31.67	9	25	341	37.1759	5.89697
P16402	Histone H1.3 OS=Homo sapiens GN=HIST1H1D PE=1 SV=2 - [H13_HUMAN]	31.67	1	3	11	79	2.22741	8	38.421	2.11413	6	12.3587	123.864	30.77	10	42	100.839	31.67	11	37	221	22.3363	11.019
P31930	Cytochrome b-c1 complex subunit 1, mitochondrial OS=Homo sapiens GN=UQCRC1 PE=1 SV=3 - [QCR1_HUMAN]	31.67	1	12	12	51	1.10732	26	22.6653	1.02779	25	25.94	88.0157	31.67	12	26	74.7339	19.38	8	25	480	52.6124	6.3667
Q5QPL9	RNA-binding protein Raly (Fragment) OS=Homo sapiens GN=RALY PE=2 SV=1 - [Q5QPL9_HUMAN]	31.65	3	9	9	30	0.883465	16	25.2961	0.832655	14	21.7348	41.4235	28.27	8	16	31.5425	31.65	9	14	237	24.6503	10.4917
P42704	Leucine-rich PPR motif-containing protein, mitochondrial OS=Homo sapiens GN=LRPPRC PE=1 SV=3 - [LPPRC_HUMAN]	31.64	1	47	47	157	0.899334	84	18.4796	0.910243	73	18.5034	230.998	30.34	44	84	185.145	29.2	41	73	1394	157.805	6.12549
P00505	Aspartate aminotransferase, mitochondrial OS=Homo sapiens GN=GOT2 PE=1 SV=3 - [AATM_HUMAN]	31.63	1	15	15	59	1.08027	32	18.81	1.09922	27	18.9987	77.507	31.63	15	32	64.5666	23.95	13	27	430	47.4873	9.01221
Q92499	ATP-dependent RNA helicase DDX1 OS=Homo sapiens GN=DDX1 PE=1 SV=2 - [DDX1_HUMAN]	31.62	1	19	19	50	1.02323	30	22.4754	0.954341	20	19.2639	89.4911	30.81	18	30	60.1282	22.03	13	20	740	82.3798	7.2251
Q92572	AP-3 complex subunit sigma-1 OS=Homo sapiens GN=AP3S1 PE=1 SV=1 - [AP3S1_HUMAN]	31.61	1	6	6	18	1.04617	10	20.2377	0.984651	8	19.3334	25.1631	31.61	6	10	23.0941	27.46	5	8	193	21.7181	5.38916
Q02790	Peptidyl-prolyl cis-trans isomerase FKBP4 OS=Homo sapiens GN=FKBP4 PE=1 SV=3 - [FKBP4_HUMAN]	31.59	1	15	15	69	1.0434	36	23.1027	1.02411	31	24.023	86.1698	31.59	15	37	77.611	28.32	13	32	459	51.7721	5.42725
E9PN17	ATP synthase subunit g, mitochondrial OS=Homo sapiens GN=ATP5L PE=2 SV=1 - [E9PN17_HUMAN]	31.58	2	2	2	13	0.961396	7	6.60375	1.03998	6	4.87901	16.2792	31.58	2	7	12.3185	31.58	2	6	76	8.44668	10.2866
P33176	Kinesin-1 heavy chain OS=Homo sapiens GN=KIF5B PE=1 SV=1 - [KINH_HUMAN]	31.57	1	29	29	99	0.963143	53	16.9464	0.941241	46	21.6679	154.491	29.8	27	53	121.519	28.66	24	46	963	109.617	6.50732
P63244	Guanine nucleotide-binding protein subunit beta-2-like 1 OS=Homo sapiens GN=GNB2L1 PE=1 SV=3 - [GBLP_HUMAN]	31.55	4	10	10	79	0.992445	42	14.7589	1.00624	37	17.0051	121.504	31.55	10	42	90.1596	29.02	9	37	317	35.0546	7.69385
I3L2L5	Protein FAM195B OS=Homo sapiens GN=FAM195B PE=2 SV=1 - [I3L2L5_HUMAN]	31.52	4	2	2	4	0.99868	2	9.43603	0.946566	2	24.0877	5.66609	31.52	2	2	3.67667	31.52	2	2	92	10.4564	9.40771
O94826	Mitochondrial import receptor subunit TOM70 OS=Homo sapiens GN=TOMM70A PE=1 SV=1 - [TOM70_HUMAN]	31.41	1	19	19	59	0.956508	31	17.9343	0.874419	28	23.6637	79.4889	30.1	17	31	75.9144	27.96	15	28	608	67.412	7.12256
P60953	Cell division control protein 42 homolog OS=Homo sapiens GN=CDC42 PE=1 SV=2 - [CDC42_HUMAN]	31.41	1	4	5	26	0.990217	9	14.4601	0.899617	9	15.5706	32.7391	31.41	5	13	25.0367	31.41	5	13	191	21.245	6.55127
P62166-2	Isoform 2 of Neuronal calcium sensor 1 OS=Homo sapiens GN=NCS1 - [NCS1_HUMAN]	31.4	2	5	5	11	1.0523	6	7.18187	0.953633	5	4.35442	15.9053	31.4	5	6	10.4559	31.4	5	5	172	19.7158	4.64014
E9PI14	39S ribosomal protein L16, mitochondrial (Fragment) OS=Homo sapiens GN=MRPL16 PE=2 SV=1 - [E9PI14_HUMAN]	31.4	2	2	2	7	0.989753	4	26.9629	0.87195	3	30.5705	12.8934	31.4	2	4	10.8494	31.4	2	3	86	9.57598	10.1987
P61006	Ras-related protein Rab-8A OS=Homo sapiens GN=RAB8A PE=1 SV=1 - [RAB8A_HUMAN]	31.4	1	2	7	45	0.500727	1		0.631461	2	2.89425	64.6645	28.02	6	23	56.0681	28.02	6	22	207	23.6532	9.0708
Q8WW59	SPRY domain-containing protein 4 OS=Homo sapiens GN=SPRYD4 PE=1 SV=2 - [SPRY4_HUMAN]	31.4	1	6	6	18	1.07732	10	14.6916	1.14322	8	7.27742	25.029	31.4	6	10	19.5265	31.4	6	8	207	23.114	6.93213
E9PES6	High mobility group protein B3 (Fragment) OS=Homo sapiens GN=HMGB3 PE=2 SV=1 - [E9PES6_HUMAN]	31.37	4	5	6	28	0.866659	15	16.1387	0.885178	11	10.5656	40.5684	31.37	6	16	34.6235	30.72	5	12	153	17.511	9.78857
P09110	3-ketoacyl-CoA thiolase, peroxisomal OS=Homo sapiens GN=ACAA1 PE=1 SV=2 - [THIK_HUMAN]	31.37	1	9	9	26	1.03059	14	33.2511	1.02002	12	23.8768	42.0569	31.37	9	14	36.0655	23.58	7	12	424	44.2639	8.44092
P41227-2	Isoform 2 of N-alpha-acetyltransferase 10 OS=Homo sapiens GN=NAA10 - [NAA10_HUMAN]	31.36	2	7	7	19	1.14784	9	28.2221	0.986948	10	27.5306	20.2026	31.36	7	9	24.3978	22.27	5	10	220	24.768	5.51611
A6NN80	Annexin OS=Homo sapiens GN=ANXA6 PE=3 SV=3 - [A6NN80_HUMAN]	31.33	3	19	19	45	1.45394	22	31.2734	1.43166	23	23.3302	54.952	25.79	15	22	54.9803	25.34	16	23	667	75.2292	5.66846
C9J1S9	Mitochondrial chaperone BCS1 (Fragment) OS=Homo sapiens GN=BCS1L PE=2 SV=1 - [C9J1S9_HUMAN]	31.33	2	4	4	4	0.924562	4	11.6767				8.46463	31.33	4	4		0			150	17.1017	5.98584
D6RAN4	60S ribosomal protein L9 (Fragment) OS=Homo sapiens GN=RPL9 PE=2 SV=1 - [D6RAN4_HUMAN]	31.32	2	4	4	21	0.914899	10	8.02041	0.877957	11	9.69439	39.3011	31.32	4	10	40.006	31.32	4	11	182	20.8614	10.1987
F5H2U8	High mobility group protein HMGI-C OS=Homo sapiens GN=HMGA2 PE=2 SV=1 - [F5H2U8_HUMAN]	31.31	3	2	2	4	4.90996	3	96.1043	8.81162	3	75.5387	12.395	31.31	2	4		0			99	10.7608	12.0884
P16333-2	Isoform 2 of Cytoplasmic protein NCK1 OS=Homo sapiens GN=NCK1 - [NCK1_HUMAN]	31.31	2	4	10	17	1.39375	4	15.5063	1.61611	2	10.1057	24.6524	22.68	8	10		0			313	35.4885	5.71924
Q08257	Quinone oxidoreductase OS=Homo sapiens GN=CRYZ PE=1 SV=1 - [QOR_HUMAN]	31.31	1	9	9	32	0.856603	16	21.0517	0.90038	16	16.0079	49.9199	31.31	9	16	48.4734	29.18	8	16	329	35.1845	8.44092
P25705	ATP synthase subunit alpha, mitochondrial OS=Homo sapiens GN=ATP5A1 PE=1 SV=1 - [ATPA_HUMAN]	31.28	1	15	16	140	0.976482	71	13.0233	0.993735	65	14.4373	221.72	31.28	16	73	181.405	31.28	16	67	553	59.7136	9.12939
Q9H6T3	RNA polymerase II-associated protein 3 OS=Homo sapiens GN=RPAP3 PE=1 SV=2 - [RPAP3_HUMAN]	31.28	1	18	18	37	1.09793	18	10.7049	1.12165	19	16.9767	44.7497	24.96	14	18	45.2591	27.07	16	19	665	75.6719	6.84424
Q00688	Peptidyl-prolyl cis-trans isomerase FKBP3 OS=Homo sapiens GN=FKBP3 PE=1 SV=1 - [FKBP3_HUMAN]	31.25	1	7	7	54	1.16058	31	17.4054	1.13993	23	17.944	87.9599	31.25	7	31	58.8528	31.25	7	23	224	25.1613	9.27588
Q15714-2	Isoform 2 of TSC22 domain family protein 1 OS=Homo sapiens GN=TSC22D1 - [T22D1_HUMAN]	31.25	1	3	4	9	0.478954	2	30.1611	0.552122	3	7.74375	12.7564	25.69	3	4	14.0138	31.25	4	5	144	15.6699	5.19873
Q96EL3	39S ribosomal protein L53, mitochondrial OS=Homo sapiens GN=MRPL53 PE=1 SV=1 - [RM53_HUMAN]	31.25	1	3	3	4	0.964724	2	10.1496	1.07451	2	22.8812	6.20123	24.11	2	2	4.53644	16.07	2	2	112	12.0992	8.76318
Q9BTV4	Transmembrane protein 43 OS=Homo sapiens GN=TMEM43 PE=1 SV=1 - [TMM43_HUMAN]	31.25	1	12	12	32	0.96758	17	11.9348	0.947435	15	7.34318	41.6046	26.75	10	17	32.9288	26	11	15	400	44.8472	8.1333
P43155-2	Isoform 2 of Carnitine O-acetyltransferase OS=Homo sapiens GN=CRAT - [CACP_HUMAN]	31.24	2	17	17	39	0.867351	21	25.5264	0.844687	18	27.2433	51.3507	26.28	15	21	44.3532	24.13	12	18	605	68.525	8.08936
P10768	S-formylglutathione hydrolase OS=Homo sapiens GN=ESD PE=1 SV=2 - [ESTD_HUMAN]	31.21	1	7	7	26	1.03397	13	8.50989	1.06105	13	15.8141	39.4536	23.76	6	13	38.9002	25.89	6	13	282	31.4425	7.02002
Q9BW83	Intraflagellar transport protein 27 homolog OS=Homo sapiens GN=IFT27 PE=1 SV=1 - [IFT27_HUMAN]	31.18	1	5	5	8	0.915332	4	4.86425	0.891514	4	2.56341	13.703	18.28	3	4	9.12076	23.66	4	4	186	20.4673	5.41455
Q15046	Lysine--tRNA ligase OS=Homo sapiens GN=KARS PE=1 SV=3 - [SYK_HUMAN]	31.16	2	21	21	80	0.957842	42	17.0924	0.996464	38	25.7137	104.248	29.98	20	42	100.599	27.3	18	38	597	68.0046	6.354
O60762	Dolichol-phosphate mannosyltransferase OS=Homo sapiens GN=DPM1 PE=1 SV=1 - [DPM1_HUMAN]	31.15	3	7	7	11	0.976374	4	5.46826	1.0781	7	7.13312	9.79329	12.69	3	4	16.0263	26.92	6	7	260	29.6158	9.56885
Q9Y6H1	Coiled-coil-helix-coiled-coil-helix domain-containing protein 2, mitochondrial OS=Homo sapiens GN=CHCHD2 PE=1 SV=1 - [CHCH2_HUMAN]	31.13	2	3	3	8	0.88069	4	3.44117	0.820988	4	18.2968	10.187	15.23	2	4	9.05002	31.13	3	4	151	15.5027	9.21729
P26583	High mobility group protein B2 OS=Homo sapiens GN=HMGB2 PE=1 SV=2 - [HMGB2_HUMAN]	31.1	1	8	9	36	0.905231	18	15.792	0.860522	15	13.4404	50.6794	31.1	9	19	45.554	31.1	9	17	209	24.0187	7.81104
Q99747	Gamma-soluble NSF attachment protein OS=Homo sapiens GN=NAPG PE=1 SV=1 - [SNAG_HUMAN]	31.09	1	10	10	21	1.0993	10	18.995	1.20315	11	7.96191	28.7219	28.21	8	10	27.2306	31.09	10	11	312	34.7243	5.41455
Q7Z417	Nuclear fragile X mental retardation-interacting protein 2 OS=Homo sapiens GN=NUFIP2 PE=1 SV=1 - [NUFP2_HUMAN]	31.08	1	16	16	40	1.18175	20	16.8711	1.15623	20	17.0427	53.8538	25.47	14	20	49.4764	26.91	14	20	695	76.0747	8.70459
Q5W0X3	Peptidyl-prolyl cis-trans isomerase OS=Homo sapiens GN=FKBP1A PE=4 SV=1 - [Q5W0X3_HUMAN]	31.07	2	4	4	31	1.06543	19	22.8955	1.05726	12	13.7464	53.4892	31.07	4	19	37.4195	31.07	4	12	103	11.4168	9.11475
H7C0D5	Protein YIPF4 (Fragment) OS=Homo sapiens GN=YIPF4 PE=2 SV=1 - [H7C0D5_HUMAN]	31.03	2	2	2	4	0.976221	4	9.76729	0.946687	2	1.80676	10.6033	31.03	2	4		0			58	6.44319	4.42432
Q9UI09	NADH dehydrogenase [ubiquinone] 1 alpha subcomplex subunit 12 OS=Homo sapiens GN=NDUFA12 PE=1 SV=1 - [NDUAC_HUMAN]	31.03	4	4	4	8	0.717643	5	44.231	0.959151	3	1.52397	11.2466	31.03	4	5	8.60388	14.48	2	3	145	17.1036	9.62744
E9PFH8	Lupus La protein OS=Homo sapiens GN=SSB PE=2 SV=1 - [E9PFH8_HUMAN]	31.02	2	12	12	34	1.15706	16	14.9438	1.07034	18	13.1561	40.4536	31.02	12	16	45.5232	27.15	11	18	361	41.7987	5.96045
Q12929	Epidermal growth factor receptor kinase substrate 8 OS=Homo sapiens GN=EPS8 PE=1 SV=1 - [EPS8_HUMAN]	31.02	1	20	20	47	1.06241	27	27.0222	1.10881	20	11.5336	66.8155	29.68	19	27	56.1369	22.87	16	20	822	91.8244	7.50342
P61956-2	Isoform 2 of Small ubiquitin-related modifier 2 OS=Homo sapiens GN=SUMO2 - [SUMO2_HUMAN]	30.99	3	2	2	15	0.954309	6	15.3035	1.00468	9	6.78415	21.0623	30.99	2	6	26.0215	30.99	2	9	71	8.106	5.41455
P30042	ES1 protein homolog, mitochondrial OS=Homo sapiens GN=C21orf33 PE=1 SV=3 - [ES1_HUMAN]	30.97	1	7	7	21	0.956602	11	25.9692	0.944832	10	23.836	35.3729	30.97	7	11	28.583	21.64	6	10	268	28.1527	8.26514
P61978-3	Isoform 3 of Heterogeneous nuclear ribonucleoprotein K OS=Homo sapiens GN=HNRNPK - [HNRPK_HUMAN]	30.91	1	13	13	91	1.08472	45	19.0182	1.06032	46	21.6636	106.041	30.91	13	45	107.166	30.91	13	46	440	48.5322	5.5415
Q15075	Early endosome antigen 1 OS=Homo sapiens GN=EEA1 PE=1 SV=2 - [EEA1_HUMAN]	30.9	1	45	46	108	1.04193	55	19.5285	1.06871	52	16.0709	149.277	27.78	41	55	142.867	27	40	53	1411	162.367	5.68115
Q9Y3I0	tRNA-splicing ligase RtcB homolog OS=Homo sapiens GN=C22orf28 PE=1 SV=1 - [RTCB_HUMAN]	30.89	1	16	16	78	1.06374	40	15.4878	1.05091	38	16.8187	124.535	27.52	14	40	102.281	29.7	15	38	505	55.1749	7.2251
P62879	Guanine nucleotide-binding protein G(I)/G(S)/G(T) subunit beta-2 OS=Homo sapiens GN=GNB2 PE=1 SV=3 - [GBB2_HUMAN]	30.88	1	8	8	40	1.01353	21	18.1835	1.01394	19	16.0412	47.8975	30.88	8	21	38.1791	18.24	6	19	340	37.3071	5.99854
P16949	Stathmin OS=Homo sapiens GN=STMN1 PE=1 SV=3 - [STMN1_HUMAN]	30.87	2	5	5	28	1.08035	14	11.4924	1.0445	13	17.4988	37.7561	30.87	5	14	41.6884	30.87	5	14	149	17.292	5.97314
Q8WVC2	40S ribosomal protein S21 OS=Homo sapiens GN=RPS21 PE=3 SV=1 - [Q8WVC2_HUMAN]	30.86	2	3	3	7	1.0907	7	21.8242	1.06848	5	7.01398	19.8173	30.86	3	7		0			81	8.84446	8.49951
P06744	Glucose-6-phosphate isomerase OS=Homo sapiens GN=GPI PE=1 SV=4 - [G6PI_HUMAN]	30.82	2	16	17	190	0.90435	94	24.0578	0.904628	95	24.305	261.905	29.39	15	94	248.172	30.82	17	96	558	63.1072	8.32373
P62847-2	Isoform 2 of 40S ribosomal protein S24 OS=Homo sapiens GN=RPS24 - [RS24_HUMAN]	30.77	5	4	4	27	0.885599	13	18.8481	0.78956	14	23.2857	36.764	30.77	4	13	41.9772	30.77	4	14	130	15.0592	10.8872
Q8N183	Mimitin, mitochondrial OS=Homo sapiens GN=NDUFAF2 PE=1 SV=1 - [MIMIT_HUMAN]	30.77	1	6	6	17	1.13315	9	35.9601	1.17526	8	20.4663	21.3447	30.77	6	9	18.8964	30.77	5	8	169	19.8441	8.96826
Q16181-2	Isoform 2 of Septin-7 OS=Homo sapiens GN=SEPT7 - [SEPT7_HUMAN]	30.73	4	13	14	42	0.874883	22	12.4221	0.835905	19	31.5711	52.5237	26.15	11	22	38.7206	30.73	14	20	436	50.5489	8.63135
A8MUB1	Tubulin alpha-4A chain OS=Homo sapiens GN=TUBA4A PE=2 SV=1 - [A8MUB1_HUMAN]	30.72	2	4	13	140	1.36002	15	17.2694	1.37336	14	5.56264	193.132	27.71	11	72	165.984	30.72	13	68	433	48.2976	5.0083
P41091	Eukaryotic translation initiation factor 2 subunit 3 OS=Homo sapiens GN=EIF2S3 PE=1 SV=3 - [IF2G_HUMAN]	30.72	1	13	13	36	0.857736	17	17.4154	0.910501	19	14.9681	48.4455	29.24	11	17	49.108	30.72	13	19	472	51.0772	8.39697
Q9BPX5	Actin-related protein 2/3 complex subunit 5-like protein OS=Homo sapiens GN=ARPC5L PE=1 SV=1 - [ARP5L_HUMAN]	30.72	1	3	4	7	1.11728	2	10.6816	1.07014	4	4.11563	9.03616	26.14	3	3	10.8043	25.49	3	4	153	16.9308	6.59521
Q6GMV3	Putative peptidyl-tRNA hydrolase PTRHD1 OS=Homo sapiens GN=PTRHD1 PE=1 SV=1 - [PTRD1_HUMAN]	30.71	1	4	4	16	1.03881	8	12.0018	1.04049	8	11.2399	23.6487	30.71	4	8	20.8224	30.71	4	8	140	15.7953	9.1001
Q96CD2-2	Isoform 2 of Phosphopantothenoylcysteine decarboxylase OS=Homo sapiens GN=PPCDC - [COAC_HUMAN]	30.71	3	3	3	5	1.26416	3	6.6646	1.06764	2	17.3975	7.78674	30.71	3	3	4.62936	17.32	2	2	127	14.0602	6.7417
P27797	Calreticulin OS=Homo sapiens GN=CALR PE=1 SV=1 - [CALR_HUMAN]	30.7	1	12	12	61	1.20121	38	14.68	1.28409	23	12.0252	98.4033	30.7	12	38	53.7743	21.1	9	23	417	48.1118	4.43701
C9J3Q3	Protein FAM107B (Fragment) OS=Homo sapiens GN=FAM107B PE=2 SV=1 - [C9J3Q3_HUMAN]	30.69	6	5	5	10	1.15218	6	53.2072	1.07722	4	61.4159	11.247	30.69	5	6	9.31192	29.7	3	4	101	12.1676	9.14404
C9JNW5	60S ribosomal protein L24 OS=Homo sapiens GN=RPL24 PE=4 SV=1 - [C9JNW5_HUMAN]	30.67	2	6	6	33	1.27578	17	19.0603	1.20854	16	21.0867	42.582	30.67	5	17	42.7295	26	5	16	150	17.5315	10.7847
P24534	Elongation factor 1-beta OS=Homo sapiens GN=EEF1B2 PE=1 SV=3 - [EF1B_HUMAN]	30.67	1	6	6	32	1.04134	17	12.5167	1.03279	15	7.26583	48.0398	30.67	6	17	42.8399	27.56	5	15	225	24.7483	4.66553
Q9BVJ7	Dual specificity protein phosphatase 23 OS=Homo sapiens GN=DUSP23 PE=1 SV=1 - [DUS23_HUMAN]	30.67	1	4	4	13	0.990736	7	6.64845	1.09393	6	24.4275	19.7597	30.67	4	7	18.6367	30.67	4	6	150	16.5776	8.20654
Q13263	Transcription intermediary factor 1-beta OS=Homo sapiens GN=TRIM28 PE=1 SV=5 - [TIF1B_HUMAN]	30.66	1	20	20	79	0.968425	42	16.2271	0.935858	36	16.4699	95.028	24.07	17	42	83.4295	25.75	16	37	835	88.4934	5.77002
P25788-2	Isoform 2 of Proteasome subunit alpha type-3 OS=Homo sapiens GN=PSMA3 - [PSA3_HUMAN]	30.65	2	10	10	45	1.09781	24	16.4351	1.06107	21	22.6215	68.9819	27.02	9	24	55.8891	25.4	8	21	248	27.6297	5.32568
P46777	60S ribosomal protein L5 OS=Homo sapiens GN=RPL5 PE=1 SV=3 - [RL5_HUMAN]	30.64	1	9	9	72	0.894693	32	17.7438	0.885789	33	11.6777	81.6297	30.64	9	37	88.6763	27.27	8	35	297	34.3407	9.71533
B4DP17	Cellular nucleic acid-binding protein OS=Homo sapiens GN=CNBP PE=2 SV=1 - [B4DP17_HUMAN]	30.63	7	5	5	15	1.05872	8	7.61006	1.0747	7	25.302	13.2576	30.63	5	8	13.4155	21.88	4	7	160	17.6797	7.7085
B3KQ25	Proteasome activator complex subunit 3 OS=Homo sapiens GN=PSME3 PE=2 SV=1 - [B3KQ25_HUMAN]	30.57	4	6	6	28	0.965435	16	28.0234	0.825235	12	13.0745	38.0787	30.57	6	16	32.1073	26.42	5	12	193	22.4408	6.80029
P12235	ADP/ATP translocase 1 OS=Homo sapiens GN=SLC25A4 PE=1 SV=4 - [ADT1_HUMAN]	30.54	1	2	9	33	0.98401	3	21.1469	0.998701	3	7.5121	46.0936	30.54	9	17	48.0098	27.85	8	16	298	33.0432	9.75928
P40429	60S ribosomal protein L13a OS=Homo sapiens GN=RPL13A PE=1 SV=2 - [RL13A_HUMAN]	30.54	2	7	7	56	0.848275	26	15.0292	0.868954	30	11.0246	67.2912	30.54	7	26	74.5719	30.54	7	30	203	23.5624	10.9312
B1AMU7	Exosome complex component CSL4 OS=Homo sapiens GN=EXOSC1 PE=2 SV=1 - [B1AMU7_HUMAN]	30.52	3	3	3	6	0.888887	3	7.83028	0.941199	3	23.0264	6.93565	21.43	2	3	4.45199	19.48	2	3	154	16.7795	6.29053
P48047	ATP synthase subunit O, mitochondrial OS=Homo sapiens GN=ATP5O PE=1 SV=1 - [ATPO_HUMAN]	30.52	1	7	7	33	0.995284	14	13.159	1.00497	18	22.5894	42.0754	30.52	7	15	44.536	27.7	6	18	213	23.2627	9.96436
P17174	Aspartate aminotransferase, cytoplasmic OS=Homo sapiens GN=GOT1 PE=1 SV=3 - [AATC_HUMAN]	30.51	2	12	12	41	0.774229	21	17.1765	0.782713	20	18.5923	56.6114	28.33	11	21	54.8206	26.88	11	20	413	46.2185	7.00537
Q9Y244	Proteasome maturation protein OS=Homo sapiens GN=POMP PE=1 SV=1 - [POMP_HUMAN]	30.5	1	3	3	4	0.899434	2	37.6288	0.855824	2	17.0736	5.43495	15.6	2	2	1.93969	20.57	2	2	141	15.7791	5.10986
C9J5W6	Transgelin-3 OS=Homo sapiens GN=TAGLN3 PE=2 SV=1 - [C9J5W6_HUMAN]	30.43	2	1	3	42	1.2591	2	10.1373	1.39721	2	3.10543	59.4196	30.43	3	22	52.5654	30.43	3	20	115	12.8773	9.18799
Q9NRX4	14 kDa phosphohistidine phosphatase OS=Homo sapiens GN=PHPT1 PE=1 SV=1 - [PHP14_HUMAN]	30.4	2	3	3	14	1.54684	8	13.1992	1.56367	6	15.3471	19.3597	30.4	3	8	11.7742	30.4	3	6	125	13.8237	6.07471
B8ZZK4	60S ribosomal protein L31 OS=Homo sapiens GN=RPL31 PE=4 SV=1 - [B8ZZK4_HUMAN]	30.38	8	3	3	18	0.84135	9	12.858	0.907194	9	6.6447	21.9942	30.38	3	9	18.7043	30.38	3	9	79	8.98201	10.8872
Q9Y508-2	Isoform 2 of RING finger protein 114 OS=Homo sapiens GN=RNF114 - [RN114_HUMAN]	30.37	2	5	5	7	1.00033	4	16.6302	0.866716	2	21.8323	6.20248	26.18	4	4	0	19.9	3	3	191	20.9902	7.92822
B4DT77	Annexin OS=Homo sapiens GN=ANXA7 PE=2 SV=1 - [B4DT77_HUMAN]	30.36	3	10	10	34	0.857995	19	34.4752	0.8624	15	28.1521	54.1468	27.68	9	19	33.3951	25.3	8	15	336	37.7809	7.18115
O00159-3	Isoform 3 of Unconventional myosin-Ic OS=Homo sapiens GN=MYO1C - [MYO1C_HUMAN]	30.36	1	29	29	88	0.993287	48	22.2948	0.953182	40	19.6633	130.505	28.74	27	48	98.7141	26.72	27	40	1044	119.554	9.45166
P04040	Catalase OS=Homo sapiens GN=CAT PE=1 SV=3 - [CATA_HUMAN]	30.36	1	14	14	40	1.09994	20	11.7809	1.09367	20	15.6721	63.0132	28.27	13	20	56.9545	28.08	13	20	527	59.7188	7.38623
P05023-3	Isoform 3 of Sodium/potassium-transporting ATPase subunit alpha-1 OS=Homo sapiens GN=ATP1A1 - [AT1A1_HUMAN]	30.34	3	26	26	130	1.29719	67	20.574	1.2705	62	25.1201	202.753	28.63	24	68	178.845	26.51	22	62	992	109.48	5.31299
P12270	Nucleoprotein TPR OS=Homo sapiens GN=TPR PE=1 SV=3 - [TPR_HUMAN]	30.34	1	65	66	153	1.03003	79	22.5738	1.00989	72	15.4755	229.169	28.82	62	80	186.132	23.53	53	73	2363	267.131	5.021
Q9Y262	Eukaryotic translation initiation factor 3 subunit L OS=Homo sapiens GN=EIF3L PE=1 SV=1 - [EIF3L_HUMAN]	30.32	2	16	16	43	0.852472	23	16.9548	0.81944	20	17.2757	68.9178	30.32	16	23	53.892	25.35	14	20	564	66.6844	6.34131
P07311	Acylphosphatase-1 OS=Homo sapiens GN=ACYP1 PE=1 SV=2 - [ACYP1_HUMAN]	30.3	2	3	3	8	1.21981	4	5.49035	1.33582	4	5.08199	11.044	30.3	3	4	10.2104	30.3	3	4	99	11.2539	9.30518
P52943	Cysteine-rich protein 2 OS=Homo sapiens GN=CRIP2 PE=1 SV=1 - [CRIP2_HUMAN]	30.29	1	6	6	12	0.787713	6	12.5823	0.803303	6	15.4728	13.5014	23.56	5	6	17.3288	30.29	6	6	208	22.478	8.71924
P62330	ADP-ribosylation factor 6 OS=Homo sapiens GN=ARF6 PE=1 SV=2 - [ARF6_HUMAN]	30.29	1	4	4	17	1.08651	9	11.3518	1.14804	4	9.38581	30.2752	30.29	4	10	20.6472	12	2	7	175	20.0694	8.95361
P12004	Proliferating cell nuclear antigen OS=Homo sapiens GN=PCNA PE=1 SV=1 - [PCNA_HUMAN]	30.27	1	7	7	30	0.725715	18	19.1281	0.662754	12	19.4797	47.4852	30.27	7	18	32.1301	30.27	7	12	261	28.7503	4.69092
Q86UE4	Protein LYRIC OS=Homo sapiens GN=MTDH PE=1 SV=2 - [LYRIC_HUMAN]	30.24	2	15	15	55	1.03583	27	26.6033	0.982528	27	18.4904	75.1904	28.87	14	27	69.5023	25.6	14	28	582	63.7988	9.31982
Q9H4G0-4	Isoform 4 of Band 4.1-like protein 1 OS=Homo sapiens GN=EPB41L1 - [E41L1_HUMAN]	30.24	1	2	20	72	0.844231	3	53.0649	0.832528	2	75.4354	95.0154	30.1	19	40		0			701	78.7822	7.09326
O60830	Mitochondrial import inner membrane translocase subunit Tim17-B OS=Homo sapiens GN=TIMM17B PE=1 SV=1 - [TI17B_HUMAN]	30.23	2	3	3	4	0.912713	2	21.7279	0.862084	2	24.4258	6.60779	21.51	2	2	5.29283	17.44	2	2	172	18.2613	9.02686
Q9BWJ5	Splicing factor 3B subunit 5 OS=Homo sapiens GN=SF3B5 PE=1 SV=1 - [SF3B5_HUMAN]	30.23	1	2	2	8	0.903695	4	5.47559	0.850165	4	11.9672	10.1683	30.23	2	4	10.2905	30.23	2	4	86	10.1288	6.354
M0R2M1	Alpha-soluble NSF attachment protein (Fragment) OS=Homo sapiens GN=NAPA PE=4 SV=1 - [M0R2M1_HUMAN]	30.22	2	6	6	26	0.847298	14	21.8823	0.90831	12	21.637	43.1507	30.22	6	14	32.5555	23.13	5	12	268	29.8125	5.38916
P24752	Acetyl-CoA acetyltransferase, mitochondrial OS=Homo sapiens GN=ACAT1 PE=1 SV=1 - [THIL_HUMAN]	30.21	1	11	11	46	1.00693	24	21.8378	0.975998	22	25.1223	71.7547	28.34	10	24	60.3336	21.78	9	22	427	45.1706	8.85107
P78347-2	Isoform 2 of General transcription factor II-I OS=Homo sapiens GN=GTF2I - [GTF2I_HUMAN]	30.2	4	28	28	77	0.839978	42	19.9275	0.850942	35	17.293	108.286	26.85	25	42	85.0167	23.82	23	35	957	107.902	7.94287
Q9NZW5	MAGUK p55 subfamily member 6 OS=Homo sapiens GN=MPP6 PE=1 SV=2 - [MPP6_HUMAN]	30.19	1	15	16	44	0.851945	20	19.0487	0.876107	23	25.8472	63.1937	27.04	14	20	60.2831	28.89	15	24	540	61.0788	6.17627
Q9UJ68-2	Isoform 2 of Mitochondrial peptide methionine sulfoxide reductase OS=Homo sapiens GN=MSRA - [MSRA_HUMAN]	30.18	7	4	4	7	0.835423	4	12.566	0.813088	3	13.2261	14.7058	30.18	4	4	8.72522	19.53	3	3	169	18.951	7.07861
Q86TX2	Acyl-coenzyme A thioesterase 1 OS=Homo sapiens GN=ACOT1 PE=1 SV=1 - [ACOT1_HUMAN]	30.17	2	11	11	30	0.894358	16	15.2739	0.927503	14	11.3116	47.277	28.27	10	16	42.5715	21.14	8	14	421	46.2481	7.34229
Q9BU76-4	Isoform 4 of Multiple myeloma tumor-associated protein 2 OS=Homo sapiens GN=MMTAG2 - [MMTA2_HUMAN]	30.16	4	5	5	9	1.13682	4	15.3644	1.1086	5	24.0203	11.1659	19.05	3	4	9.21728	22.75	4	5	189	20.5233	9.02686
P28062-2	Isoform 2 of Proteasome subunit beta type-8 OS=Homo sapiens GN=PSMB8 - [PSB8_HUMAN]	30.15	2	8	8	26	0.913953	14	13.2329	0.9164	12	9.6437	39.7869	30.15	8	14	36.4026	24.63	6	12	272	29.7503	5.8208
Q9UL46	Proteasome activator complex subunit 2 OS=Homo sapiens GN=PSME2 PE=1 SV=4 - [PSME2_HUMAN]	30.13	2	7	7	23	1.01259	14	20.0213	0.916298	9	4.86643	36.4771	30.13	7	14	25.1019	15.06	4	9	239	27.3843	5.73193
P13984	General transcription factor IIF subunit 2 OS=Homo sapiens GN=GTF2F2 PE=1 SV=2 - [T2FB_HUMAN]	30.12	1	8	8	22	1.03329	12	25.2776	1.04393	10	14.3886	29.2222	30.12	8	12	23.0976	26.51	7	10	249	28.3628	9.23193
Q96KP4	Cytosolic non-specific dipeptidase OS=Homo sapiens GN=CNDP2 PE=1 SV=2 - [CNDP2_HUMAN]	30.11	1	11	11	47	0.859357	19	12.484	0.852428	25	10.1668	55.8837	28.42	10	20	64.077	30.11	11	27	475	52.8449	5.97314
Q9BUB1	PRKAR2A protein OS=Homo sapiens GN=PRKAR2A PE=2 SV=1 - [Q9BUB1_HUMAN]	30.1	2	7	10	33	1.05285	12	27.1449	1.05818	12	20.0166	52.0627	30.1	10	17	48.7324	25.13	8	16	382	43.0397	5.08447
I3L3E4	Charged multivesicular body protein 6 (Fragment) OS=Homo sapiens GN=CHMP6 PE=2 SV=1 - [I3L3E4_HUMAN]	30.09	2	3	3	7	1.04506	4	21.5271	1.15257	3	4.32454	8.88851	30.09	3	4	4.18244	30.09	3	3	113	12.9314	4.14502
O75746	Calcium-binding mitochondrial carrier protein Aralar1 OS=Homo sapiens GN=SLC25A12 PE=1 SV=2 - [CMC1_HUMAN]	30.09	1	14	18	57	0.976462	25	26.1304	1.12583	20	27.2025	84.7518	27.73	17	32	62.6909	24.48	13	25	678	74.7149	8.38232
P25786	Proteasome subunit alpha type-1 OS=Homo sapiens GN=PSMA1 PE=1 SV=1 - [PSA1_HUMAN]	30.04	2	7	7	32	1.00711	16	28.3757	1.02245	16	23.7079	46.3341	24.33	6	16	48.2629	30.04	7	16	263	29.5369	6.60986
P30520	Adenylosuccinate synthetase isozyme 2 OS=Homo sapiens GN=ADSS PE=1 SV=3 - [PURA2_HUMAN]	30.04	1	10	10	30	0.888757	19	8.67841	0.857215	11	13.4882	49.6459	30.04	10	19	27.5914	30.04	10	11	456	50.0658	6.55127
Q9H4G0-2	Isoform 2 of Band 4.1-like protein 1 OS=Homo sapiens GN=EPB41L1 - [E41L1_HUMAN]	30.04	1	4	22	84	0.916323	7	17.6129	0.923909	8	11.1475	104.148	29.14	20	44	89.8984	28.24	20	40	779	87.591	5.92236
E5RJN7	Double-stranded RNA-binding protein Staufen homolog 2 (Fragment) OS=Homo sapiens GN=STAU2 PE=2 SV=1 - [E5RJN7_HUMAN]	30	12	6	9	23	0.954026	7	15.0773	0.966194	9	10.8966	35.5668	26.88	8	12	30.1619	27.5	8	11	320	34.8401	9.5249
Q7Z7H5	Transmembrane emp24 domain-containing protein 4 OS=Homo sapiens GN=TMED4 PE=1 SV=1 - [TMED4_HUMAN]	29.96	3	5	7	33	1.26254	11	14.7485	1.30371	11	13.6732	42.8512	29.96	6	18	32.7452	19.82	5	15	227	25.9263	8.27979
C9J2P0	Ubiquitin-conjugating enzyme E2 E1 (Fragment) OS=Homo sapiens GN=UBE2E1 PE=2 SV=1 - [C9J2P0_HUMAN]	29.93	4	4	4	6	1.02139	3	19.3922	1.35952	3	15.5058	8.67994	22.45	3	3	8.77758	25.17	3	3	147	16.2001	8.55811
O75489	NADH dehydrogenase [ubiquinone] iron-sulfur protein 3, mitochondrial OS=Homo sapiens GN=NDUFS3 PE=1 SV=1 - [NDUS3_HUMAN]	29.92	1	6	6	31	0.981977	18	20.8098	0.978888	13	11.1497	34.211	29.92	6	18	30.0778	24.62	5	13	264	30.2227	7.50342
P46781	40S ribosomal protein S9 OS=Homo sapiens GN=RPS9 PE=1 SV=3 - [RS9_HUMAN]	29.9	1	7	7	34	0.850377	15	24.1056	0.840103	19	17.7161	31.5461	29.9	7	15	38.609	29.9	7	19	194	22.5776	10.6528
Q9HCC0-2	Isoform 2 of Methylcrotonoyl-CoA carboxylase beta chain, mitochondrial OS=Homo sapiens GN=MCCC2 - [MCCB_HUMAN]	29.9	2	13	13	33	0.936369	17	19.2752	0.863468	16	23.0063	47.0077	29.9	13	17	43.243	26.29	12	16	525	57.4824	7.7085
P30040	Endoplasmic reticulum resident protein 29 OS=Homo sapiens GN=ERP29 PE=1 SV=4 - [ERP29_HUMAN]	29.89	1	8	8	54	1.25331	28	17.5472	1.19104	26	22.1989	72.5589	29.89	8	28	65.2653	29.89	8	26	261	28.9752	7.31299
P82921	28S ribosomal protein S21, mitochondrial OS=Homo sapiens GN=MRPS21 PE=1 SV=2 - [RT21_HUMAN]	29.89	1	2	2	3	0.836803	3	12.2695	0.796647	1		8.15012	29.89	2	3		0			87	10.7345	10.2134
Q9Y5M8	Signal recognition particle receptor subunit beta OS=Homo sapiens GN=SRPRB PE=1 SV=3 - [SRPRB_HUMAN]	29.89	1	6	6	17	0.835222	8	19.1694	0.917125	9	9.60779	23.9859	29.89	6	8	24.4364	23.99	5	9	271	29.6838	9.0415
O95433	Activator of 90 kDa heat shock protein ATPase homolog 1 OS=Homo sapiens GN=AHSA1 PE=1 SV=1 - [AHSA1_HUMAN]	29.88	1	9	9	41	0.89795	22	11.966	0.863747	19	21.5564	51.2397	29.88	9	22	47.552	24.26	8	19	338	38.2503	5.52881
B4DVE7	Annexin OS=Homo sapiens GN=ANXA11 PE=2 SV=1 - [B4DVE7_HUMAN]	29.87	2	14	15	55	1.03975	24	16.8347	1.02846	27	11.6728	70.0144	24.58	11	26	73.5205	29.87	15	29	472	51.2096	7.66455
O60749	Sorting nexin-2 OS=Homo sapiens GN=SNX2 PE=1 SV=2 - [SNX2_HUMAN]	29.87	2	13	16	50	1.00222	21	16.4477	0.998399	17	19.2429	68.9745	28.32	15	28	54.0667	27.94	15	22	519	58.4347	5.12256
C9JS27	NADH dehydrogenase [ubiquinone] complex I, assembly factor 7 (Fragment) OS=Homo sapiens GN=NDUFAF7 PE=2 SV=1 - [C9JS27_HUMAN]	29.85	5	6	6	11	0.997533	7	11.1444	0.87269	4	24.369	17.5283	29.85	6	7	9.17156	15.3	3	4	268	29.8594	5.98584
M0R1E0	Ras-related protein Rab-4B (Fragment) OS=Homo sapiens GN=RAB4B PE=3 SV=1 - [M0R1E0_HUMAN]	29.83	4	2	5	21	0.869713	3	2.41264	0.781791	3	8.09811	30.9896	29.83	5	11	22.377	17.13	3	10	181	19.946	5.68115
P34897-3	Isoform 3 of Serine hydroxymethyltransferase, mitochondrial OS=Homo sapiens GN=SHMT2 - [GLYM_HUMAN]	29.81	2	12	13	42	0.998049	18	18.1771	0.978587	20	14.8802	54.9062	26.71	11	20	61.6574	25.47	12	22	483	53.4214	8.14795
Q05639	Elongation factor 1-alpha 2 OS=Homo sapiens GN=EEF1A2 PE=1 SV=1 - [EF1A2_HUMAN]	29.81	1	6	15	114	0.825509	7	18.4449	0.806327	10	27.9137	173.387	28.51	14	61	138.244	29.59	14	53	463	50.4383	9.02686
B3KSI9	Leucine zipper transcription factor-like 1, isoform CRA_b OS=Homo sapiens GN=LZTFL1 PE=2 SV=1 - [B3KSI9_HUMAN]	29.79	4	7	7	11	0.945079	5	27.2924	1.05752	6	10.7593	14.5951	20.92	5	5	12.653	25.18	6	6	282	32.5792	5.45264
O75934	Pre-mRNA-splicing factor SPF27 OS=Homo sapiens GN=BCAS2 PE=1 SV=1 - [SPF27_HUMAN]	29.78	1	7	7	19	0.964312	9	21.9539	0.939465	10	11.6209	31.4694	29.78	7	9	30.2706	29.78	7	10	225	26.115	5.65576
Q99536	Synaptic vesicle membrane protein VAT-1 homolog OS=Homo sapiens GN=VAT1 PE=1 SV=2 - [VAT1_HUMAN]	29.77	1	9	9	57	1.17456	28	20.5113	1.18711	29	19.4189	85.5195	26.72	8	28	84.3621	29.77	9	29	393	41.8934	6.29053
Q9Y237	Peptidyl-prolyl cis-trans isomerase NIMA-interacting 4 OS=Homo sapiens GN=PIN4 PE=1 SV=1 - [PIN4_HUMAN]	29.77	2	4	4	13	0.941493	6	8.33311	0.93595	7	11.1913	15.0723	29.77	4	6	19.6429	29.77	4	7	131	13.801	9.77393
D6RBS5	ELMO domain-containing protein 2 (Fragment) OS=Homo sapiens GN=ELMOD2 PE=2 SV=1 - [D6RBS5_HUMAN]	29.76	2	5	5	12	0.9374	6	6.75069	0.840543	6	19.256	15.8301	29.76	5	6	14.8112	29.76	5	6	168	20.1913	9.08545
P49720	Proteasome subunit beta type-3 OS=Homo sapiens GN=PSMB3 PE=1 SV=2 - [PSB3_HUMAN]	29.76	1	5	5	17	1.12461	10	19.4201	1.00412	7	12.9094	23.8569	29.76	5	10	18.4088	21.95	4	7	205	22.9335	6.55127
Q92688-2	Isoform 2 of Acidic leucine-rich nuclear phosphoprotein 32 family member B OS=Homo sapiens GN=ANP32B - [AN32B_HUMAN]	29.74	2	4	9	55	1.01377	13	19.4468	0.960627	13	32.7964	66.0624	29.74	8	28	58.9296	29.74	9	27	195	22.2629	4.29736
P33764	Protein S100-A3 OS=Homo sapiens GN=S100A3 PE=1 SV=1 - [S10A3_HUMAN]	29.7	1	3	3	9	1.10304	4	17.0879	1.09435	5	8.73566	8.68974	29.7	3	4	8.99416	29.7	3	5	101	11.7054	4.77979
P46109	Crk-like protein OS=Homo sapiens GN=CRKL PE=1 SV=1 - [CRKL_HUMAN]	29.7	1	6	6	15	1.06004	9	15.8846	1.18959	6	4.52708	22.7377	29.7	6	9	16.032	19.14	4	6	303	33.7559	6.7417
P54136	Arginine--tRNA ligase, cytoplasmic OS=Homo sapiens GN=RARS PE=1 SV=2 - [SYRC_HUMAN]	29.7	2	20	20	64	1.00311	33	15.581	0.934071	31	20.6088	80.7942	29.7	20	33	76.6081	23.33	16	31	660	75.3309	6.68311
Q96CG1	ETF1 protein OS=Homo sapiens GN=ETF1 PE=2 SV=1 - [Q96CG1_HUMAN]	29.7	3	12	12	41	0.96256	21	11.1184	1.00325	20	13.4419	58.3871	29.7	12	21	47.384	25.5	10	20	404	45.4343	5.56689
H0YDT8	ER membrane protein complex subunit 7 (Fragment) OS=Homo sapiens GN=EMC7 PE=4 SV=1 - [H0YDT8_HUMAN]	29.69	2	5	5	12	1.28352	9	14.5373	0.912109	3	17.9538	18.7974	29.69	5	9	6.91034	18.75	3	3	192	20.9817	9.36377
P15311	Ezrin OS=Homo sapiens GN=EZR PE=1 SV=4 - [EZRI_HUMAN]	29.69	1	10	21	120	0.966485	29	14.5874	0.956817	26	18.4792	163.267	26.45	20	64	131.867	26.28	18	56	586	69.3697	6.26514
Q04695	Keratin, type I cytoskeletal 17 OS=Homo sapiens GN=KRT17 PE=1 SV=2 - [K1C17_HUMAN]	29.63	1	5	16	45	2.28045	8	35.846	1.77208	4	21.9398	60.837	29.17	15	26	40.0147	25	13	19	432	48.076	5.021
P62851	40S ribosomal protein S25 OS=Homo sapiens GN=RPS25 PE=1 SV=1 - [RS25_HUMAN]	29.6	1	5	5	30	1.11778	16	8.29788	1.02597	14	24.8163	44.6893	29.6	5	16	38.6691	24	4	14	125	13.7337	10.1108
Q99584	Protein S100-A13 OS=Homo sapiens GN=S100A13 PE=1 SV=1 - [S10AD_HUMAN]	29.59	1	4	4	19	1.06487	8	18.5279	1.07806	11	17.8815	22.8863	22.45	3	8	25.1708	29.59	4	11	98	11.4641	6.16357
P83876	Thioredoxin-like protein 4A OS=Homo sapiens GN=TXNL4A PE=1 SV=1 - [TXN4A_HUMAN]	29.58	1	4	4	11	0.917689	6	12.2016	0.810032	5	10.2728	13	29.58	4	6	7.13969	29.58	4	5	142	16.7752	5.84619
E5RFP0	NudC domain-containing protein 2 OS=Homo sapiens GN=NUDCD2 PE=2 SV=1 - [E5RFP0_HUMAN]	29.55	2	3	3	8	1.12716	5	11.5788	1.03061	3	5.14271	14.9007	29.55	3	5	8.89996	29.55	3	3	132	14.7362	4.67822
Q5T123	SH3 domain-binding glutamic acid-rich-like protein 3 OS=Homo sapiens GN=SH3BGRL3 PE=2 SV=1 - [Q5T123_HUMAN]	29.55	2	3	3	9	1.51588	9	7.12864	1.62658	4	18.7434	25.4216	29.55	3	9		0			88	9.37476	9.36377
B4DDY8	Histidyl-tRNA synthetase-like, isoform CRA_a OS=Homo sapiens GN=HARS2 PE=2 SV=1 - [B4DDY8_HUMAN]	29.52	2	10	15	39	0.970973	12	10.9519	0.912825	9	16.1667	50.9747	27.65	14	21	44.4715	24.74	12	18	481	54.0801	8.01611
Q13620-1	Isoform 2 of Cullin-4B OS=Homo sapiens GN=CUL4B - [CUL4B_HUMAN]	29.5	3	16	26	64	1.24309	21	29.096	1.27107	20	18.7395	93.869	24.25	23	34	81.2902	26.48	23	30	895	102.235	7.94287
Q9BSD7	Cancer-related nucleoside-triphosphatase OS=Homo sapiens GN=NTPCR PE=1 SV=1 - [NTPCR_HUMAN]	29.47	2	5	5	18	0.81764	8	9.43726	0.911258	10	19.1311	22.5978	29.47	5	8	27.7468	29.47	5	10	190	20.7001	9.53955
P10606	Cytochrome c oxidase subunit 5B, mitochondrial OS=Homo sapiens GN=COX5B PE=1 SV=2 - [COX5B_HUMAN]	29.46	1	4	4	33	1.33153	19	15.5649	1.23536	14	24.308	43.4168	29.46	4	19	35.0603	29.46	4	14	129	13.6869	8.80713
E9PDF6	Unconventional myosin-Ib OS=Homo sapiens GN=MYO1B PE=2 SV=1 - [E9PDF6_HUMAN]	29.45	3	33	33	106	0.903206	57	14.1885	0.872461	49	17.7121	142.89	27.82	31	57	122.976	24.39	27	49	1107	128.4	9.30518
F8VWH9	ADP-ribosylation factor GTPase-activating protein 1 OS=Homo sapiens GN=ARFGAP1 PE=2 SV=1 - [F8VWH9_HUMAN]	29.41	4	9	9	19	1.01939	8	16.2208	0.930366	11	10.7054	20.9948	25.29	7	8	26.7815	29.41	8	11	340	37.0865	5.2749
O00422	Histone deacetylase complex subunit SAP18 OS=Homo sapiens GN=SAP18 PE=1 SV=1 - [SAP18_HUMAN]	29.41	2	4	4	12	1.09843	6	7.57596	1.08664	6	2.92397	21.1736	24.84	3	6	14.9284	29.41	4	6	153	17.55	9.34912
P38159	RNA-binding motif protein, X chromosome OS=Homo sapiens GN=RBMX PE=1 SV=3 - [RBMX_HUMAN]	29.41	1	5	11	54	0.863013	15	8.03893	0.890403	15	12.0553	72.6221	27.62	10	27	69.0541	29.41	11	27	391	42.3063	10.0522
Q9HCN8	Stromal cell-derived factor 2-like protein 1 OS=Homo sapiens GN=SDF2L1 PE=1 SV=2 - [SDF2L_HUMAN]	29.41	1	6	6	11	0.95045	5	35.559	1.13691	6	21.4625	7.42153	19.46	4	5	8.23596	25.79	5	6	221	23.5837	7.03467
B1B0M1	GRIP1-associated protein 1 OS=Homo sapiens GN=GRIPAP1 PE=2 SV=1 - [B1B0M1_HUMAN]	29.4	3	21	21	43	1.01139	21	18.6957	1.1283	21	29.0078	52.9272	28.39	20	22	42.5604	24.37	17	21	796	90.7852	5.10986
Q13283	Ras GTPase-activating protein-binding protein 1 OS=Homo sapiens GN=G3BP1 PE=1 SV=1 - [G3BP1_HUMAN]	29.4	1	10	10	42	0.959671	22	24.4848	1.06885	20	23.0746	60.0825	29.4	10	22	53.0899	29.4	10	20	466	52.1321	5.51611
Q99470	Stromal cell-derived factor 2 OS=Homo sapiens GN=SDF2 PE=1 SV=2 - [SDF2_HUMAN]	29.38	1	5	5	13	1.12803	8	16.6473	1.10317	5	20.0451	15.7212	29.38	5	8	12.0107	18.01	4	5	211	23.0114	7.32764
P52907	F-actin-capping protein subunit alpha-1 OS=Homo sapiens GN=CAPZA1 PE=1 SV=3 - [CAZA1_HUMAN]	29.37	1	3	5	25	0.848311	7	7.8238	1.00635	4	24.8695	52.0212	29.37	5	14	41.9586	16.08	3	11	286	32.9023	5.69385
Q9BUF5	Tubulin beta-6 chain OS=Homo sapiens GN=TUBB6 PE=1 SV=1 - [TBB6_HUMAN]	29.37	1	4	10	146	1.06184	18	32.3131	1.04771	18	45.9953	183.174	29.37	10	72	176.049	26.01	9	74	446	49.825	4.88135
Q03169	Tumor necrosis factor alpha-induced protein 2 OS=Homo sapiens GN=TNFAIP2 PE=1 SV=2 - [TNAP2_HUMAN]	29.36	1	19	19	43	1.07879	25	15.9194	1.22179	18	19.8	74.0284	27.06	17	25	49.4632	19.57	12	18	654	72.6161	6.45557
P61201	COP9 signalosome complex subunit 2 OS=Homo sapiens GN=COPS2 PE=1 SV=1 - [CSN2_HUMAN]	29.35	2	11	11	30	0.938947	16	15.8149	0.954586	14	19.1099	51.9724	29.35	11	16	41.6075	22.8	9	14	443	51.5641	5.52881
Q8IVT2	Uncharacterized protein C19orf21 OS=Homo sapiens GN=C19orf21 PE=1 SV=1 - [CS021_HUMAN]	29.31	1	13	13	31	0.84021	17	18.8012	0.879241	14	13.0945	47.9492	26.95	11	17	41.1223	22.39	10	14	679	75.311	6.82959
D6RCD0	Estradiol 17-beta-dehydrogenase 11 OS=Homo sapiens GN=HSD17B11 PE=2 SV=1 - [D6RCD0_HUMAN]	29.3	2	7	7	16	1.04436	8	27.0619	0.919007	8	12.0755	18.4621	25.39	6	8	20.1134	20.31	5	8	256	28.0562	9.46631
P62829	60S ribosomal protein L23 OS=Homo sapiens GN=RPL23 PE=1 SV=1 - [RL23_HUMAN]	29.29	1	4	4	58	1.1173	29	21.1973	1.10892	27	15.9222	74.7646	29.29	4	29	69.9747	29.29	4	29	140	14.8561	10.5063
Q969X5-2	Isoform 2 of Endoplasmic reticulum-Golgi intermediate compartment protein 1 OS=Homo sapiens GN=ERGIC1 - [ERGI1_HUMAN]	29.29	2	6	6	31	0.9918	16	17.91	1.05074	15	10.8495	40.815	29.29	6	16	37.4667	29.29	6	15	198	22.1462	9.15869
E9PBU3	Phosphoribosylaminoimidazolecarboxamide formyltransferase OS=Homo sapiens GN=ATIC PE=2 SV=1 - [E9PBU3_HUMAN]	29.27	2	14	14	43	0.980367	24	26.1119	0.884778	19	23.242	64.4004	24.53	12	24	52.7098	27.92	13	19	591	64.4833	6.7124
P06737-2	Isoform 2 of Glycogen phosphorylase, liver form OS=Homo sapiens GN=PYGL - [PYGL_HUMAN]	29.27	2	20	23	64	1.02485	25	13.3255	1.14158	23	10.4224	85.3128	25.95	19	32	69.5088	23.86	19	32	813	93.0751	7.29834
O15305	Phosphomannomutase 2 OS=Homo sapiens GN=PMM2 PE=1 SV=1 - [PMM2_HUMAN]	29.27	1	8	9	25	1.10247	14	16.9935	1.04487	10	15.5338	40.1711	29.27	9	15	27.3684	26.02	7	10	246	28.0642	6.771
Q92945	Far upstream element-binding protein 2 OS=Homo sapiens GN=KHSRP PE=1 SV=4 - [FUBP2_HUMAN]	29.25	1	15	18	83	0.937554	37	18.7842	0.959928	36	14.4856	120.455	29.25	17	41	115.068	28.27	17	42	711	73.07	7.29834
Q9Y314	Nitric oxide synthase-interacting protein OS=Homo sapiens GN=NOSIP PE=1 SV=1 - [NOSIP_HUMAN]	29.24	1	6	6	8	1.23857	4	7.26094	1.09381	4	25.2132	12.4796	20.93	4	4	9.77396	16.28	4	4	301	33.151	8.82178
P49327	Fatty acid synthase OS=Homo sapiens GN=FASN PE=1 SV=3 - [FAS_HUMAN]	29.23	1	61	63	249	0.751757	131	18.5067	0.749349	116	20.0412	379.689	27.52	58	133	314.356	25.21	53	116	2511	273.254	6.44287
Q8NI08-5	Isoform 5 of Nuclear receptor coactivator 7 OS=Homo sapiens GN=NCOA7 - [NCOA7_HUMAN]	29.22	2	5	5	9	0.76371	5	14.7521	0.793726	4	9.23861	11.2254	21.92	4	5	10.5314	23.29	4	4	219	25.2546	5.80811
O75635-2	Isoform 2 of Serpin B7 OS=Homo sapiens GN=SERPINB7 - [SPB7_HUMAN]	29.2	2	13	13	33	2.6737	15	51.8333	2.19929	18	32.8863	37.4053	27.27	11	15	39.1804	29.2	13	18	363	41.1477	6.7417
P23786	Carnitine O-palmitoyltransferase 2, mitochondrial OS=Homo sapiens GN=CPT2 PE=1 SV=2 - [CPT2_HUMAN]	29.18	1	17	17	33	1.05266	19	26.7949	0.921483	14	22.6554	38.5691	26.29	15	19	25.9305	22.34	13	14	658	73.7304	8.17725
Q9Y263	Phospholipase A-2-activating protein OS=Homo sapiens GN=PLAA PE=1 SV=2 - [PLAP_HUMAN]	29.18	1	18	18	47	0.990881	26	23.6199	1.02518	21	20.8003	70.741	28.05	17	26	63.7378	23.52	15	21	795	87.1014	6.3667
F8WB82	Aldose 1-epimerase OS=Homo sapiens GN=GALM PE=2 SV=1 - [F8WB82_HUMAN]	29.17	3	3	3	8	1.01584	4	4.77931	0.987168	4	8.89543	11.4462	29.17	3	4	11.8378	16.67	2	4	144	15.6232	8.85107
P60520	Gamma-aminobutyric acid receptor-associated protein-like 2 OS=Homo sapiens GN=GABARAPL2 PE=1 SV=1 - [GBRL2_HUMAN]	29.06	1	3	3	6	1.28012	3	10.8323	1.12187	3	1.83348	7.23913	22.22	2	3	8.48305	29.06	3	3	117	13.6581	8.104
Q15008	26S proteasome non-ATPase regulatory subunit 6 OS=Homo sapiens GN=PSMD6 PE=1 SV=1 - [PSMD6_HUMAN]	29.05	1	11	11	39	1.06526	20	17.2744	0.965907	19	13.1973	42.6385	29.05	10	20	40.4936	24.94	9	19	389	45.5023	5.61768
O75380	NADH dehydrogenase [ubiquinone] iron-sulfur protein 6, mitochondrial OS=Homo sapiens GN=NDUFS6 PE=1 SV=1 - [NDUS6_HUMAN]	29.03	1	4	4	8	0.987113	4	5.8318	0.992596	4	7.64239	10.8177	29.03	4	4	7.15096	26.61	3	4	124	13.7028	8.27979
Q13228	Selenium-binding protein 1 OS=Homo sapiens GN=SELENBP1 PE=1 SV=2 - [SBP1_HUMAN]	29.03	3	12	12	21	0.763673	13	9.04647	0.759469	8	13.5392	25.1517	27.12	11	13	22.8499	10.81	5	8	472	52.3576	6.3667
Q96BM9	ADP-ribosylation factor-like protein 8A OS=Homo sapiens GN=ARL8A PE=1 SV=1 - [ARL8A_HUMAN]	29.03	1	2	5	15	1.11426	4	10.2836	1.13168	2	56.3416	22.4745	25.81	4	8	15.7514	21.51	4	7	186	21.402	7.76709
P12955	Xaa-Pro dipeptidase OS=Homo sapiens GN=PEPD PE=1 SV=3 - [PEPD_HUMAN]	29.01	1	12	12	32	1.10137	17	12.5514	1.10204	15	14.3307	41.5693	29.01	12	17	30.5107	24.95	11	15	493	54.5129	5.99854
Q9UPT5-2	Isoform 2 of Exocyst complex component 7 OS=Homo sapiens GN=EXOC7 - [EXOC7_HUMAN]	28.94	5	16	16	37	0.969207	20	12.4	0.96794	17	13.7906	57.2009	25.57	14	20	49.91	23.12	13	17	653	74.6666	6.41748
P09496-2	Isoform Non-brain of Clathrin light chain A OS=Homo sapiens GN=CLTA - [CLCA_HUMAN]	28.9	4	9	9	21	1.05375	10	19.9057	1.09869	9	17.8397	25.6444	22.02	7	11	21.6817	28.44	8	10	218	23.6474	4.52588
Q00169	Phosphatidylinositol transfer protein alpha isoform OS=Homo sapiens GN=PITPNA PE=1 SV=2 - [PIPNA_HUMAN]	28.89	1	6	9	26	1.00673	12	17.9942	1.03377	9	11.9066	36.4882	25.93	8	14	24.8095	24.07	7	12	270	31.786	6.55127
B4DJE7	Medium-chain-specific acyl-CoA dehydrogenase, mitochondrial OS=Homo sapiens GN=ACADM PE=2 SV=1 - [B4DJE7_HUMAN]	28.88	5	7	7	18	1.03509	8	11.5029	1.00935	10	26.6018	23.1728	25.43	6	8	24.1239	28.88	7	10	232	25.6472	8.99756
O15400-2	Isoform 2 of Syntaxin-7 OS=Homo sapiens GN=STX7 - [STX7_HUMAN]	28.87	2	6	6	18	1.05518	10	25.0784	1.11022	8	21.6046	28.3972	25.94	5	10	20.0375	19.25	4	8	239	27.3837	5.12256
B4DJA5	Ras-related protein Rab-5A OS=Homo sapiens GN=RAB5A PE=2 SV=1 - [B4DJA5_HUMAN]	28.86	2	1	5	21	1.15668	1					34.8704	28.86	5	12		0			201	22.1641	8.82178
Q9Y696	Chloride intracellular channel protein 4 OS=Homo sapiens GN=CLIC4 PE=1 SV=4 - [CLIC4_HUMAN]	28.85	1	5	5	26	1.70919	15	23.4594	1.67287	11	37.3149	45.9756	25.69	4	15	30.223	28.85	5	11	253	28.7537	5.59229
P04843	Dolichyl-diphosphooligosaccharide--protein glycosyltransferase subunit 1 OS=Homo sapiens GN=RPN1 PE=1 SV=1 - [RPN1_HUMAN]	28.83	1	17	17	93	1.03258	47	13.0785	1.04552	46	12.2594	122.742	27.51	16	47	110.836	24.05	14	46	607	68.5268	6.37939
E5RGN3	Copper transport protein ATOX1 OS=Homo sapiens GN=ATOX1 PE=4 SV=1 - [E5RGN3_HUMAN]	28.81	3	3	3	10	0.972692	6	13.7908	1.06866	4	1.70807	15.6459	28.81	3	6	8.31773	15.25	2	4	59	6.32625	7.85498
P36404	ADP-ribosylation factor-like protein 2 OS=Homo sapiens GN=ARL2 PE=1 SV=4 - [ARL2_HUMAN]	28.8	1	5	5	17	0.883317	8	16.2116	0.916429	9	24.3361	21.0698	28.8	5	8	21.1909	28.8	5	9	184	20.8649	6.34131
P52272-2	Isoform 2 of Heterogeneous nuclear ribonucleoprotein M OS=Homo sapiens GN=HNRNPM - [HNRPM_HUMAN]	28.8	2	20	20	122	0.951266	63	24.7146	0.965401	58	20.5725	136.142	26.77	18	63	135.434	28.8	19	59	691	73.5724	8.82178
P16188	HLA class I histocompatibility antigen, A-30 alpha chain OS=Homo sapiens GN=HLA-A PE=2 SV=2 - [1A30_HUMAN]	28.77	1	3	8	36	1.39649	4	13.8038	1.37629	3	18.9311	55.2479	28.77	8	19	47.2989	24.93	6	17	365	40.8792	6.1001
Q9BZL1	Ubiquitin-like protein 5 OS=Homo sapiens GN=UBL5 PE=1 SV=1 - [UBL5_HUMAN]	28.77	1	3	3	3	0.671264	3	6.53229	0.630038	1		3.83688	28.77	3	3		0			73	8.54143	8.44092
E7EQV3	Polyadenylate-binding protein 1 OS=Homo sapiens GN=PABPC1 PE=2 SV=1 - [E7EQV3_HUMAN]	28.76	2	13	17	82	0.93102	26	32.2049	0.892799	29	21.3357	115.924	25.89	13	42	99.563	28.76	17	40	591	65.7065	9.64209
Q9BVG4	Protein PBDC1 OS=Homo sapiens GN=PBDC1 PE=1 SV=1 - [PBDC1_HUMAN]	28.76	1	6	6	21	1.07033	10	27.3945	1.03903	11	33.9989	24.0492	24.89	5	10	25.1047	28.76	6	11	233	26.0407	4.79248
J3QLD9	Flotillin-2 OS=Homo sapiens GN=FLOT2 PE=4 SV=1 - [J3QLD9_HUMAN]	28.74	3	12	12	36	0.821611	21	17.7727	0.757558	15	17.593	60.0006	28.74	12	21	37.5585	24.3	10	15	428	47.1127	5.31299
Q9UFN0	Protein NipSnap homolog 3A OS=Homo sapiens GN=NIPSNAP3A PE=1 SV=2 - [NPS3A_HUMAN]	28.74	1	6	6	17	0.891282	7	17.7193	0.836696	10	16.5857	19.5457	19.84	4	7	17.1524	28.74	6	10	247	28.4485	9.15869
E9PLL6	60S ribosomal protein L27a OS=Homo sapiens GN=RPL27A PE=2 SV=1 - [E9PLL6_HUMAN]	28.7	2	3	3	25	0.838719	13	15.8362	0.839955	12	12.311	26.02	28.7	3	13	23.9122	28.7	3	12	108	12.1935	11.4585
P20674	Cytochrome c oxidase subunit 5A, mitochondrial OS=Homo sapiens GN=COX5A PE=1 SV=2 - [COX5A_HUMAN]	28.67	1	4	5	23	1.13823	9	31.5882	1.18793	13	20.4053	28.189	22.67	4	10	36.1301	28.67	4	13	150	16.7517	6.78564
E7EVA0	Microtubule-associated protein OS=Homo sapiens GN=MAP4 PE=2 SV=1 - [E7EVA0_HUMAN]	28.65	1	54	55	223	1.08252	119	24.1142	1.12854	101	22.1798	291.011	25.56	48	121	224.914	25.03	49	102	2297	245.292	6.22705
Q7Z2E3-7	Isoform 7 of Aprataxin OS=Homo sapiens GN=APTX - [APTX_HUMAN]	28.65	8	8	8	16	1.03762	10	17.3781	0.86149	6	8.67708	21.1098	28.65	8	10	14.6158	14.04	5	6	342	39.0793	9.17334
P07814	Bifunctional glutamate/proline--tRNA ligase OS=Homo sapiens GN=EPRS PE=1 SV=5 - [SYEP_HUMAN]	28.64	1	40	40	121	0.847105	63	17.9091	0.893501	58	22.3902	159.443	26.72	37	63	136.952	26.32	35	58	1512	170.483	7.32764
P22314	Ubiquitin-like modifier-activating enzyme 1 OS=Homo sapiens GN=UBA1 PE=1 SV=3 - [UBA1_HUMAN]	28.64	1	27	27	168	1.14138	89	19.5321	1.13889	78	15.8759	260.877	28.17	26	90	217.694	25.61	24	78	1058	117.774	5.75732
Q9NWU5	39S ribosomal protein L22, mitochondrial OS=Homo sapiens GN=MRPL22 PE=1 SV=1 - [RM22_HUMAN]	28.64	3	5	5	12	0.925451	6	4.44404	1.03515	5	28.2438	16.1447	22.82	4	6	14.3213	28.64	5	6	206	23.6256	9.93506
Q9H4A4	Aminopeptidase B OS=Homo sapiens GN=RNPEP PE=1 SV=2 - [AMPB_HUMAN]	28.62	1	15	15	59	0.908266	34	18.2653	0.947271	25	14.6936	79.8123	26.15	14	34	65.046	20.92	11	25	650	72.5495	5.74463
F5GYC4	Ribosomal protein S6 kinase alpha-3 OS=Homo sapiens GN=RPS6KA3 PE=2 SV=1 - [F5GYC4_HUMAN]	28.59	4	13	19	60	0.794197	20	17.5302	0.868941	17	11.4416	76.3586	28.59	19	32	64.1301	23.8	16	28	710	80.5717	8.27979
H3BUX2	Cytochrome b5 type B OS=Homo sapiens GN=CYB5B PE=2 SV=1 - [H3BUX2_HUMAN]	28.57	3	3	3	37	0.829327	19	25.8194	0.893268	18	24.9205	55.1171	28.57	3	19	44.6846	28.57	3	18	140	15.7069	6.1001
O43676	NADH dehydrogenase [ubiquinone] 1 beta subcomplex subunit 3 OS=Homo sapiens GN=NDUFB3 PE=1 SV=3 - [NDUB3_HUMAN]	28.57	1	3	3	5	1.09738	3	1.95663	1.06023	2	11.7969	6.30592	28.57	3	3	4.59203	21.43	2	2	98	11.3947	9.20264
Q56VL3	OCIA domain-containing protein 2 OS=Homo sapiens GN=OCIAD2 PE=1 SV=1 - [OCAD2_HUMAN]	28.57	1	5	5	15	0.763039	7	16.9173	0.887072	8	10.4143	14.1904	18.83	3	7	19.1597	28.57	5	8	154	16.9426	9.02686
Q8NFW8	N-acylneuraminate cytidylyltransferase OS=Homo sapiens GN=CMAS PE=1 SV=2 - [NEUA_HUMAN]	28.57	1	13	13	33	1.21591	17	31.8304	1.2458	16	15.0286	48.8663	28.57	13	17	45.6578	26.73	12	16	434	48.3487	7.92822
Q9UHV9	Prefoldin subunit 2 OS=Homo sapiens GN=PFDN2 PE=1 SV=1 - [PFD2_HUMAN]	28.57	1	4	4	11	1.22617	5	20.5697	1.14977	6	19.5818	13.9631	22.73	3	5	12.8443	28.57	4	6	154	16.6376	6.58057
Q7L0Y3	Mitochondrial ribonuclease P protein 1 OS=Homo sapiens GN=TRMT10C PE=1 SV=2 - [MRRP1_HUMAN]	28.54	1	12	12	27	0.961735	14	16.2496	1.10427	13	20.8396	37.7024	28.54	12	14	34.5741	22.83	10	13	403	47.3166	9.36377
Q9BVK6	Transmembrane emp24 domain-containing protein 9 OS=Homo sapiens GN=TMED9 PE=1 SV=2 - [TMED9_HUMAN]	28.51	1	4	6	34	1.08069	10	9.09027	1.04485	11	16.6562	49.7575	26.38	5	18	44.9949	25.96	5	16	235	27.2602	8.01611
P82912-2	Isoform 2 of 28S ribosomal protein S11, mitochondrial OS=Homo sapiens GN=MRPS11 - [RT11_HUMAN]	28.5	2	5	5	10	0.729885	4	20.2434	0.897433	6	16.1214	13.0605	22.28	3	4	20.3699	20.73	4	6	193	20.4468	10.6528
Q9Y570	Protein phosphatase methylesterase 1 OS=Homo sapiens GN=PPME1 PE=1 SV=3 - [PPME1_HUMAN]	28.5	2	10	10	27	0.867485	13	16.8806	0.862758	14	20.0173	34.9624	24.87	8	13	35.1782	28.5	10	14	386	42.2882	5.97314
Q06210-2	Isoform 2 of Glutamine--fructose-6-phosphate aminotransferase [isomerizing] 1 OS=Homo sapiens GN=GFPT1 - [GFPT1_HUMAN]	28.49	2	14	16	62	0.82038	30	19.7705	0.777061	29	20.1742	73.255	27.46	15	32	78.1457	23.35	14	30	681	76.7103	6.84424
Q9BRF8-2	Isoform 2 of Calcineurin-like phosphoesterase domain-containing protein 1 OS=Homo sapiens GN=CPPED1 - [CPPED_HUMAN]	28.49	2	5	5	19	1.12397	10	17.0408	1.07825	9	31.5913	26.6582	28.49	5	10	25.0223	28.49	5	9	172	19.0236	6.52197
P43686	26S protease regulatory subunit 6B OS=Homo sapiens GN=PSMC4 PE=1 SV=2 - [PRS6B_HUMAN]	28.47	1	11	11	37	1.11262	20	25.0348	1.26239	17	10.7398	54.4894	28.47	10	20	44.4255	23.92	10	17	418	47.3365	5.21143
P07384	Calpain-1 catalytic subunit OS=Homo sapiens GN=CAPN1 PE=1 SV=1 - [CAN1_HUMAN]	28.43	1	20	21	79	1.01088	41	16.5883	0.934704	37	19.1668	96.8546	26.33	19	42	82.5209	26.19	19	37	714	81.8382	5.66846
Q14980-2	Isoform 2 of Nuclear mitotic apparatus protein 1 OS=Homo sapiens GN=NUMA1 - [NUMA1_HUMAN]	28.42	2	50	51	147	0.981065	75	21.775	1.02037	70	18.6381	220.141	26.27	47	76	187.633	25.23	46	71	2101	236.372	5.79541
B0V043	Valine--tRNA ligase OS=Homo sapiens GN=VARS PE=3 SV=1 - [B0V043_HUMAN]	28.4	2	32	32	93	0.923214	52	23.2941	0.904476	41	14.8871	129.892	27.85	31	52	105.993	23.26	25	41	1264	140.377	7.59131
P42166	Lamina-associated polypeptide 2, isoform alpha OS=Homo sapiens GN=TMPO PE=1 SV=2 - [LAP2A_HUMAN]	28.39	1	12	17	58	0.820677	19	26.1809	0.812333	21	18.6479	79.5741	28.39	17	28	73.9997	28.24	15	30	694	75.4456	7.66455
P07099	Epoxide hydrolase 1 OS=Homo sapiens GN=EPHX1 PE=1 SV=1 - [HYEP_HUMAN]	28.35	1	12	12	48	0.659508	25	23.7214	0.605726	23	27.3221	52.375	25.27	11	25	53.1051	15.82	7	23	455	52.915	7.25439
P28482	Mitogen-activated protein kinase 1 OS=Homo sapiens GN=MAPK1 PE=1 SV=3 - [MK01_HUMAN]	28.33	1	8	10	28	0.95913	11	7.3153	0.982182	7	7.88299	46.7438	28.33	10	17	27.295	23.89	8	11	360	41.3632	6.97607
Q969H8	UPF0556 protein C19orf10 OS=Homo sapiens GN=C19orf10 PE=1 SV=1 - [CS010_HUMAN]	28.32	2	4	4	10	1.67521	5	12.2373	1.49098	5	4.94298	14.6078	18.5	3	5	10.3523	28.32	4	5	173	18.7833	6.68311
B4DXX7	ATP-dependent RNA helicase DDX3Y OS=Homo sapiens GN=DDX3Y PE=2 SV=1 - [B4DXX7_HUMAN]	28.31	2	4	19	107	1.23827	2	14.5094	0.711924	2	71.0132	144.008	26.64	16	57		0			657	72.8861	8.20654
G3V0E8	Poly(RC) binding protein 2, isoform CRA_f OS=Homo sapiens GN=PCBP2 PE=4 SV=1 - [G3V0E8_HUMAN]	28.3	10	4	8	50	0.876874	7	23.1642	0.888065	5	32.9533	74.6904	28.3	8	27	59.8667	28.3	8	23	318	33.4753	8.23584
G5E9V1	Protein TFG OS=Homo sapiens GN=TFG PE=4 SV=1 - [G5E9V1_HUMAN]	28.28	2	8	8	25	1.33626	12	14.3039	1.12525	11	22.8982	32.0679	28.28	8	14	21.7715	19.19	6	11	396	42.994	5.17334
P51659	Peroxisomal multifunctional enzyme type 2 OS=Homo sapiens GN=HSD17B4 PE=1 SV=3 - [DHB4_HUMAN]	28.26	1	19	19	65	1.02168	34	10.777	1.02919	31	17.4558	95.7268	26.9	17	34	86.7344	23.78	16	31	736	79.6363	8.83643
P62834	Ras-related protein Rap-1A OS=Homo sapiens GN=RAP1A PE=1 SV=1 - [RAP1A_HUMAN]	28.26	1	2	5	18	0.977254	2	16.4512	1.22265	4	29.0602		0			30.8359	28.26	5	12	184	20.9737	6.66846
Q9NSE4	Isoleucine--tRNA ligase, mitochondrial OS=Homo sapiens GN=IARS2 PE=1 SV=2 - [SYIM_HUMAN]	28.26	1	25	25	79	1.03053	46	19.1965	1.06226	33	19.1846	121.907	27.67	24	46	82.6848	18.87	18	33	1012	113.719	7.1958
B7Z468	Calpastatin OS=Homo sapiens GN=CAST PE=2 SV=1 - [B7Z468_HUMAN]	28.25	4	15	15	67	0.975833	34	37.138	0.848618	33	30.3301	91.7732	22.81	13	34	72.0647	24.14	14	33	754	80.9502	5.09717
G3V1P3	Loss of heterozygosity 12 chromosomal region 1 protein OS=Homo sapiens GN=LOH12CR1 PE=4 SV=1 - [G3V1P3_HUMAN]	28.25	2	4	4	12	1.0434	6	14.0098	1.05714	6	9.18035	14.9202	28.25	4	6	16.9409	28.25	4	6	177	20.2345	7.98682
Q96HQ2-2	Isoform 2 of CDKN2AIP N-terminal-like protein OS=Homo sapiens GN=CDKN2AIPNL - [C2AIL_HUMAN]	28.24	2	2	2	3	0.970726	3	19.9036	0.90644	3	6.14606		0			7.374	28.24	2	3	85	9.50271	5.87158
O14907	Tax1-binding protein 3 OS=Homo sapiens GN=TAX1BP3 PE=1 SV=2 - [TX1B3_HUMAN]	28.23	1	2	2	5	1.20998	5	29.7655				15.7836	28.23	2	5		0			124	13.7261	8.48486
Q9P0K7-4	Isoform 4 of Ankycorbin OS=Homo sapiens GN=RAI14 - [RAI14_HUMAN]	28.18	5	26	27	70	1.26207	38	25.1293	1.32852	31	17.2641	104.1	27.44	25	39	82.0774	23.34	22	31	951	106.839	5.97314
H0YLF3	Beta-2-microglobulin form pI 5.3 (Fragment) OS=Homo sapiens GN=B2M PE=2 SV=1 - [H0YLF3_HUMAN]	28.17	3	2	2	11	1.07663	4	8.73587	1.12388	7	14.2329	10.6359	28.17	2	4	18.4554	28.17	2	7	71	8.49315	5.14795
Q9NP72	Ras-related protein Rab-18 OS=Homo sapiens GN=RAB18 PE=1 SV=1 - [RAB18_HUMAN]	28.16	1	5	5	24	0.978612	11	19.6197	1.00632	13	11.0764	24.8623	28.16	5	11	33.2055	28.16	5	13	206	22.9626	5.23682
Q01469	Fatty acid-binding protein, epidermal OS=Homo sapiens GN=FABP5 PE=1 SV=3 - [FABP5_HUMAN]	28.15	1	4	4	14	1.10155	7	42.6645	0.917473	7	23.1431	24.9229	28.15	4	7	24.8491	28.15	4	7	135	15.1546	7.00537
P04222	HLA class I histocompatibility antigen, Cw-3 alpha chain OS=Homo sapiens GN=HLA-C PE=1 SV=2 - [1C03_HUMAN]	28.14	2	5	8	29	1.08657	8	21.0294	1.15616	8	32.385	39.9088	28.14	8	14	28.5276	28.14	8	15	366	40.8353	6.39209
Q99615	DnaJ homolog subfamily C member 7 OS=Homo sapiens GN=DNAJC7 PE=1 SV=2 - [DNJC7_HUMAN]	28.14	1	15	15	35	0.850492	19	12.4708	0.888952	16	28.3965	42.0781	24.7	13	19	40.0387	20.65	12	16	494	56.4047	6.96143
J3KS15	Peptidyl-tRNA hydrolase ICT1, mitochondrial (Fragment) OS=Homo sapiens GN=ICT1 PE=4 SV=1 - [J3KS15_HUMAN]	28.13	2	5	5	13	0.897799	8	31.459	0.909412	5	12.6515	15.3648	28.13	5	8	9.59042	22.4	4	5	192	21.8914	9.71533
Q92785	Zinc finger protein ubi-d4 OS=Homo sapiens GN=DPF2 PE=1 SV=2 - [REQU_HUMAN]	28.13	2	9	9	14	1.0663	8	23.5396	1.06919	6	25.6383	17.577	25.32	8	8	11.7969	18.41	6	6	391	44.1272	6.32861
C9JWG9	Williams-Beuren syndrome chromosomal region 16 protein (Fragment) OS=Homo sapiens GN=WBSCR16 PE=2 SV=1 - [C9JWG9_HUMAN]	28.1	4	3	3	3	1.2391	3	16.7379				6.4445	28.1	3	3		0			153	17.1987	9.92041
Q8N1F7	Nuclear pore complex protein Nup93 OS=Homo sapiens GN=NUP93 PE=1 SV=2 - [NUP93_HUMAN]	28.08	2	24	24	51	1.04447	23	22.1239	1.05671	28	18.0301	53.7399	19.54	16	23	64.163	25.15	21	28	819	93.4296	5.71924
B2WTI3	Bifunctional arginine demethylase and lysyl-hydroxylase JMJD6 OS=Homo sapiens GN=JMJD6 PE=2 SV=1 - [B2WTI3_HUMAN]	28.06	6	7	7	15	1.15624	8	6.55889	1.11885	7	13.5458	16.0393	25.97	6	8	15.019	14.03	4	7	335	39.217	9.53955
P30085	UMP-CMP kinase OS=Homo sapiens GN=CMPK1 PE=1 SV=3 - [KCY_HUMAN]	28.06	2	5	5	12	1.2087	7	7.6887	1.11588	5	23.0607	20.3633	21.43	4	7	13.5176	18.37	3	5	196	22.2083	5.56689
P49257	Protein ERGIC-53 OS=Homo sapiens GN=LMAN1 PE=1 SV=2 - [LMAN1_HUMAN]	28.04	1	12	13	36	1.1021	16	15.3782	1.17982	15	18.55	40.9009	20.78	10	18	35.3064	18.63	10	18	510	57.513	6.771
P28070	Proteasome subunit beta type-4 OS=Homo sapiens GN=PSMB4 PE=1 SV=4 - [PSB4_HUMAN]	28.03	1	5	5	29	1.07116	16	30.5498	1.15226	13	23.3877	48.792	28.03	5	16	40.2475	24.24	4	13	264	29.1855	5.97314
G8JLQ3	Biogenesis of lysosome-related organelles complex 1 subunit 1 OS=Homo sapiens GN=BLOC1S1 PE=4 SV=1 - [G8JLQ3_HUMAN]	28	3	2	2	4	1.1601	2	24.8556	1.15458	2	29.1228	5.73274	28	2	2	5.00525	28	2	2	75	8.56233	5.97314
P61086	Ubiquitin-conjugating enzyme E2 K OS=Homo sapiens GN=UBE2K PE=1 SV=3 - [UBE2K_HUMAN]	28	1	6	6	20	1.0405	12	18.5183	1.11253	7	26.2803	26.5791	28	6	13	18.1762	21.5	4	7	200	22.3926	5.43994
Q9P032	NADH dehydrogenase [ubiquinone] 1 alpha subcomplex assembly factor 4 OS=Homo sapiens GN=NDUFAF4 PE=1 SV=1 - [NDUF4_HUMAN]	28	1	5	5	15	0.960029	8	15.0617	1.06728	7	31.1349	22.0271	28	5	8	20.2269	22.29	4	7	175	20.2538	8.82178
B4DH47	Nebulette OS=Homo sapiens GN=NEBL PE=2 SV=1 - [B4DH47_HUMAN]	27.97	2	6	6	14	0.908095	8	33.1342	0.902663	6	38.6431	17.8167	27.97	6	8	15.2349	27.97	6	6	236	27.2144	7.73779
Q13541	Eukaryotic translation initiation factor 4E-binding protein 1 OS=Homo sapiens GN=EIF4EBP1 PE=1 SV=3 - [4EBP1_HUMAN]	27.97	1	2	2	4	1.25729	2	1.54149	1.96098	2	112.746	4.57698	27.97	2	2	2.27956	27.97	2	2	118	12.5721	5.47803
P50402	Emerin OS=Homo sapiens GN=EMD PE=1 SV=1 - [EMD_HUMAN]	27.95	1	8	8	19	1.05054	9	30.1339	1.06552	10	17.7046	25.5737	25.2	6	9	24.8711	27.95	8	10	254	28.9759	5.50342
P26639	Threonine--tRNA ligase, cytoplasmic OS=Homo sapiens GN=TARS PE=1 SV=3 - [SYTC_HUMAN]	27.94	2	19	20	87	0.964823	47	14.3637	0.936537	38	24.92	115.811	26.83	19	49	95.1372	26.14	18	38	723	83.3819	6.66846
P16615	Sarcoplasmic/endoplasmic reticulum calcium ATPase 2 OS=Homo sapiens GN=ATP2A2 PE=1 SV=1 - [AT2A2_HUMAN]	27.93	1	33	33	112	0.817899	58	21.1761	0.81807	54	16.6891	161.772	25.14	30	58	149.972	23.7	27	54	1042	114.683	5.33838
O95881	Thioredoxin domain-containing protein 12 OS=Homo sapiens GN=TXNDC12 PE=1 SV=1 - [TXD12_HUMAN]	27.91	1	4	4	23	1.05559	12	11.9551	1.03572	11	17.6863	33.0847	27.91	4	12	25.5921	22.67	3	11	172	19.1936	5.40186
P31153	S-adenosylmethionine synthase isoform type-2 OS=Homo sapiens GN=MAT2A PE=1 SV=1 - [METK2_HUMAN]	27.85	1	13	13	59	0.865313	30	22.6222	0.861649	29	15.5984	72.5696	24.05	11	30	68.7085	24.56	12	29	395	43.6333	6.48096
G3V2D5	Zinc finger protein 36, C3H1 type-like 1 (Fragment) OS=Homo sapiens GN=ZFP36L1 PE=2 SV=1 - [G3V2D5_HUMAN]	27.84	3	5	5	9	0.851321	4	21.4278	0.978046	5	25.4115	10.7212	22.16	4	4	13.0902	27.84	5	5	176	19.5148	9.65674
P60903	Protein S100-A10 OS=Homo sapiens GN=S100A10 PE=1 SV=2 - [S10AA_HUMAN]	27.84	1	3	3	34	0.855472	18	14.2058	0.855226	16	17.5202	46.7693	17.53	2	18	36.8215	27.84	3	16	97	11.1955	7.37158
F5GYN4	Ubiquitin thioesterase OTUB1 OS=Homo sapiens GN=OTUB1 PE=2 SV=1 - [F5GYN4_HUMAN]	27.8	4	6	6	22	1.02002	12	33.9723	1.09287	10	18.9546	33.2617	23.65	5	12	22.6087	21.58	4	10	241	28.033	5.2876
E5RGQ3	RWD domain-containing protein 1 (Fragment) OS=Homo sapiens GN=RWDD1 PE=2 SV=1 - [E5RGQ3_HUMAN]	27.78	3	3	3	8	0.84833	3	38.577	0.695906	5	24.6387	7.46437	15.28	2	3	9.07526	27.78	3	5	72	8.55658	6.1001
E9PNW4	CD59 glycoprotein OS=Homo sapiens GN=CD59 PE=2 SV=1 - [E9PNW4_HUMAN]	27.78	3	3	3	17	1.02503	10	9.11037	1.04986	7	13.4679	24.1835	27.78	3	10	15.8789	18.52	2	7	108	11.9765	5.74463
J3KNU8	Methylmalonate-semialdehyde dehydrogenase [acylating], mitochondrial OS=Homo sapiens GN=ALDH6A1 PE=3 SV=1 - [J3KNU8_HUMAN]	27.78	2	13	13	32	0.918521	15	17.1397	0.955707	17	19.4704	36.5967	23.75	11	15	39.6231	22.8	11	17	522	56.1917	8.36768
P41240	Tyrosine-protein kinase CSK OS=Homo sapiens GN=CSK PE=1 SV=1 - [CSK_HUMAN]	27.78	1	11	11	21	0.898142	10	18.4507	0.985009	11	22.3105	27.2817	26	10	10	25.6712	24.67	10	11	450	50.6717	7.06396
Q9Y547	Heat shock protein beta-11 OS=Homo sapiens GN=HSPB11 PE=1 SV=1 - [HSB11_HUMAN]	27.78	2	3	3	7	1.04179	4	17.2987	0.988259	3	20.9258	12.8516	27.78	3	4	4.57906	10.42	2	3	144	16.2871	5.03369
P63010	AP-2 complex subunit beta OS=Homo sapiens GN=AP2B1 PE=1 SV=1 - [AP2B1_HUMAN]	27.75	2	13	27	100	1.06433	27	18.9742	1.06676	24	14.8426	137.493	26.68	26	51	125.763	25.51	24	49	937	104.486	5.37646
Q14320	Protein FAM50A OS=Homo sapiens GN=FAM50A PE=1 SV=2 - [FA50A_HUMAN]	27.73	2	9	9	16	0.957324	9	7.40906	0.933526	7	15.9504	22.2657	20.94	7	9	12.4459	19.17	6	7	339	40.2165	6.82959
Q13043	Serine/threonine-protein kinase 4 OS=Homo sapiens GN=STK4 PE=1 SV=2 - [STK4_HUMAN]	27.72	1	8	12	24	0.989018	11	10.4885	1.0199	7	8.47689	43.5017	27.72	12	16	25.9652	17.86	8	8	487	55.5949	5.07178
E9PNK6	Tumor protein D53 OS=Homo sapiens GN=TPD52L1 PE=2 SV=1 - [E9PNK6_HUMAN]	27.71	5	4	4	13	0.556714	6	11.3625	0.505069	7	18.9731	20.3474	27.71	4	6	21.9574	27.71	4	7	166	18.6493	5.8335
P14406	Cytochrome c oxidase subunit 7A2, mitochondrial OS=Homo sapiens GN=COX7A2 PE=1 SV=1 - [CX7A2_HUMAN]	27.71	4	2	2	5	1.49678	3	15.5929	1.7259	2	40.9288	7.18272	27.71	2	3	4.58541	27.71	2	2	83	9.39011	9.75928
Q9UQE7	Structural maintenance of chromosomes protein 3 OS=Homo sapiens GN=SMC3 PE=1 SV=2 - [SMC3_HUMAN]	27.69	1	30	30	67	0.867591	35	18.4469	0.903835	32	21.3686	75.9369	25.47	28	35	85.7019	20.46	24	32	1217	141.454	7.18115
Q01813	6-phosphofructokinase type C OS=Homo sapiens GN=PFKP PE=1 SV=2 - [K6PP_HUMAN]	27.68	1	18	21	103	1.21302	56	16.4568	1.16898	38	21.1482	142.241	27.55	20	59	120.655	21.68	17	44	784	85.5415	7.54736
Q9Y394-2	Isoform 2 of Dehydrogenase/reductase SDR family member 7 OS=Homo sapiens GN=DHRS7 - [DHRS7_HUMAN]	27.68	2	7	7	17	1.15452	9	24.0953	1.22378	8	12.9287	22.2638	27.68	7	9	19.8902	16.26	5	8	289	32.2468	8.86572
Q9BZE1	39S ribosomal protein L37, mitochondrial OS=Homo sapiens GN=MRPL37 PE=1 SV=2 - [RM37_HUMAN]	27.66	1	10	11	21	0.846028	12	12.4324	0.849039	8	20.6162	35.5914	27.66	11	13	18.4836	21.28	7	8	423	48.0871	8.5874
H0YKE7	Calcineurin B homologous protein 1 OS=Homo sapiens GN=CHP1 PE=2 SV=1 - [H0YKE7_HUMAN]	27.64	4	3	3	11	1.10572	6	6.81582	1.04443	5	7.2012	12.4759	27.64	3	6	10.6522	27.64	3	5	123	14.2612	5.37646
O43852	Calumenin OS=Homo sapiens GN=CALU PE=1 SV=2 - [CALU_HUMAN]	27.62	2	9	9	39	1.40525	21	26.6389	1.29379	18	23.5311	44.3487	27.62	9	21	38.7272	24.44	8	18	315	37.0835	4.64014
P61204	ADP-ribosylation factor 3 OS=Homo sapiens GN=ARF3 PE=1 SV=2 - [ARF3_HUMAN]	27.62	2	3	4	55	1.05313	25	17.0304	0.941854	23	12.3452	96.8746	27.62	4	29	79.1019	27.62	4	26	181	20.5877	7.43018
Q9UJ70	N-acetyl-D-glucosamine kinase OS=Homo sapiens GN=NAGK PE=1 SV=4 - [NAGK_HUMAN]	27.62	4	10	10	19	1.05392	9	14.068	1.01534	10	8.648	25.2417	22.09	8	9	26.0251	21.8	9	10	344	37.3519	6.23975
D6RD47	40S ribosomal protein S23 OS=Homo sapiens GN=RPS23 PE=3 SV=1 - [D6RD47_HUMAN]	27.61	2	5	5	14	1.02383	6	14.7048	1.0032	8	9.39435	17.2937	26.87	4	6	23.5666	23.13	4	8	134	14.8279	10.228
P50897-2	Isoform 2 of Palmitoyl-protein thioesterase 1 OS=Homo sapiens GN=PPT1 - [PPT1_HUMAN]	27.59	2	5	5	12	1.13514	7	12.1508	1.20984	5	5.14423	16.0289	27.59	5	7	11.3869	16.75	3	5	203	23.0787	5.97314
P56378	6.8 kDa mitochondrial proteolipid OS=Homo sapiens GN=MP68 PE=1 SV=1 - [68MP_HUMAN]	27.59	1	2	2	3	1.12062	3	11.1102	0.88564	3	0.156444		0			6.38152	27.59	2	3	58	6.65759	10.0815
Q7KZF4	Staphylococcal nuclease domain-containing protein 1 OS=Homo sapiens GN=SND1 PE=1 SV=1 - [SND1_HUMAN]	27.58	1	23	23	85	0.929657	43	16.1441	0.921609	42	15.1178	119.356	25.16	21	43	105.649	25.38	21	42	910	101.934	7.1665
Q13838	Spliceosome RNA helicase DDX39B OS=Homo sapiens GN=DDX39B PE=1 SV=1 - [DX39B_HUMAN]	27.57	3	5	13	62	1.08087	15	16.281	0.95964	12	21.8315	71.7951	27.57	13	33	62.8804	27.57	13	29	428	48.9599	5.66846
F5H1S9	tRNA pseudouridine synthase OS=Homo sapiens GN=PUS1 PE=2 SV=1 - [F5H1S9_HUMAN]	27.54	4	10	10	20	1.01444	12	22.0039	0.987401	8	20.6626	30.1398	27.54	10	12	21.92	19.52	7	8	374	41.7029	7.53271
Q9UFW8	CGG triplet repeat-binding protein 1 OS=Homo sapiens GN=CGGBP1 PE=1 SV=2 - [CGBP1_HUMAN]	27.54	1	4	4	5	1.14999	5	11.6042	1.20401	1		10.404	27.54	4	5		0			167	18.8086	8.95361
Q9H4M9	EH domain-containing protein 1 OS=Homo sapiens GN=EHD1 PE=1 SV=2 - [EHD1_HUMAN]	27.53	1	13	18	61	1.21948	22	19.3588	1.22125	24	14.7465	86.6149	26.22	16	29	82.4648	26.22	16	32	534	60.5887	6.82959
H0YA61	RNA-binding protein 24 (Fragment) OS=Homo sapiens GN=RBM24 PE=2 SV=1 - [H0YA61_HUMAN]	27.5	5	2	2	2	1.62639	1		1.68459	2	2.86136		0			4.05301	27.5	2	2	80	8.66352	10.1108
Q6PI78	Transmembrane protein 65 OS=Homo sapiens GN=TMEM65 PE=1 SV=2 - [TMM65_HUMAN]	27.5	1	6	6	20	1.01174	10	16.0275	1.19545	10	18.8196	30.2974	20	4	10	24.2262	22.5	5	10	240	25.4814	8.60205
P35221	Catenin alpha-1 OS=Homo sapiens GN=CTNNA1 PE=1 SV=1 - [CTNA1_HUMAN]	27.48	3	23	23	79	1.07561	39	20.1099	1.03837	40	18.4891	111.487	23.18	20	39	105.074	25.61	21	40	906	100.009	6.29053
C9J0J7	Profilin-2 OS=Homo sapiens GN=PFN2 PE=4 SV=1 - [C9J0J7_HUMAN]	27.47	3	3	3	8	1.10749	5	16.3583	1.15028	3	16.6838	11.5187	27.47	3	5	8.16091	26.37	2	3	91	9.83408	9.17334
P09417	Dihydropteridine reductase OS=Homo sapiens GN=QDPR PE=1 SV=2 - [DHPR_HUMAN]	27.46	4	5	5	13	1.06639	7	7.10531	1.19658	6	21.3337	19.9023	20.9	4	7	12.5973	21.31	4	6	244	25.773	7.37158
Q9Y697-2	Isoform Cytoplasmic of Cysteine desulfurase, mitochondrial OS=Homo sapiens GN=NFS1 - [NFS1_HUMAN]	27.46	2	10	10	25	1.0381	13	10.283	1.05653	12	12.3676	28.3727	25.69	9	13	31.6385	21.41	8	12	397	43.9894	7.10791
D6RHW1	Transcription initiation factor TFIID subunit 9 (Fragment) OS=Homo sapiens GN=TAF9 PE=4 SV=1 - [D6RHW1_HUMAN]	27.45	6	3	3	3	1.17474	3	39.8392				7.26868	27.45	3	3		0			102	11.5628	7.18115
Q9NUJ1	Mycophenolic acid acyl-glucuronide esterase, mitochondrial OS=Homo sapiens GN=ABHD10 PE=1 SV=1 - [ABHDA_HUMAN]	27.45	1	7	7	22	1.07225	11	10.7226	1.21874	11	26.9612	30.2852	24.84	6	11	24.6311	27.45	7	11	306	33.9107	8.57275
Q8NC56	LEM domain-containing protein 2 OS=Homo sapiens GN=LEMD2 PE=1 SV=1 - [LEMD2_HUMAN]	27.44	1	12	12	32	1.10474	17	15.9648	1.20282	15	19.3856	37.0434	25.65	11	17	31.8433	25.84	11	15	503	56.9395	8.99756
O60739	Eukaryotic translation initiation factor 1b OS=Homo sapiens GN=EIF1B PE=1 SV=2 - [EIF1B_HUMAN]	27.43	3	3	3	4	0.822103	4	28.3641	0.709675	2	7.37362	14.7942	27.43	3	4		0			113	12.8157	7.37158
P51648	Fatty aldehyde dehydrogenase OS=Homo sapiens GN=ALDH3A2 PE=1 SV=1 - [AL3A2_HUMAN]	27.42	2	11	12	60	0.799745	24	19.1686	0.79574	26	15.8942	77.6611	25.77	11	30	69.2103	24.54	11	30	485	54.8129	7.88428
Q9UKK9	ADP-sugar pyrophosphatase OS=Homo sapiens GN=NUDT5 PE=1 SV=1 - [NUDT5_HUMAN]	27.4	5	6	6	21	1.18937	11	20.8196	1.08514	10	11.1141	30.3137	27.4	6	11	24.9654	23.74	5	10	219	24.3122	4.94482
E9PGM4	1,4-alpha-glucan-branching enzyme OS=Homo sapiens GN=GBE1 PE=2 SV=1 - [E9PGM4_HUMAN]	27.38	2	16	16	57	1.2113	30	17.8143	1.27674	27	19.7602	78.0143	26.02	15	30	67.9301	22.09	13	27	661	75.9114	6.58057
Q9NVZ3	Adaptin ear-binding coat-associated protein 2 OS=Homo sapiens GN=NECAP2 PE=1 SV=1 - [NECP2_HUMAN]	27.38	4	6	6	16	1.18617	8	29.8532	1.1432	8	21.6744	23.0723	24.71	5	8	21.8117	24.71	5	8	263	28.3213	8.38232
P18615	Negative elongation factor E OS=Homo sapiens GN=NELFE PE=1 SV=3 - [NELFE_HUMAN]	27.37	2	9	10	15	0.937094	7	9.72408	0.99803	7	19.4944	20.421	22.89	8	8	18.0653	20.79	7	7	380	43.2137	9.33447
Q9C0C2	182 kDa tankyrase-1-binding protein OS=Homo sapiens GN=TNKS1BP1 PE=1 SV=4 - [TB182_HUMAN]	27.36	1	38	38	118	1.30377	63	20.3474	1.36529	55	20.2234	151.031	26.84	37	63	120.787	24.81	34	55	1729	181.685	4.85596
Q7L014	Probable ATP-dependent RNA helicase DDX46 OS=Homo sapiens GN=DDX46 PE=1 SV=2 - [DDX46_HUMAN]	27.35	1	28	28	82	0.935862	47	15.2895	0.907826	35	18.3064	101.933	27.35	28	47	74.1222	21.82	21	35	1031	117.29	9.29053
H3BM67	Nucleolar protein 3 (Fragment) OS=Homo sapiens GN=NOL3 PE=2 SV=1 - [H3BM67_HUMAN]	27.34	5	2	2	3	0.790443	3	1.57346	0.867223	1		5.44052	27.34	2	3		0			139	15.0125	5.04639
Q5JW30	Double-stranded RNA-binding protein Staufen homolog 1 OS=Homo sapiens GN=STAU1 PE=2 SV=1 - [Q5JW30_HUMAN]	27.33	3	10	13	33	0.906983	14	9.80743	0.962491	12	16.1275	49.7031	27.33	13	19	30.098	25.51	11	14	494	54.6745	9.51025
J3QSY3	Guanine deaminase OS=Homo sapiens GN=GDA PE=4 SV=1 - [J3QSY3_HUMAN]	27.32	3	12	12	36	1.13362	19	13.7638	1.16185	17	16.3686	45.2904	27.32	12	19	38.1749	22.93	10	17	410	45.9791	5.35107
F5H365	Protein transport protein Sec23A OS=Homo sapiens GN=SEC23A PE=2 SV=1 - [F5H365_HUMAN]	27.31	2	14	16	47	1.07073	24	18.0251	1.04547	20	13.2903	61.0761	22.96	13	25	51.0796	19.7	12	22	736	82.9156	7.45947
O43809	Cleavage and polyadenylation specificity factor subunit 5 OS=Homo sapiens GN=NUDT21 PE=1 SV=1 - [CPSF5_HUMAN]	27.31	1	6	6	22	1.15056	11	24.412	1.06224	11	17.8527	25.2982	23.79	5	11	30.8085	27.31	6	11	227	26.2107	8.82178
O76094	Signal recognition particle subunit SRP72 OS=Homo sapiens GN=SRP72 PE=1 SV=3 - [SRP72_HUMAN]	27.27	2	18	18	51	1.12143	29	20.0562	1.0894	22	23.0971	78.4251	25.63	17	29	56.0689	22.21	14	22	671	74.56	9.26123
Q8IXK0-2	Isoform 2 of Polyhomeotic-like protein 2 OS=Homo sapiens GN=PHC2 - [PHC2_HUMAN]	27.24	5	9	9	13	1.22124	7	9.88454	1.14349	6	15.0105	14.8277	21.36	7	7	14.4012	19.5	6	6	323	35.7371	8.6167
Q5JX58	Copine-1 (Fragment) OS=Homo sapiens GN=CPNE1 PE=2 SV=1 - [Q5JX58_HUMAN]	27.23	9	6	6	16	0.762441	7	16.2164	0.773292	9	8.0161	19.0872	22.77	5	7	22.2405	27.23	6	9	202	22.6625	6.90283
E7EUM5	Nucleoporin p54 OS=Homo sapiens GN=NUP54 PE=2 SV=2 - [E7EUM5_HUMAN]	27.22	3	9	9	17	1.01281	9	26.2056	1.00765	8	17.3506	24.0215	27.22	9	9	21.4819	21.1	7	8	327	37.3267	6.81494
E9PEQ6	Peptidyl-prolyl cis-trans isomerase OS=Homo sapiens GN=PPIE PE=2 SV=1 - [E9PEQ6_HUMAN]	27.2	4	5	6	14	0.981539	7	22.2637	1.04552	5	11.1822	18.5108	27.2	6	8	15.5638	23.2	5	6	250	27.6807	5.5415
P49419-2	Isoform 2 of Alpha-aminoadipic semialdehyde dehydrogenase OS=Homo sapiens GN=ALDH7A1 - [AL7A1_HUMAN]	27.2	2	12	12	45	0.906458	23	17.0647	0.859794	21	19.2158	74.304	25.24	10	24	60.2917	22.11	10	21	511	55.3315	6.85889
Q14UF5	Complement decay-accelerating factor OS=Homo sapiens GN=DAF PE=2 SV=1 - [Q14UF5_HUMAN]	27.2	8	10	10	29	2.71185	15	28.7361	2.49184	14	38.477	33.2918	21.98	8	15	29.7581	16.48	7	14	364	39.7337	7.60596
Q12981	Vesicle transport protein SEC20 OS=Homo sapiens GN=BNIP1 PE=1 SV=3 - [SEC20_HUMAN]	27.19	1	6	6	13	0.956355	6	8.30398	0.951724	7	14.4995	14.5574	20.61	5	6	14.5717	27.19	6	7	228	26.1159	8.95361
Q5T6H7	Xaa-Pro aminopeptidase 1 OS=Homo sapiens GN=XPNPEP1 PE=2 SV=1 - [Q5T6H7_HUMAN]	27.17	3	15	15	35	1.05244	19	15.4171	1.10802	16	19.8725	46.9948	25.91	14	19	41.9831	23.37	12	16	552	62.0995	5.73193
Q6DD88	Atlastin-3 OS=Homo sapiens GN=ATL3 PE=1 SV=1 - [ATLA3_HUMAN]	27.17	1	11	11	31	1.12312	15	23.2059	1.0649	16	13.7331	38.3866	22.55	10	15	46.2686	19.78	9	16	541	60.5034	5.65576
Q96EX1	Small integral membrane protein 12 OS=Homo sapiens GN=SMIM12 PE=2 SV=3 - [SIM12_HUMAN]	27.17	1	4	4	6	0.926483	4	9.01585	0.852377	2	2.68199	9.88115	27.17	4	4	6.22373	18.48	2	2	92	10.7927	8.44092
E7EPM6	Long-chain-fatty-acid--CoA ligase 1 OS=Homo sapiens GN=ACSL1 PE=2 SV=1 - [E7EPM6_HUMAN]	27.11	4	17	18	46	1.15041	22	17.4714	1.17944	20	12.83	60.632	24.25	15	24	49.9393	18.52	13	22	664	74.234	7.32764
H0YGR4	Oligoribonuclease, mitochondrial (Fragment) OS=Homo sapiens GN=REXO2 PE=4 SV=1 - [H0YGR4_HUMAN]	27.08	8	6	6	10	1.21701	6	12.1473	1.21546	4	0.814362	12.6016	27.08	6	6	9.14664	18.75	4	4	192	22.1022	8.23584
O95777	N-alpha-acetyltransferase 38, NatC auxiliary subunit OS=Homo sapiens GN=NAA38 PE=1 SV=3 - [NAA38_HUMAN]	27.08	1	3	3	10	1.03035	5	28.3497	1.05616	5	7.44947	12.8608	27.08	3	5	12.8678	27.08	3	5	96	10.3963	4.4751
Q15404	Ras suppressor protein 1 OS=Homo sapiens GN=RSU1 PE=1 SV=3 - [RSU1_HUMAN]	27.08	1	6	6	20	1.15372	11	20.501	1.10698	9	11.993	25.4875	27.08	6	11	16.6915	16.97	4	9	277	31.5207	8.646
O14910	Protein lin-7 homolog A OS=Homo sapiens GN=LIN7A PE=1 SV=2 - [LIN7A_HUMAN]	27.04	2	2	6	13	0.776976	1		0.741493	2	17.0661		0			23.8079	24.46	5	7	233	25.9806	8.71924
K7ENL3	Signal transducer and activator of transcription 3 OS=Homo sapiens GN=STAT3 PE=4 SV=1 - [K7ENL3_HUMAN]	27.01	3	18	18	44	0.77214	25	18.361	0.757023	19	34.0002	61.7054	26.87	17	25	43.8183	20.36	13	19	722	83.0733	7.12256
E5RJR5	S-phase kinase-associated protein 1 OS=Homo sapiens GN=SKP1 PE=2 SV=1 - [E5RJR5_HUMAN]	26.99	2	6	6	25	0.927037	14	13.7231	0.893899	11	8.56153	25.0028	22.7	5	14	19.3164	26.99	6	11	163	18.7083	4.70361
E7EM64	COP9 signalosome complex subunit 6 OS=Homo sapiens GN=COPS6 PE=2 SV=1 - [E7EM64_HUMAN]	26.99	2	6	6	20	0.992147	11	16.1735	1.08095	9	18.6149	37.8932	23.62	5	11	25.9438	19.94	5	9	326	36.0411	5.73193
B4DER1	Leucine--tRNA ligase, cytoplasmic OS=Homo sapiens GN=LARS PE=2 SV=1 - [B4DER1_HUMAN]	26.98	2	31	31	83	0.892272	43	15.2154	0.897374	40	12.7049	101.685	24.72	28	43	90.7645	22.54	25	40	1149	131.384	6.94678
Q6RW13-2	Isoform 2 of Type-1 angiotensin II receptor-associated protein OS=Homo sapiens GN=AGTRAP - [ATRAP_HUMAN]	26.97	2	3	3	12	1.42743	6	14.0241	1.79725	6	34.948	13.1738	26.97	3	6	9.16776	26.97	3	6	152	16.6585	6.27783
Q9UJZ1	Stomatin-like protein 2, mitochondrial OS=Homo sapiens GN=STOML2 PE=1 SV=1 - [STML2_HUMAN]	26.97	1	7	7	33	1.18352	16	19.3238	1.22132	17	14.5363	53.9535	26.97	7	16	57.3471	22.19	6	17	356	38.5102	7.38623
P62854	40S ribosomal protein S26 OS=Homo sapiens GN=RPS26 PE=1 SV=3 - [RS26_HUMAN]	26.96	1	3	3	12	0.953464	7	14.4033	1.0045	5	9.08815	18.5859	26.96	3	7	11.978	26.96	3	5	115	13.0071	11.0044
O00425	Insulin-like growth factor 2 mRNA-binding protein 3 OS=Homo sapiens GN=IGF2BP3 PE=1 SV=2 - [IF2B3_HUMAN]	26.94	1	12	13	35	0.865329	17	22.7212	0.873707	12	22.9968	52.1462	26.94	13	20	37.9037	22.28	11	15	579	63.6656	8.86572
O15355	Protein phosphatase 1G OS=Homo sapiens GN=PPM1G PE=1 SV=1 - [PPM1G_HUMAN]	26.92	1	12	12	37	1.12012	19	32.9521	0.948143	18	20.5701	46.8159	26.92	12	19	44.6849	22.89	10	18	546	59.2347	4.36084
O43143	Putative pre-mRNA-splicing factor ATP-dependent RNA helicase DHX15 OS=Homo sapiens GN=DHX15 PE=1 SV=2 - [DHX15_HUMAN]	26.92	1	19	20	57	0.948558	30	21.6702	0.950635	24	24.0614	81.3938	24.28	18	31	72.9792	23.27	17	26	795	90.8752	7.45947
Q9BWF3	RNA-binding protein 4 OS=Homo sapiens GN=RBM4 PE=1 SV=1 - [RBM4_HUMAN]	26.92	1	8	8	25	1.21803	14	24.5635	1.4377	11	25.4242	28.4842	26.92	8	14	28.0643	23.08	6	11	364	40.2887	7.07861
E9PC15	Acylglycerol kinase, mitochondrial OS=Homo sapiens GN=AGK PE=4 SV=1 - [E9PC15_HUMAN]	26.9	2	7	7	14	1.06255	7	13.5543	1.07446	7	5.66691	17.4891	24.62	6	7	14.8136	12.69	5	7	394	43.7696	6.34131
O00116	Alkyldihydroxyacetonephosphate synthase, peroxisomal OS=Homo sapiens GN=AGPS PE=1 SV=1 - [ADAS_HUMAN]	26.9	1	13	13	35	0.79874	18	24.911	0.867484	17	20.604	49.894	26.9	13	18	41.7289	17.63	10	17	658	72.8658	7.34229
P51398-2	Isoform 2 of 28S ribosomal protein S29, mitochondrial OS=Homo sapiens GN=DAP3 - [RT29_HUMAN]	26.89	3	8	8	19	1.1791	11	18.698	1.15822	8	19.4292	24.935	26.89	8	11	19.5095	19.33	6	8	357	41.0184	8.98291
P54577	Tyrosine--tRNA ligase, cytoplasmic OS=Homo sapiens GN=YARS PE=1 SV=4 - [SYYC_HUMAN]	26.89	1	16	16	46	0.927104	24	21.3569	0.949194	22	20.3913	57.9651	23.48	14	24	56.5051	23.67	13	22	528	59.1061	7.04932
Q9NZN4	EH domain-containing protein 2 OS=Homo sapiens GN=EHD2 PE=1 SV=2 - [EHD2_HUMAN]	26.89	1	12	14	51	0.767375	23	27.6727	0.775394	20	13.8656	63.7318	24.31	12	26	60.4256	24.31	12	25	543	61.1227	6.45557
C9JW69	Regulator of chromosome condensation (Fragment) OS=Homo sapiens GN=RCC1 PE=2 SV=1 - [C9JW69_HUMAN]	26.88	3	7	7	26	1.09623	15	16.2501	1.03813	11	19.7904	45.0725	25	6	15	23.0677	26.88	7	11	372	39.5589	8.36768
P05109	Protein S100-A8 OS=Homo sapiens GN=S100A8 PE=1 SV=1 - [S10A8_HUMAN]	26.88	1	3	3	10	3.3558	4	19.5062	2.63039	6	27.193	8.93658	26.88	3	4	13.3601	19.35	2	6	93	10.8276	7.03467
Q8N749	TOM1-like protein 1 OS=Homo sapiens GN=TOM1L1 PE=2 SV=1 - [Q8N749_HUMAN]	26.88	4	7	7	17	0.926498	9	15.8274	0.917091	8	17.0396	28.6615	26.88	7	9	21.6848	23.99	6	8	346	38.6888	5.74463
Q9Y512	Sorting and assembly machinery component 50 homolog OS=Homo sapiens GN=SAMM50 PE=1 SV=3 - [SAM50_HUMAN]	26.87	1	10	10	28	1.13849	15	15.0656	1.00385	12	17.0858	39.3214	26.44	9	16	32.2836	17.7	7	12	469	51.9433	6.90283
Q9UNH7	Sorting nexin-6 OS=Homo sapiens GN=SNX6 PE=1 SV=1 - [SNX6_HUMAN]	26.85	1	12	13	24	1.09717	12	12.9713	1.13961	11	15.9355	29.0269	20.69	10	13	24.6334	22.17	9	11	406	46.6198	6.16357
P51809-3	Isoform 3 of Vesicle-associated membrane protein 7 OS=Homo sapiens GN=VAMP7 - [VAMP7_HUMAN]	26.82	2	5	5	14	1.0233	7	11.1794	0.980022	7	26.2993	18.5181	26.82	5	7	17.6075	26.82	5	7	179	20.1076	9.29053
P48444	Coatomer subunit delta OS=Homo sapiens GN=ARCN1 PE=1 SV=1 - [COPD_HUMAN]	26.81	2	13	13	45	0.939195	24	20.1222	0.980566	21	15.6061	66.0322	24.07	12	24	50.6655	20.16	10	21	511	57.1741	6.21436
Q9BRQ6	Coiled-coil-helix-coiled-coil-helix domain-containing protein 6, mitochondrial OS=Homo sapiens GN=CHCHD6 PE=1 SV=1 - [CHCH6_HUMAN]	26.81	3	7	7	10	1.00726	4	7.4021	0.799977	6	15.2542	9.48016	17.45	4	4	15.7736	26.81	6	6	235	26.4414	8.85107
P17931	Galectin-3 OS=Homo sapiens GN=LGALS3 PE=1 SV=5 - [LEG3_HUMAN]	26.8	1	7	7	33	0.899394	18	12.0946	0.89302	15	20.9172	47.4501	26.8	7	18	41.0935	26.8	7	15	250	26.1361	8.55811
Q9UL26	Ras-related protein Rab-22A OS=Homo sapiens GN=RAB22A PE=1 SV=2 - [RB22A_HUMAN]	26.8	1	2	4	7	1.03962	3	11.4964	0.840617	2	0.201812	15.6227	26.8	4	5		0			194	21.8412	8.14795
Q5JUV4	Cytosolic purine 5'-nucleotidase (Fragment) OS=Homo sapiens GN=NT5C2 PE=2 SV=1 - [Q5JUV4_HUMAN]	26.79	1	1	7	24	2.00325	1					32.5548	26.79	7	13		0			265	30.8764	7.32764
F8W720	GMP synthase [glutamine-hydrolyzing] OS=Homo sapiens GN=GMPS PE=2 SV=1 - [F8W720_HUMAN]	26.77	2	13	13	48	0.83501	25	9.45409	0.893959	23	27.4919	68.0658	26.77	13	25	60.4256	26.77	13	23	594	65.8875	7.47412
Q9NTX5-6	Isoform 6 of Ethylmalonyl-CoA decarboxylase OS=Homo sapiens GN=ECHDC1 - [ECHD1_HUMAN]	26.76	3	7	7	18	1.11572	9	9.30054	1.08433	9	28.2384	24.3163	24.3	6	9	24.0781	26.76	7	9	284	31.0694	8.85107
Q9Y265	RuvB-like 1 OS=Homo sapiens GN=RUVBL1 PE=1 SV=1 - [RUVB1_HUMAN]	26.75	1	11	11	55	0.960271	29	19.5424	0.953273	26	23.2738	64.1411	26.75	11	29	57.6089	26.75	11	26	456	50.1963	6.41748
O43390-2	Isoform 2 of Heterogeneous nuclear ribonucleoprotein R OS=Homo sapiens GN=HNRNPR - [HNRPR_HUMAN]	26.73	1	13	17	81	1.07531	33	22.7316	1.03667	28	11.5757	127.727	26.73	17	44	101.607	26.42	15	37	636	71.1704	8.1333
Q9NZT1	Calmodulin-like protein 5 OS=Homo sapiens GN=CALML5 PE=1 SV=2 - [CALL5_HUMAN]	26.71	1	3	3	3	2.36389	3	47.1961	2.10769	1		7.49087	26.71	3	3		0			146	15.8828	4.43701
Q9BRG1	Vacuolar protein-sorting-associated protein 25 OS=Homo sapiens GN=VPS25 PE=1 SV=1 - [VPS25_HUMAN]	26.7	1	4	4	10	0.87617	5	24.5482	1.05021	5	1.06154	8.50653	26.7	4	5	10.3559	26.7	4	5	176	20.7345	6.34131
P27824	Calnexin OS=Homo sapiens GN=CANX PE=1 SV=2 - [CALX_HUMAN]	26.69	2	17	17	109	0.976653	54	18.3231	0.95969	55	21.1331	143.014	25.34	16	54	149.215	25.51	15	55	592	67.5259	4.60205
P06396-2	Isoform 2 of Gelsolin OS=Homo sapiens GN=GSN - [GELS_HUMAN]	26.68	4	6	16	45	1.18722	8	16.2883	1.39921	1		75.6423	25.72	15	26		0			731	80.5905	5.84619
E9PRZ9	Protein C11orf58 (Fragment) OS=Homo sapiens GN=C11orf58 PE=2 SV=1 - [E9PRZ9_HUMAN]	26.67	4	3	3	12	1.00021	7	17.4599	1.06441	5	12.6874	22.0268	26.67	3	7	15.8683	25.56	2	5	90	10.0317	5.94775
G3XAI9	Protein FAM133B OS=Homo sapiens GN=FAM133B PE=4 SV=1 - [G3XAI9_HUMAN]	26.67	3	2	2	2	0.817433	2	3.42898	0.749796	1		5.19764	26.67	2	2		0			105	12.4026	10.228
O95865	N(G),N(G)-dimethylarginine dimethylaminohydrolase 2 OS=Homo sapiens GN=DDAH2 PE=1 SV=1 - [DDAH2_HUMAN]	26.67	1	6	7	19	0.976499	9	8.78003	0.959996	8	28.2971	31.5478	26.67	7	11	23.0772	21.05	5	8	285	29.6255	6.01123
P06703	Protein S100-A6 OS=Homo sapiens GN=S100A6 PE=1 SV=1 - [S10A6_HUMAN]	26.67	1	3	3	14	1.1591	8	16.781	1.13871	6	9.59833	16.8487	26.67	3	8	12.7243	26.67	3	6	90	10.1733	5.47803
Q92598-2	Isoform Beta of Heat shock protein 105 kDa OS=Homo sapiens GN=HSPH1 - [HS105_HUMAN]	26.66	3	18	22	89	1.00173	46	17.0561	0.997017	34	19.5009	126.595	26.66	22	51	106.535	23.83	18	38	814	92.0574	5.5542
Q07960	Rho GTPase-activating protein 1 OS=Homo sapiens GN=ARHGAP1 PE=1 SV=1 - [RHG01_HUMAN]	26.65	1	11	11	36	0.94562	20	16.6814	0.92761	16	12.9144	48.0383	24.83	10	20	35.8903	21.64	8	16	439	50.4042	6.29053
Q99426	Tubulin-folding cofactor B OS=Homo sapiens GN=TBCB PE=1 SV=2 - [TBCB_HUMAN]	26.64	3	6	6	32	0.968027	16	21.5314	1.00553	15	26.8918	36.3186	26.64	6	16	34.7107	26.64	6	16	244	27.3085	5.14795
Q6UWP7-3	Isoform 3 of Lysocardiolipin acyltransferase 1 OS=Homo sapiens GN=LCLAT1 - [LCLT1_HUMAN]	26.6	2	10	10	27	0.865208	13	11.5821	0.943291	14	17.5428	40.6492	21.01	8	13	38.1535	22.61	8	14	376	44.5321	8.5874
Q9Y4W6	AFG3-like protein 2 OS=Homo sapiens GN=AFG3L2 PE=1 SV=2 - [AFG32_HUMAN]	26.6	1	23	24	55	0.929655	26	15.2542	0.946415	25	11.5616	61.0226	25.6	23	28	66.1834	21.58	19	27	797	88.5282	8.66064
O43242	26S proteasome non-ATPase regulatory subunit 3 OS=Homo sapiens GN=PSMD3 PE=1 SV=2 - [PSMD3_HUMAN]	26.59	1	13	13	54	1.06354	28	21.2893	1.06259	26	20.557	73.325	25.28	12	28	72.128	26.59	13	26	534	60.9395	8.44092
O95810	Serum deprivation-response protein OS=Homo sapiens GN=SDPR PE=1 SV=3 - [SDPR_HUMAN]	26.59	1	11	11	33	0.863029	19	17.6936	0.964374	14	9.73635	51.3347	24.71	10	19	35.3673	20.94	9	14	425	47.1446	5.21143
Q5JTV8	Torsin-1A-interacting protein 1 OS=Homo sapiens GN=TOR1AIP1 PE=1 SV=2 - [TOIP1_HUMAN]	26.59	1	13	14	35	1.09105	18	20.8976	1.13263	13	20.8766	54.783	26.59	14	20	38.5933	26.42	13	15	583	66.2083	8.17725
Q9H694	Protein bicaudal C homolog 1 OS=Homo sapiens GN=BICC1 PE=1 SV=2 - [BICC1_HUMAN]	26.59	1	21	21	50	1.08299	29	17.6938	1.11514	21	13.8054	66.3882	23.1	18	29	49.5065	17.56	15	21	974	104.778	8.54346
Q15126	Phosphomevalonate kinase OS=Homo sapiens GN=PMVK PE=1 SV=3 - [PMVK_HUMAN]	26.56	1	4	4	9	0.82742	4	14.0247	0.752136	5	3.54407	12.0057	20.83	3	4	16.0781	26.56	4	5	192	21.9812	5.73193
E9PLI6	Probable RNA-binding protein EIF1AD (Fragment) OS=Homo sapiens GN=EIF1AD PE=2 SV=1 - [E9PLI6_HUMAN]	26.55	4	2	2	4	1.19727	4	34.4551	1.01794	2	28.7697	6.05794	26.55	2	4		0			113	13.0539	8.70459
Q13595-2	Isoform Short of Transformer-2 protein homolog alpha OS=Homo sapiens GN=TRA2A - [TRA2A_HUMAN]	26.55	4	3	3	8	1.05965	5	20.6974	0.952463	3	2.49112	5.38349	26.55	3	5	7.37968	14.16	2	3	113	12.9435	9.979
P53367	Arfaptin-1 OS=Homo sapiens GN=ARFIP1 PE=1 SV=2 - [ARFP1_HUMAN]	26.54	1	10	11	31	1.09074	15	16.4354	1.28174	14	16.9844	40.9913	21.18	8	16	30.9816	26.54	10	15	373	41.7126	6.69775
O96011-2	Isoform 2 of Peroxisomal membrane protein 11B OS=Homo sapiens GN=PEX11B - [PX11B_HUMAN]	26.53	2	6	6	23	1.01026	11	18.3383	1.14066	12	12.1411	18.0808	26.53	6	11	22.3178	26.53	6	12	245	26.7075	9.90576
Q92878	DNA repair protein RAD50 OS=Homo sapiens GN=RAD50 PE=1 SV=1 - [RAD50_HUMAN]	26.52	2	37	37	89	0.920194	45	19.7834	0.947872	43	18.5913	112.114	24.24	33	46	108.591	23.17	32	43	1312	153.797	6.88818
Q9UMS0-3	Isoform 3 of NFU1 iron-sulfur cluster scaffold homolog, mitochondrial OS=Homo sapiens GN=NFU1 - [NFU1_HUMAN]	26.52	2	5	5	17	0.903704	8	21.8685	1.02112	9	8.27202	20.9352	26.52	5	8	22.675	26.52	5	9	230	25.907	4.69092
Q2TB90	Putative hexokinase HKDC1 OS=Homo sapiens GN=HKDC1 PE=1 SV=3 - [HKDC1_HUMAN]	26.5	1	23	25	86	1.118	40	19.6254	1.05309	40	18.3814	95.8444	23.45	22	43	92.1135	24.86	24	43	917	102.478	7.12256
P51452	Dual specificity protein phosphatase 3 OS=Homo sapiens GN=DUSP3 PE=1 SV=1 - [DUS3_HUMAN]	26.49	1	4	4	24	1.09188	12	13.587	1.02424	12	18.5356	40.9026	26.49	4	12	39.7686	26.49	4	12	185	20.4653	7.79639
Q6UXV4	Apolipoprotein O-like OS=Homo sapiens GN=APOOL PE=1 SV=1 - [APOOL_HUMAN]	26.49	1	6	6	13	1.11467	7	44.0332	1.08003	6	10.3107	15.9104	26.49	6	7	16.0263	20.15	5	6	268	29.1403	9.5249
Q13188	Serine/threonine-protein kinase 3 OS=Homo sapiens GN=STK3 PE=1 SV=2 - [STK3_HUMAN]	26.48	2	8	12	21	0.962142	8	13.1466	0.894589	7	30.415	33.3552	24.24	11	13	19.6186	12.42	6	8	491	56.265	5.23682
P35580	Myosin-10 OS=Homo sapiens GN=MYH10 PE=1 SV=3 - [MYH10_HUMAN]	26.47	5	37	51	231	1.11934	66	16.5388	1.14436	56	18.7525	332.405	25.76	49	124	293.073	21.2	43	107	1976	228.858	5.5415
Q14195-2	Isoform LCRMP-4 of Dihydropyrimidinase-related protein 3 OS=Homo sapiens GN=DPYSL3 - [DPYL3_HUMAN]	26.46	1	12	14	59	0.946118	24	17.7648	0.934299	19	26.2779	84.1954	25	13	31	81.4945	21.49	12	28	684	73.8649	6.354
Q96CT7	Coiled-coil domain-containing protein 124 OS=Homo sapiens GN=CCDC124 PE=1 SV=1 - [CC124_HUMAN]	26.46	1	6	6	19	0.955441	10	6.36349	1.00406	9	16.2789	25.5183	26.46	6	10	23.0445	19.28	4	9	223	25.8196	9.53955
P04181	Ornithine aminotransferase, mitochondrial OS=Homo sapiens GN=OAT PE=1 SV=1 - [OAT_HUMAN]	26.42	1	10	10	22	1.06916	11	31.7815	1.13868	11	28.2066	27.7176	18.91	7	11	19.4607	20.96	8	11	439	48.5042	7.03467
P46734-2	Isoform 1 of Dual specificity mitogen-activated protein kinase kinase 3 OS=Homo sapiens GN=MAP2K3 - [MP2K3_HUMAN]	26.42	3	8	8	24	1.18116	13	14.4662	1.27367	11	13.7348	37.5626	23.9	7	13	27.0329	23.9	7	11	318	36.1493	6.25244
Q5TD07	Ribosyldihydronicotinamide dehydrogenase [quinone] OS=Homo sapiens GN=NQO2 PE=4 SV=1 - [Q5TD07_HUMAN]	26.42	2	5	5	14	0.994019	8	11.3221	0.977974	6	12.7327	11.0202	26.42	5	8	9.06989	26.42	5	6	193	21.5238	6.52197
O95372	Acyl-protein thioesterase 2 OS=Homo sapiens GN=LYPLA2 PE=1 SV=1 - [LYPA2_HUMAN]	26.41	3	5	5	15	1.0494	7	28.4306	1.05524	8	16.4259	18.6032	21.65	4	7	26.5323	22.94	4	8	231	24.7207	7.2251
P09601	Heme oxygenase 1 OS=Homo sapiens GN=HMOX1 PE=1 SV=1 - [HMOX1_HUMAN]	26.39	1	6	6	26	0.555008	12	18.9055	0.630345	14	27.4593	33.3397	26.39	6	12	36.7023	26.39	6	14	288	32.798	8.25049
P36405	ADP-ribosylation factor-like protein 3 OS=Homo sapiens GN=ARL3 PE=1 SV=2 - [ARL3_HUMAN]	26.37	1	4	4	12	0.886606	7	17.1756	0.903604	5	18.4814	20.0539	26.37	4	7	13.8504	15.93	3	5	182	20.4428	7.23975
P49721	Proteasome subunit beta type-2 OS=Homo sapiens GN=PSMB2 PE=1 SV=1 - [PSB2_HUMAN]	26.37	1	6	6	24	1.01147	10	10.7041	1.03708	14	12.476	24.4201	26.37	6	10	29.6657	25.87	5	14	201	22.8217	7.02002
E9PL22	Hypoxia up-regulated protein 1 OS=Homo sapiens GN=HYOU1 PE=3 SV=1 - [E9PL22_HUMAN]	26.36	2	23	23	67	1.08259	37	24.1427	1.1357	30	10.9474	104.069	24.44	22	37	82.2618	24.76	21	30	937	104.713	5.71924
K7EIJ0	WW domain-binding protein 2 (Fragment) OS=Homo sapiens GN=WBP2 PE=4 SV=1 - [K7EIJ0_HUMAN]	26.35	5	5	5	15	1.11124	7	26.6136	1.11951	8	32.835	19.9551	26.35	5	7	23.6477	25.75	4	8	167	18.2117	7.89893
P00387-2	Isoform 2 of NADH-cytochrome b5 reductase 3 OS=Homo sapiens GN=CYB5R3 - [NB5R3_HUMAN]	26.26	3	5	5	31	1.1481	16	21.2978	1.17579	15	22.4935	43.6628	26.26	5	16	38.6844	26.26	5	15	278	31.6084	7.57666
P16333	Cytoplasmic protein NCK1 OS=Homo sapiens GN=NCK1 PE=1 SV=1 - [NCK1_HUMAN]	26.26	1	3	10	16	1.25612	2	4.3564	1.72981	1			0			22.8315	20.95	7	8	377	42.8374	6.46826
Q9NWV4	UPF0587 protein C1orf123 OS=Homo sapiens GN=C1orf123 PE=1 SV=1 - [CA123_HUMAN]	26.25	1	4	4	9	1.04582	6	2.61053	1.10739	3	0.832547	19.1002	26.25	4	6	10.8744	15	2	3	160	18.0368	5.0083
Q86Y39	NADH dehydrogenase [ubiquinone] 1 alpha subcomplex subunit 11 OS=Homo sapiens GN=NDUFA11 PE=1 SV=3 - [NDUAB_HUMAN]	26.24	7	3	3	8	1.04266	3	15.5296	1.03257	5	8.58505	5.81573	19.86	2	3	8.16373	26.24	3	5	141	14.8425	8.71924
P28838-2	Isoform 2 of Cytosol aminopeptidase OS=Homo sapiens GN=LAP3 - [AMPL_HUMAN]	26.23	2	12	12	47	0.972456	22	22.2502	0.893768	25	21.4794	62.7669	24.8	11	22	61.5152	22.95	10	25	488	52.7379	6.7417
P62714	Serine/threonine-protein phosphatase 2A catalytic subunit beta isoform OS=Homo sapiens GN=PPP2CB PE=1 SV=1 - [PP2AB_HUMAN]	26.21	1	3	9	15	0.852353	3	21.1664	0.91553	1		20.9587	23.3	7	9		0			309	35.5523	5.42725
P67775	Serine/threonine-protein phosphatase 2A catalytic subunit alpha isoform OS=Homo sapiens GN=PPP2CA PE=1 SV=1 - [PP2AA_HUMAN]	26.21	1	3	9	15	0.846533	3	22.2179	0.941019	1			0			18.2986	16.5	6	7	309	35.5714	5.5415
P49841	Glycogen synthase kinase-3 beta OS=Homo sapiens GN=GSK3B PE=1 SV=2 - [GSK3B_HUMAN]	26.19	2	4	8	16	0.731472	2	23.5327	0.890229	5	37.0489	14.2052	18.1	5	7	27.4198	23.57	7	9	420	46.7149	8.77783
D6REN6	Histidine--tRNA ligase, cytoplasmic OS=Homo sapiens GN=HARS PE=2 SV=1 - [D6REN6_HUMAN]	26.18	2	8	13	35	0.99959	9	13.6315	0.872126	8	26.6355	43.907	23.72	11	18	46.0991	20.86	11	17	489	54.812	5.5415
Q53S33	BolA-like protein 3 OS=Homo sapiens GN=BOLA3 PE=1 SV=1 - [BOLA3_HUMAN]	26.17	1	2	2	2	0.895725	2	20.7718	0.607043	1		5.86887	26.17	2	2		0			107	12.1064	9.64209
Q9BZG1-4	Isoform 4 of Ras-related protein Rab-34 OS=Homo sapiens GN=RAB34 - [RAB34_HUMAN]	26.16	4	6	6	20	0.835714	10	24.8439	0.884101	10	8.00203	28.1119	26.16	6	10	29.0263	26.16	6	10	237	26.6555	6.99072
J3QQS1	28S ribosomal protein S7, mitochondrial (Fragment) OS=Homo sapiens GN=MRPS7 PE=4 SV=1 - [J3QQS1_HUMAN]	26.16	3	4	4	12	0.782809	6	4.73028	0.783691	6	2.87476	14.3366	26.16	4	6	16.1139	19.77	3	6	172	20.0005	10.1108
C9JQ41	Coiled-coil domain-containing protein 58 OS=Homo sapiens GN=CCDC58 PE=2 SV=1 - [C9JQ41_HUMAN]	26.15	3	3	3	4	1.05939	2	29.5856	1.1311	2	1.67442	6.18522	19.23	2	2	5.36046	13.08	2	2	130	15.2869	8.88037
O75394	39S ribosomal protein L33, mitochondrial OS=Homo sapiens GN=MRPL33 PE=1 SV=1 - [RM33_HUMAN]	26.15	1	2	2	2	1.05654	1		1.20498	1		4.79407	26.15	2	2		0			65	7.61427	10.7993
Q9BRX8-2	Isoform 2 of Redox-regulatory protein FAM213A OS=Homo sapiens GN=FAM213A - [F213A_HUMAN]	26.15	2	5	5	14	0.942053	9	41.4616	0.91177	5	17.8387	21.5076	26.15	5	9	13.8493	15.6	3	5	218	24.4469	9.01221
H9KVE0	Dynactin subunit 4 (Fragment) OS=Homo sapiens GN=DCTN4 PE=2 SV=1 - [H9KVE0_HUMAN]	26.12	3	3	3	7	0.84486	4	13.804	0.839793	3	9.37487	8.50163	26.12	3	4	9.03626	17.91	2	3	134	15.3606	9.59814
O95453-2	Isoform 2 of Poly(A)-specific ribonuclease PARN OS=Homo sapiens GN=PARN - [PARN_HUMAN]	26.12	3	15	15	29	0.845611	15	13.3688	0.791867	14	10.5759	33.8738	24.57	13	15	27.3883	21.45	12	14	578	66.5324	6.37939
P48729	Casein kinase I isoform alpha OS=Homo sapiens GN=CSNK1A1 PE=1 SV=2 - [KC1A_HUMAN]	26.11	2	8	8	17	0.861162	9	7.98889	0.822699	8	24.138	19.8177	26.11	8	9	14.4296	22.26	7	8	337	38.8899	9.56885
P51153	Ras-related protein Rab-13 OS=Homo sapiens GN=RAB13 PE=1 SV=1 - [RAB13_HUMAN]	26.11	1	4	5	27	0.949192	7	6.74418	1.08144	4	4.3135	44.067	26.11	5	16	35.0949	17.73	3	11	203	22.7597	9.18799
H0YNU2	CTD small phosphatase-like protein 2 (Fragment) OS=Homo sapiens GN=CTDSPL2 PE=2 SV=1 - [H0YNU2_HUMAN]	26.09	5	2	2	4	0.782063	2	33.5365	0.668824	2	29.2825	6.13339	26.09	2	2	5.77677	26.09	2	2	92	10.4375	10.4185
Q96TA1-2	Isoform 2 of Niban-like protein 1 OS=Homo sapiens GN=FAM129B - [NIBL1_HUMAN]	26.06	2	18	19	61	1.05817	32	23.0968	1.06141	28	15.8617	77.0465	21.56	16	33	63.3227	21.28	15	28	733	82.6309	6.15088
P39023	60S ribosomal protein L3 OS=Homo sapiens GN=RPL3 PE=1 SV=2 - [RL3_HUMAN]	26.05	1	11	11	59	0.883409	32	22.2017	0.860856	27	22.6975	96.7792	26.05	11	32	71.2352	26.05	11	27	403	46.0798	10.1841
K7EKD8	Calpain small subunit 1 OS=Homo sapiens GN=CAPNS1 PE=4 SV=1 - [K7EKD8_HUMAN]	26.05	5	6	6	30	0.980177	15	13.5243	0.950733	15	13.1339	36.2075	18.07	5	15	39.0215	23.53	5	15	238	24.786	5.10986
P11172	Uridine 5'-monophosphate synthase OS=Homo sapiens GN=UMPS PE=1 SV=1 - [UMPS_HUMAN]	26.04	1	12	13	30	0.862211	12	22.8893	0.89152	17	25.3921	30.7212	19.38	9	12	41.8559	26.04	13	18	480	52.1886	7.23975
Q02878	60S ribosomal protein L6 OS=Homo sapiens GN=RPL6 PE=1 SV=3 - [RL6_HUMAN]	26.04	2	9	9	29	0.895028	15	22.862	0.946011	14	19.8166	38.1192	23.61	8	15	28.8322	23.26	8	14	288	32.7076	10.5796
Q9NTK5	Obg-like ATPase 1 OS=Homo sapiens GN=OLA1 PE=1 SV=2 - [OLA1_HUMAN]	26.01	3	11	11	39	0.88432	23	19.3156	0.896301	16	12.4591	53.0886	26.01	11	23	31.366	20.45	9	16	396	44.7153	7.81104
A6NCC9	Protein TSSC4 OS=Homo sapiens GN=TSSC4 PE=2 SV=1 - [A6NCC9_HUMAN]	25.98	6	3	3	8	1.11798	4	4.24201	1.25613	4	45.8217	5.38926	18.9	2	4	8.17409	25.98	3	4	127	13.8388	8.06006
P00966	Argininosuccinate synthase OS=Homo sapiens GN=ASS1 PE=1 SV=2 - [ASSY_HUMAN]	25.97	1	11	11	32	1.03753	18	16.5918	1.0058	14	7.84426	43.0246	25.97	11	18	34.6197	17.72	9	14	412	46.501	8.01611
P50213	Isocitrate dehydrogenase [NAD] subunit alpha, mitochondrial OS=Homo sapiens GN=IDH3A PE=1 SV=1 - [IDH3A_HUMAN]	25.96	2	10	10	53	1.07154	27	20.8373	1.11823	26	15.0184	61.4913	25.96	10	27	58.0135	23.22	9	26	366	39.5661	6.91748
B4DGX2	Phosphatidylinositol 5-phosphate 4-kinase type-2 alpha OS=Homo sapiens GN=PIP4K2A PE=2 SV=1 - [B4DGX2_HUMAN]	25.94	2	4	8	17	1.20144	2	20.2428	1.30203	4	14.4986	20.3233	17.58	6	9	23.1103	21.33	6	8	347	39.777	6.21436
O43819	Protein SCO2 homolog, mitochondrial OS=Homo sapiens GN=SCO2 PE=1 SV=3 - [SCO2_HUMAN]	25.94	1	6	6	12	1.01508	7	8.28491	1.20327	5	8.93663	14.5253	25.94	6	7	13.1081	13.53	4	5	266	29.7914	8.85107
Q7L9L4	MOB kinase activator 1B OS=Homo sapiens GN=MOB1B PE=1 SV=3 - [MOB1B_HUMAN]	25.93	3	6	6	19	1.13955	10	20.4259	1.08558	9	28.9727	28.2698	25.93	6	10	22.6539	22.69	5	9	216	25.0746	6.72705
Q9NZ45	CDGSH iron-sulfur domain-containing protein 1 OS=Homo sapiens GN=CISD1 PE=1 SV=1 - [CISD1_HUMAN]	25.93	1	2	2	4	0.735597	2	24.1575	0.827645	2	20.6684	4.35167	25.93	2	2	3.19685	25.93	2	2	108	12.1912	9.08545
J3QR09	Ribosomal protein L19 OS=Homo sapiens GN=RPL19 PE=3 SV=1 - [J3QR09_HUMAN]	25.91	3	7	7	35	0.945323	19	13.0871	1.03526	16	17.4914	36.8952	25.91	7	19	27.5462	21.76	6	16	193	23.1201	11.4731
Q16527	Cysteine and glycine-rich protein 2 OS=Homo sapiens GN=CSRP2 PE=1 SV=3 - [CSRP2_HUMAN]	25.91	2	4	4	10	1.31598	5	20.2833	1.28712	5	21.6933	14.3748	20.73	3	5	14.7172	25.91	4	5	193	20.9399	8.6167
Q3LXA3	Bifunctional ATP-dependent dihydroxyacetone kinase/FAD-AMP lyase (cyclizing) OS=Homo sapiens GN=DAK PE=1 SV=2 - [DHAK_HUMAN]	25.91	1	13	13	32	1.08292	15	14.0025	1.04428	17	12.1288	41.4006	21.91	10	15	36.6749	22.96	12	17	575	58.91	7.48877
F5H0B0	Tumor protein D52 OS=Homo sapiens GN=TPD52 PE=2 SV=1 - [F5H0B0_HUMAN]	25.9	1	5	6	25	1.16408	13	22.4285	1.15595	10	22.1715	42.3461	25.9	6	14	27.29	25.9	6	11	278	31.1507	6.18896
Q9UHD1	Cysteine and histidine-rich domain-containing protein 1 OS=Homo sapiens GN=CHORDC1 PE=1 SV=2 - [CHRD1_HUMAN]	25.9	2	7	7	19	0.876704	8	3.18676	0.870945	11	22.2756	18.2474	23.49	6	8	25.2411	21.39	6	11	332	37.4656	7.86963
Q9UHQ9	NADH-cytochrome b5 reductase 1 OS=Homo sapiens GN=CYB5R1 PE=1 SV=1 - [NB5R1_HUMAN]	25.9	1	8	8	15	1.09747	5	8.2834	1.10565	10	24.1185	12.6134	18.03	5	5	20.222	21.31	7	10	305	34.0732	9.37842
P26196	Probable ATP-dependent RNA helicase DDX6 OS=Homo sapiens GN=DDX6 PE=1 SV=2 - [DDX6_HUMAN]	25.88	1	10	11	37	1.03007	18	10.6352	1.02817	15	30.2533	51.1801	25.88	11	21	41.1841	20.7	9	16	483	54.3823	8.66064
P47755	F-actin-capping protein subunit alpha-2 OS=Homo sapiens GN=CAPZA2 PE=1 SV=3 - [CAZA2_HUMAN]	25.87	1	3	5	21	0.953482	3	0.123866	1.10568	4	11.3197	35.5647	21.33	4	10	33.6766	25.87	5	11	286	32.9286	5.84619
F6W1U9	RNA-binding motif, single-stranded-interacting protein 2 OS=Homo sapiens GN=RBMS2 PE=2 SV=1 - [F6W1U9_HUMAN]	25.85	3	2	3	13	1.30533	4	9.24693	1.17838	4	16.6727	16.2218	25.85	3	6	19.1027	25.85	3	7	147	15.598	9.81787
H7C1U8	Apolipoprotein O (Fragment) OS=Homo sapiens GN=APOO PE=2 SV=1 - [H7C1U8_HUMAN]	25.84	4	4	4	19	1.02706	10	13.4859	1.0054	9	18.2113	27.8145	25.84	4	10	23.0458	25.84	4	9	178	20.0673	8.6167
O15511	Actin-related protein 2/3 complex subunit 5 OS=Homo sapiens GN=ARPC5 PE=1 SV=3 - [ARPC5_HUMAN]	25.83	2	2	3	19	1.12118	9	12.9279	1.13456	9	10.9463	32.6276	25.83	3	10	33.1465	20.53	2	9	151	16.3103	5.66846
F6TR53	HCLS1-binding protein 3 OS=Homo sapiens GN=HS1BP3 PE=2 SV=1 - [F6TR53_HUMAN]	25.82	2	5	5	11	1.10204	5	20.6943	1.09721	6	13.4486	13.3094	22.07	4	5	12.6443	25.82	5	6	213	23.5858	4.83057
O94903	Proline synthase co-transcribed bacterial homolog protein OS=Homo sapiens GN=PROSC PE=1 SV=1 - [PROSC_HUMAN]	25.82	1	6	6	20	1.02673	11	19.2579	1.02312	9	22.1619	30.2953	25.82	6	11	25.1711	25.82	6	9	275	30.3246	7.50342
A6NHH0	Prostaglandin E synthase 2 truncated form OS=Homo sapiens GN=PTGES2 PE=4 SV=2 - [A6NHH0_HUMAN]	25.81	2	5	5	12	1.04405	7	11.2793	1.18588	5	6.74477	16.4282	25.81	5	7	9.85188	20.43	4	5	186	21.3237	6.69775
D6RAN8	39S ribosomal protein L27, mitochondrial OS=Homo sapiens GN=MRPL27 PE=4 SV=1 - [D6RAN8_HUMAN]	25.81	3	3	3	5	0.949337	3	5.37251	0.99331	2	27.7348	7.66292	25.81	3	3	5.15081	19.35	2	2	93	10.4676	9.53955
G3V1X9	Chromobox homolog 5 (HP1 alpha homolog, Drosophila), isoform CRA_a OS=Homo sapiens GN=CBX5 PE=4 SV=1 - [G3V1X9_HUMAN]	25.79	2	5	5	17	1.01192	11	18.9911	0.98154	6	8.66279	29.9554	25.79	5	11	17.0323	18.95	4	6	190	22.083	5.85889
O95139	NADH dehydrogenase [ubiquinone] 1 beta subcomplex subunit 6 OS=Homo sapiens GN=NDUFB6 PE=1 SV=3 - [NDUB6_HUMAN]	25.78	1	3	3	9	1.21198	5	16.3189	1.1688	4	31.5685	10.8124	25.78	3	5	8.27422	20.31	2	4	128	15.4791	9.62744
Q9H6E4	Coiled-coil domain-containing protein 134 OS=Homo sapiens GN=CCDC134 PE=1 SV=1 - [CC134_HUMAN]	25.76	1	6	6	11	1.04773	6	10.8914	1.06477	5	6.23104	14.8335	25.76	6	6	11.4159	15.28	4	5	229	26.544	8.85107
Q9Y5X3	Sorting nexin-5 OS=Homo sapiens GN=SNX5 PE=1 SV=1 - [SNX5_HUMAN]	25.74	1	9	10	25	0.920802	12	10.2922	0.901297	12	13.8419	37.1351	24.01	9	13	28.7753	21.53	8	12	404	46.7872	6.75635
P33527	Multidrug resistance-associated protein 1 OS=Homo sapiens GN=ABCC1 PE=1 SV=3 - [MRP1_HUMAN]	25.73	3	31	33	101	0.926359	54	22.8525	0.9519	41	21.9418	147.825	25.21	32	57	106.53	18.62	25	44	1531	171.481	7.10791
Q12965	Unconventional myosin-Ie OS=Homo sapiens GN=MYO1E PE=1 SV=2 - [MYO1E_HUMAN]	25.72	1	26	26	67	0.837433	38	20.4323	0.820385	28	20.0923	83.1308	23.56	23	38	64.5534	21.12	22	29	1108	126.982	8.92432
I3L505	Acyl carrier protein (Fragment) OS=Homo sapiens GN=NDUFAB1 PE=2 SV=1 - [I3L505_HUMAN]	25.71	2	2	2	9	0.986014	4	1.00225	0.974924	5	3.61065	8.74366	25.71	2	4	7.61682	25.71	2	5	70	8.055	4.31006
Q14258	E3 ubiquitin/ISG15 ligase TRIM25 OS=Homo sapiens GN=TRIM25 PE=1 SV=2 - [TRI25_HUMAN]	25.71	1	15	15	50	1.04178	26	13.9854	1.12303	24	10.9729	72.8614	25.71	15	26	66.8999	22.54	13	24	630	70.9277	8.08936
Q96B45	UPF0693 protein C10orf32 OS=Homo sapiens GN=C10orf32 PE=1 SV=1 - [CJ032_HUMAN]	25.71	1	2	2	2	0.936981	2	24.3812	0.9901	1		2.19132	25.71	2	2		0			105	11.557	6.78564
Q8WVM8	Sec1 family domain-containing protein 1 OS=Homo sapiens GN=SCFD1 PE=1 SV=4 - [SCFD1_HUMAN]	25.7	5	12	12	21	1.14946	11	36.4779	1.00691	10	20.4898	32.8624	20.09	9	11	28.0602	17.13	8	10	642	72.3341	6.26514
P26368-2	Isoform 2 of Splicing factor U2AF 65 kDa subunit OS=Homo sapiens GN=U2AF2 - [U2AF2_HUMAN]	25.69	3	9	9	33	1.02872	17	22.9861	1.0583	16	13.4555	36.8168	22.72	7	17	31.3932	18.68	7	16	471	53.087	9.08545
P31689	DnaJ homolog subfamily A member 1 OS=Homo sapiens GN=DNAJA1 PE=1 SV=2 - [DNJA1_HUMAN]	25.69	1	9	10	34	0.853034	15	18.5132	0.880051	15	17.7634	47.0868	25.69	10	17	45.2132	20.65	9	17	397	44.8395	7.07861
P62140	Serine/threonine-protein phosphatase PP1-beta catalytic subunit OS=Homo sapiens GN=PPP1CB PE=1 SV=3 - [PP1B_HUMAN]	25.69	1	3	8	27	0.833743	4	14.647	0.853909	3	14.2177	46.0018	25.69	8	17	20.8509	21.41	7	10	327	37.1626	6.18896
Q13185	Chromobox protein homolog 3 OS=Homo sapiens GN=CBX3 PE=1 SV=4 - [CBX3_HUMAN]	25.68	1	4	4	16	1.16964	8	8.66789	1.18069	8	15.6126	19.3403	22.4	3	8	12.1056	25.68	4	8	183	20.7984	5.32568
Q99836	Myeloid differentiation primary response protein MyD88 OS=Homo sapiens GN=MYD88 PE=1 SV=1 - [MYD88_HUMAN]	25.68	6	6	6	8	1.06997	5	4.34901	0.904458	3	13.5546	10.1855	22.97	5	5	4.65599	7.43	3	3	296	33.212	6.15088
P25789	Proteasome subunit alpha type-4 OS=Homo sapiens GN=PSMA4 PE=1 SV=1 - [PSA4_HUMAN]	25.67	1	7	7	25	1.0699	13	11.9985	1.0902	12	16.592	31.1186	25.67	7	13	29.803	22.61	6	12	261	29.4652	7.72314
B5MCH7	Basic leucine zipper and W2 domain-containing protein 2 OS=Homo sapiens GN=BZW2 PE=2 SV=1 - [B5MCH7_HUMAN]	25.66	3	9	10	19	0.849672	10	17.2451	0.912376	8	14.5462	30.4559	22.74	9	11	21.1888	16.03	6	8	343	39.4205	6.354
J3QLR8	28S ribosomal protein S23, mitochondrial OS=Homo sapiens GN=MRPS23 PE=4 SV=1 - [J3QLR8_HUMAN]	25.66	2	4	4	7	1.0196	3	1.68301	1.11961	4	8.2054	7.79428	19.08	3	3	7.96151	25.66	4	4	152	17.5064	9.62744
P36543	V-type proton ATPase subunit E 1 OS=Homo sapiens GN=ATP6V1E1 PE=1 SV=1 - [VATE1_HUMAN]	25.66	3	5	5	23	1.19814	10	8.7196	1.24361	9	11.7972	28.7572	25.66	5	12	19.4614	13.72	3	11	226	26.1288	8.00146
Q96MG7	Melanoma-associated antigen G1 OS=Homo sapiens GN=NDNL2 PE=1 SV=1 - [MAGG1_HUMAN]	25.66	1	8	8	9	1.07269	5	16.9494	1.00333	4	12.995	9.86249	17.11	5	5	8.31808	11.84	4	4	304	34.2868	9.27588
P46821	Microtubule-associated protein 1B OS=Homo sapiens GN=MAP1B PE=1 SV=2 - [MAP1B_HUMAN]	25.65	1	50	51	195	1.21183	101	20.8085	1.20698	92	17.0609	269.45	24.92	48	102	230.934	22.57	45	93	2468	270.468	4.80518
Q96CV9	Optineurin OS=Homo sapiens GN=OPTN PE=1 SV=2 - [OPTN_HUMAN]	25.65	1	15	15	34	1.07896	16	14.8268	1.02341	17	16.8994	42.4891	22.88	13	17	35.9054	19.58	12	17	577	65.8802	5.23682
B7Z254	Protein disulfide-isomerase A6 OS=Homo sapiens GN=PDIA6 PE=2 SV=1 - [B7Z254_HUMAN]	25.63	5	10	10	77	1.11615	42	16.6262	1.17982	35	21.8357	112.655	23.8	9	42	90.3796	24.26	9	35	437	47.8081	5.08447
Q9H0P0-3	Isoform 4 of Cytosolic 5'-nucleotidase 3 OS=Homo sapiens GN=NT5C3 - [5NT3_HUMAN]	25.61	4	7	7	21	0.980042	12	21.8549	0.942539	9	15.4569	27.8803	25.61	7	12	22.314	22.46	6	9	285	32.5378	5.71924
Q12846	Syntaxin-4 OS=Homo sapiens GN=STX4 PE=1 SV=2 - [STX4_HUMAN]	25.59	1	7	7	20	0.897227	10	15.8404	1.0511	10	9.25508	25.4677	25.59	7	10	26.9047	21.89	6	10	297	34.1589	6.27783
P13693	Translationally-controlled tumor protein OS=Homo sapiens GN=TPT1 PE=1 SV=1 - [TCTP_HUMAN]	25.58	2	4	4	25	1.10883	14	13.6262	1.23781	11	8.61598	36.878	19.77	3	14	30.0865	25.58	4	11	172	19.5826	4.93213
P23193	Transcription elongation factor A protein 1 OS=Homo sapiens GN=TCEA1 PE=1 SV=2 - [TCEA1_HUMAN]	25.58	1	7	7	21	0.802016	10	27.8815	0.903648	11	13.0003	28.9431	25.58	7	10	27.823	25.58	7	11	301	33.948	8.38232
P62487	DNA-directed RNA polymerase II subunit RPB7 OS=Homo sapiens GN=POLR2G PE=1 SV=1 - [RPB7_HUMAN]	25.58	1	3	3	3	0.923652	3	13.1734	0.823614	1		7.17659	25.58	3	3		0			172	19.2819	5.5415
Q7Z5L9-2	Isoform 2 of Interferon regulatory factor 2-binding protein 2 OS=Homo sapiens GN=IRF2BP2 - [I2BP2_HUMAN]	25.57	2	8	10	28	1.1348	13	17.1712	1.00955	10	27.5309	46.1384	23.99	9	15	41.9105	22.59	9	13	571	59.4439	8.60205
P43897	Elongation factor Ts, mitochondrial OS=Homo sapiens GN=TSFM PE=1 SV=2 - [EFTS_HUMAN]	25.54	2	9	9	23	0.991098	11	25.079	1.0263	12	13.3191	28.6145	23.08	8	11	28.5509	25.23	8	12	325	35.3682	8.38232
Q8NFH3	Nucleoporin Nup43 OS=Homo sapiens GN=NUP43 PE=1 SV=1 - [NUP43_HUMAN]	25.53	1	7	7	15	1.07481	9	9.81275	1.03695	6	16.9329	21.7232	25.53	7	9	9.96819	19.47	6	6	380	42.1245	5.63037
Q8NBY1	Serine/threonine-protein kinase MST4 OS=Homo sapiens GN=MST4 PE=2 SV=1 - [Q8NBY1_HUMAN]	25.51	3	4	10	20	0.711058	3	4.96942	0.827345	4	12.4536	19.3939	19.9	8	9	21.2286	25.26	9	11	392	43.8403	5.41455
Q7Z2W4	Zinc finger CCCH-type antiviral protein 1 OS=Homo sapiens GN=ZC3HAV1 PE=1 SV=3 - [ZCCHV_HUMAN]	25.5	1	18	18	31	0.699248	16	15.6242	0.658653	15	34.2942	45.5699	20.95	14	16	32.061	16.63	13	15	902	101.367	8.39697
P27216-2	Isoform B of Annexin A13 OS=Homo sapiens GN=ANXA13 - [ANX13_HUMAN]	25.49	1	6	8	16	0.591885	6	94.6295	0.770883	4	60.4054	29.2307	22.97	7	10	15.9655	17.37	5	6	357	39.7193	5.50342
Q9NX24	H/ACA ribonucleoprotein complex subunit 2 OS=Homo sapiens GN=NHP2 PE=1 SV=1 - [NHP2_HUMAN]	25.49	1	3	3	6	0.730674	2	22.4739	1.04908	4	22.2155	8.01773	18.95	2	2	8.1006	25.49	3	4	153	17.1899	8.22119
O96008	Mitochondrial import receptor subunit TOM40 homolog OS=Homo sapiens GN=TOMM40 PE=1 SV=1 - [TOM40_HUMAN]	25.48	1	6	6	32	1.0385	19	21.8082	1.14934	13	15.61	51.1249	25.48	6	19	34.0745	22.44	5	13	361	37.8691	7.25439
P28074	Proteasome subunit beta type-5 OS=Homo sapiens GN=PSMB5 PE=1 SV=3 - [PSB5_HUMAN]	25.48	1	7	7	29	0.904882	14	17.0329	1.03428	15	25.5017	36.4955	25.48	7	14	40.7688	25.48	7	15	263	28.4622	6.91748
Q00839	Heterogeneous nuclear ribonucleoprotein U OS=Homo sapiens GN=HNRNPU PE=1 SV=6 - [HNRPU_HUMAN]	25.45	2	20	21	118	0.962807	63	18.2658	0.95349	54	17.5244	163.748	22.91	19	64	135.406	24.73	19	54	825	90.528	5.99854
O94874	E3 UFM1-protein ligase 1 OS=Homo sapiens GN=UFL1 PE=1 SV=2 - [UFL1_HUMAN]	25.44	1	18	18	37	0.907443	20	23.4252	0.816219	17	22.0977	56.2588	22.17	15	20	38.3449	17.51	13	17	794	89.5398	6.78564
Q9UBP9-4	Isoform 4 of PTB domain-containing engulfment adapter protein 1 OS=Homo sapiens GN=GULP1 - [GULP1_HUMAN]	25.43	2	8	8	18	0.935401	10	17.8811	1.05564	8	11.2229	21.1387	25.43	8	10	16.3195	20.62	6	8	291	33.312	8.82178
P51571	Translocon-associated protein subunit delta OS=Homo sapiens GN=SSR4 PE=1 SV=1 - [SSRD_HUMAN]	25.43	1	4	4	15	0.999443	7	19.3148	0.97656	8	14.6228	22.0529	19.65	3	7	22.7761	25.43	4	8	173	18.9866	6.15088
B1AJY5	26S proteasome non-ATPase regulatory subunit 10 OS=Homo sapiens GN=PSMD10 PE=2 SV=1 - [B1AJY5_HUMAN]	25.41	3	3	3	3	0.808188	3	29.6987	0.887892	2	45.7337	5.13395	25.41	3	3		0			185	20.2042	5.57959
Q9NUI1-3	Isoform 3 of Peroxisomal 2,4-dienoyl-CoA reductase OS=Homo sapiens GN=DECR2 - [DECR2_HUMAN]	25.41	3	5	5	11	0.620169	5	16.4235	0.652474	6	38.6244	15.183	20.9	4	5	13.2977	25.41	5	6	244	25.5725	9.99365
F5H669	Cleavage and polyadenylation-specificity factor subunit 7 (Fragment) OS=Homo sapiens GN=CPSF7 PE=2 SV=1 - [F5H669_HUMAN]	25.4	4	9	9	19	0.928848	10	28.9581	0.868948	9	27.2828	22.882	22.46	8	10	21.6003	19.52	7	9	374	41.2407	7.02002
Q96E39	RNA binding motif protein, X-linked-like-1 OS=Homo sapiens GN=RBMXL1 PE=1 SV=1 - [RMXL1_HUMAN]	25.38	1	3	9	30	0.921637	2	7.11851	1.02085	4	7.14627	39.4922	21.54	7	14	40.489	25.38	9	16	390	42.1162	9.89111
Q6PUV4	Complexin-2 OS=Homo sapiens GN=CPLX2 PE=1 SV=2 - [CPLX2_HUMAN]	25.37	1	4	4	14	0.268756	9	19.7881	0.204856	5	15.2564	21.9264	25.37	4	9	13.1744	19.4	3	5	134	15.3847	5.08447
Q96C01	Protein FAM136A OS=Homo sapiens GN=FAM136A PE=1 SV=1 - [F136A_HUMAN]	25.36	2	4	4	14	1.01146	7	11.5198	1.04817	7	7.72286	16.4863	25.36	4	7	15.7432	25.36	4	7	138	15.6307	7.60596
Q9HAV7	GrpE protein homolog 1, mitochondrial OS=Homo sapiens GN=GRPEL1 PE=1 SV=2 - [GRPE1_HUMAN]	25.35	1	5	6	12	1.48662	6	35.3035	1.42544	5	43.9943	11.9711	25.35	5	6	14.4249	25.35	6	6	217	24.2639	8.11865
Q00403	Transcription initiation factor IIB OS=Homo sapiens GN=GTF2B PE=1 SV=1 - [TF2B_HUMAN]	25.32	1	7	7	13	1.02947	6	31.2927	1.09625	7	24.7214	20.2004	25.32	6	6	20.6238	25.32	7	7	316	34.8106	8.35303
O94906-2	Isoform 2 of Pre-mRNA-processing factor 6 OS=Homo sapiens GN=PRPF6 - [PRP6_HUMAN]	25.31	2	23	23	50	0.963713	30	17.0994	0.993968	20	8.09516	71.6264	24.42	22	30	41.5984	18.2	16	20	901	102.364	8.26514
B7Z3Y2	Prenylcysteine oxidase 1 OS=Homo sapiens GN=PCYOX1 PE=2 SV=1 - [B7Z3Y2_HUMAN]	25.29	3	9	9	48	1.12407	27	11.4383	1.10615	19	13.3168	68.8568	25.29	9	28	47.4897	22.25	8	20	427	48.3444	6.16357
J3QRZ5	Ubiquitin carboxyl-terminal hydrolase OS=Homo sapiens GN=USP14 PE=3 SV=1 - [J3QRZ5_HUMAN]	25.27	2	11	11	22	1.05296	13	11.7552	0.982851	9	8.95768	35.6632	21.13	9	13	19.3057	13.51	7	9	459	52.3523	5.78271
Q9HD34	LYR motif-containing protein 4 OS=Homo sapiens GN=LYRM4 PE=1 SV=1 - [LYRM4_HUMAN]	25.27	1	2	2	2				1.0477	2	7.21325		0			2.91282	25.27	2	2	91	10.7518	10.7261
Q9NR28-2	Isoform 2 of Diablo homolog, mitochondrial OS=Homo sapiens GN=DIABLO - [DBLOH_HUMAN]	25.27	2	5	5	21	1.03866	12	20.207	1.14796	9	13.6648	27.9521	25.27	5	12	24.4797	22.04	4	9	186	21.2195	4.80518
Q13740-2	Isoform 2 of CD166 antigen OS=Homo sapiens GN=ALCAM - [CD166_HUMAN]	25.26	2	12	12	44	1.07986	22	12.2732	1.04486	21	16.3571	55.0445	22.11	10	23	43.6635	15.26	8	21	570	63.6245	7.29834
Q15050	Ribosome biogenesis regulatory protein homolog OS=Homo sapiens GN=RRS1 PE=1 SV=2 - [RRS1_HUMAN]	25.21	1	9	9	23	0.97613	12	18.4238	0.99053	11	27.071	28.2709	25.21	8	12	28.364	18.36	7	11	365	41.1682	10.6968
B4DL14	ATP synthase subunit gamma OS=Homo sapiens GN=ATP5C1 PE=2 SV=1 - [B4DL14_HUMAN]	25.2	3	6	6	38	1.00226	20	19.841	0.997257	18	21.329	55.7161	25.2	6	20	49.2626	20.4	5	18	250	27.4953	7.41553
P10644	cAMP-dependent protein kinase type I-alpha regulatory subunit OS=Homo sapiens GN=PRKAR1A PE=1 SV=1 - [KAP0_HUMAN]	25.2	1	10	10	21	1.12333	11	25.6446	1.14589	10	14.6692	25.8657	23.1	9	11	25.9282	18.9	8	10	381	42.955	5.35107
Q15738	Sterol-4-alpha-carboxylate 3-dehydrogenase, decarboxylating OS=Homo sapiens GN=NSDHL PE=1 SV=2 - [NSDHL_HUMAN]	25.2	1	9	9	32	0.979598	21	20.0957	0.92634	11	25.2906	36.2737	23.32	8	21	19.8506	21.45	7	11	373	41.8736	8.06006
F5GXC8	Succinyl-CoA ligase [ADP-forming] subunit beta, mitochondrial OS=Homo sapiens GN=SUCLA2 PE=3 SV=1 - [F5GXC8_HUMAN]	25.19	3	11	11	31	1.01043	17	13.0461	0.954172	14	15.5859	37.5248	25.19	11	17	25.7369	16.79	7	14	405	43.8139	5.87158
F5H715	Axin interactor, dorsalization-associated protein OS=Homo sapiens GN=AIDA PE=2 SV=1 - [F5H715_HUMAN]	25.18	2	5	5	10	1.20404	5	8.22442	1.27227	5	14.2283	13.8903	25.18	5	5	9.68346	19.86	4	5	282	32.0009	6.96143
Q6P2Q9	Pre-mRNA-processing-splicing factor 8 OS=Homo sapiens GN=PRPF8 PE=1 SV=2 - [PRP8_HUMAN]	25.18	1	54	54	134	0.949575	68	17.3692	0.951087	66	23.5829	179.184	22.66	48	68	161.335	18.67	41	66	2335	273.427	8.83643
P60228	Eukaryotic translation initiation factor 3 subunit E OS=Homo sapiens GN=EIF3E PE=1 SV=1 - [EIF3E_HUMAN]	25.17	1	10	10	43	0.906754	22	15.7473	0.954128	21	18.3732	55.4011	25.17	10	22	53.5984	25.17	10	21	445	52.1874	6.03662
P62136	Serine/threonine-protein phosphatase PP1-alpha catalytic subunit OS=Homo sapiens GN=PPP1CA PE=1 SV=1 - [PP1A_HUMAN]	25.15	1	4	9	29	0.897818	5	3.26197	0.925077	4	15.9469	48.7222	25.15	9	18	26.0057	25.15	8	11	330	37.4878	6.32861
Q13576	Ras GTPase-activating-like protein IQGAP2 OS=Homo sapiens GN=IQGAP2 PE=1 SV=4 - [IQGA2_HUMAN]	25.14	1	34	36	79	0.773572	41	17.5045	0.755636	32	15.0641	112.519	23.17	33	44	85.688	20.38	28	35	1575	180.465	5.64307
Q9H0B6-2	Isoform 2 of Kinesin light chain 2 OS=Homo sapiens GN=KLC2 - [KLC2_HUMAN]	25.14	2	12	13	33	1.22163	15	27.3478	1.29181	13	22.4677	44.3785	23.67	12	17	38.0405	23.85	12	16	545	60.0096	7.28369
O95816	BAG family molecular chaperone regulator 2 OS=Homo sapiens GN=BAG2 PE=1 SV=1 - [BAG2_HUMAN]	25.12	2	5	5	12	0.689483	5	25.2474	0.823006	7	12.1801	11.9949	15.64	3	5	21.0925	25.12	5	7	211	23.7572	6.69775
Q9ULV4	Coronin-1C OS=Homo sapiens GN=CORO1C PE=1 SV=1 - [COR1C_HUMAN]	25.11	3	13	14	43	0.81864	20	11.7337	0.802705	21	16.1278	45.5557	21.52	12	21	49.2292	25.11	13	22	474	53.2151	7.07861
Q9NY33	Dipeptidyl peptidase 3 OS=Homo sapiens GN=DPP3 PE=1 SV=2 - [DPP3_HUMAN]	25.1	4	13	13	24	0.898982	15	21.833	0.985824	9	18.2809	40.6749	25.1	13	15	20.2758	13.57	9	9	737	82.5378	5.09717
Q15029-2	Isoform 2 of 116 kDa U5 small nuclear ribonucleoprotein component OS=Homo sapiens GN=EFTUD2 - [U5S1_HUMAN]	25.08	3	24	25	84	0.90468	45	16.4108	0.874854	34	16.1297	122.436	24.23	24	48	83.4947	21.99	20	36	937	105.317	5.22412
Q13428-3	Isoform 3 of Treacle protein OS=Homo sapiens GN=TCOF1 - [TCOF_HUMAN]	25.05	2	6	34	90	0.887251	3	5.02766	0.810989	5	9.76549		0			128.018	21.83	29	47	1489	152.114	9.0415
E9PRB2	NADH dehydrogenase [ubiquinone] 1 subunit C2 OS=Homo sapiens GN=NDUFC2 PE=2 SV=1 - [E9PRB2_HUMAN]	25	2	4	4	11	1.05404	5	7.66552	0.985159	6	5.9981	12.5668	25	4	5	14.1031	25	4	6	96	11.3919	8.14795
F5GXS8	Protein quaking (Fragment) OS=Homo sapiens GN=QKI PE=2 SV=1 - [F5GXS8_HUMAN]	25	8	3	3	8	1.15544	4	22.3016	1.16433	4	2.48102	9.319	25	3	4	10.6661	25	3	4	160	18.0044	8.07471
G3V5L1	Protein max OS=Homo sapiens GN=MAX PE=2 SV=1 - [G3V5L1_HUMAN]	25	3	2	2	2	0.832514	1		1.10503	2	38.2944		0			5.54246	25	2	2	124	14.0487	4.95752
O60888-3	Isoform C of Protein CutA OS=Homo sapiens GN=CUTA - [CUTA_HUMAN]	25	3	2	2	3	1.19288	3	28.6678	1.28462	2	18.1403	9.44903	25	2	3		0			156	16.8219	5.21143
P03973	Antileukoproteinase OS=Homo sapiens GN=SLPI PE=1 SV=2 - [SLPI_HUMAN]	25	1	4	4	8	1.1808	5	2.60997	1.22768	3	4.90365	11.6709	25	4	5	7.53684	25	3	3	132	14.3159	8.74854
P42677	40S ribosomal protein S27 OS=Homo sapiens GN=RPS27 PE=1 SV=3 - [RS27_HUMAN]	25	3	2	2	3	0.894051	5	10.5485	0.822647	3	23.7641		0			1.90813	25	2	3	84	9.45484	9.45166
P62312	U6 snRNA-associated Sm-like protein LSm6 OS=Homo sapiens GN=LSM6 PE=1 SV=1 - [LSM6_HUMAN]	25	1	3	3	7	1.19035	3	16.2914	1.27916	4	3.30103	5.7607	25	2	3	10.495	25	3	4	80	9.12177	9.5835
Q13428	Treacle protein OS=Homo sapiens GN=TCOF1 PE=1 SV=3 - [TCOF_HUMAN]	25	3	6	34	90	0.857686	3	11.642	0.861353	5	18.839	117.2	22.04	29	44		0			1488	152.015	9.0415
Q9Y2S7	Polymerase delta-interacting protein 2 OS=Homo sapiens GN=POLDIP2 PE=1 SV=1 - [PDIP2_HUMAN]	25	1	8	8	19	0.831311	8	17.4082	0.823574	11	12.7119	21.3365	18.48	6	8	22.7785	25	8	11	368	42.0072	8.63135
Q6NUK1	Calcium-binding mitochondrial carrier protein SCaMC-1 OS=Homo sapiens GN=SLC25A24 PE=1 SV=2 - [SCMC1_HUMAN]	24.95	1	13	13	41	1.16738	19	15.0398	1.19978	22	13.361	44.6303	22.22	12	19	45.7238	24.95	13	22	477	53.3203	6.32861
Q12797	Aspartyl/asparaginyl beta-hydroxylase OS=Homo sapiens GN=ASPH PE=1 SV=3 - [ASPH_HUMAN]	24.93	1	19	19	78	0.82219	39	23.2362	0.794595	35	25.0493	91.049	22.56	17	40	98.2989	22.69	17	38	758	85.8095	5.0083
Q12906-4	Isoform 4 of Interleukin enhancer-binding factor 3 OS=Homo sapiens GN=ILF3 - [ILF3_HUMAN]	24.93	3	13	18	121	0.973228	50	19.6375	0.968731	47	16.366	158.55	24.93	18	62	133.849	24.93	18	59	698	75.4608	8.41162
B3KRD8	SEC14-like 2 (S. cerevisiae), isoform CRA_c OS=Homo sapiens GN=SEC14L2 PE=2 SV=1 - [B3KRD8_HUMAN]	24.92	2	7	7	17	0.971751	10	14.0532	0.829548	7	18.5165	23.328	24.92	7	10	14.3756	21.58	6	7	329	37.4311	7.84033
P45974-2	Isoform Short of Ubiquitin carboxyl-terminal hydrolase 5 OS=Homo sapiens GN=USP5 - [UBP5_HUMAN]	24.91	2	16	16	56	0.958589	29	18.6369	0.991231	27	20.9856	84.5929	24.91	16	29	73.0108	23.95	15	27	835	93.2484	5.08447
Q13637	Ras-related protein Rab-32 OS=Homo sapiens GN=RAB32 PE=1 SV=3 - [RAB32_HUMAN]	24.89	1	5	5	16	0.918799	7	22.7099	1.12971	9	31.1489	21.9907	20	4	7	24.205	20.89	4	9	225	24.9817	6.53662
J3QRZ6	MIF4G domain-containing protein (Fragment) OS=Homo sapiens GN=MIF4GD PE=4 SV=1 - [J3QRZ6_HUMAN]	24.88	7	5	5	8	0.802506	5	7.10101	0.774633	3	0.840146	12.0625	20.98	4	5	4.35504	14.63	3	3	205	23.3799	5.17334
P61586	Transforming protein RhoA OS=Homo sapiens GN=RHOA PE=1 SV=1 - [RHOA_HUMAN]	24.87	4	4	4	18	1.033	10	9.59739	1.08601	8	5.36101	26.8783	18.65	3	10	17.0572	24.87	4	8	193	21.7541	6.1001
Q00765	Receptor expression-enhancing protein 5 OS=Homo sapiens GN=REEP5 PE=1 SV=3 - [REEP5_HUMAN]	24.87	1	6	6	23	0.802954	12	9.78086	0.813706	11	21.8212	26.2988	21.16	5	12	22.0256	24.87	6	11	189	21.479	8.104
K7ES95	Protein LZIC (Fragment) OS=Homo sapiens GN=LZIC PE=4 SV=1 - [K7ES95_HUMAN]	24.85	3	4	4	5	0.956043	3	21.191	0.868411	2	9.50524	5.73415	20.12	3	3	4.91629	8.88	2	2	169	19.0579	5.16064
E9PL10	Transcription factor BTF3 homolog 4 OS=Homo sapiens GN=BTF3L4 PE=2 SV=1 - [E9PL10_HUMAN]	24.83	2	3	3	9	1.15347	4	23.446	1.19003	5	31.7014	9.76662	19.31	2	4	11.8133	24.83	3	5	145	15.7694	9.14404
P30084	Enoyl-CoA hydratase, mitochondrial OS=Homo sapiens GN=ECHS1 PE=1 SV=4 - [ECHM_HUMAN]	24.83	1	9	9	51	0.960892	25	20.9836	1.05996	26	22.3731	53.5208	21.72	8	25	49.2227	24.83	8	26	290	31.3671	8.07471
P17568	NADH dehydrogenase [ubiquinone] 1 beta subcomplex subunit 7 OS=Homo sapiens GN=NDUFB7 PE=1 SV=4 - [NDUB7_HUMAN]	24.82	1	3	3	11	1.08656	6	7.55422	1.1631	5	17.2386	16.4563	24.82	3	6	10.0829	24.82	3	5	137	16.3913	8.92432
Q9H0E2	Toll-interacting protein OS=Homo sapiens GN=TOLLIP PE=1 SV=1 - [TOLIP_HUMAN]	24.82	2	5	5	19	1.26144	11	14.9342	1.22839	8	22.5852	22.5328	24.82	5	11	17.0904	19.71	4	8	274	30.2622	5.97314
P50148	Guanine nucleotide-binding protein G(q) subunit alpha OS=Homo sapiens GN=GNAQ PE=1 SV=4 - [GNAQ_HUMAN]	24.79	1	4	8	22	0.938329	5	2.97098	0.983732	4	7.93324	27.515	22.56	7	11	30.7348	20.89	7	11	359	42.1153	5.68115
Q13247-3	Isoform SRP55-3 of Serine/arginine-rich splicing factor 6 OS=Homo sapiens GN=SRSF6 - [SRSF6_HUMAN]	24.78	2	4	9	36	1.14549	5	19.475	1.16952	6	15.2013	39.7302	19.1	7	17	43.5669	24.78	9	19	335	38.3956	11.0044
P20338	Ras-related protein Rab-4A OS=Homo sapiens GN=RAB4A PE=1 SV=3 - [RAB4A_HUMAN]	24.77	1	2	5	17	0.659488	1		0.612335	2	8.80459		0			20.0856	14.22	3	9	218	24.3742	6.07471
P53602	Diphosphomevalonate decarboxylase OS=Homo sapiens GN=MVD PE=1 SV=1 - [MVD1_HUMAN]	24.75	1	8	8	19	0.908438	10	21.7538	0.858149	9	10.4536	26.3666	24.75	8	10	21.7048	19	7	9	400	43.3772	7.2251
Q5TAQ0	Mitochondrial nucleoid factor 1 OS=Homo sapiens GN=MNF1 PE=2 SV=1 - [Q5TAQ0_HUMAN]	24.75	2	2	2	3	1.08871	3	21.3406	0.777143	1		4.88299	24.75	2	3		0			101	11.9021	8.104
P78406	mRNA export factor OS=Homo sapiens GN=RAE1 PE=1 SV=1 - [RAE1L_HUMAN]	24.73	1	8	8	12	0.84613	6	27.9282	0.826072	6	25.911	13.5488	14.13	5	6	9.26937	18.21	5	6	368	40.9419	7.82568
K7ELQ9	Transmembrane protein 205 (Fragment) OS=Homo sapiens GN=TMEM205 PE=4 SV=1 - [K7ELQ9_HUMAN]	24.71	4	3	3	11	1.0533	5	6.58227	1.0278	6	24.1345	15.1748	17.65	2	5	14.9895	24.71	3	6	170	19.2578	8.96826
O75534	Cold shock domain-containing protein E1 OS=Homo sapiens GN=CSDE1 PE=1 SV=2 - [CSDE1_HUMAN]	24.69	2	20	20	48	0.983972	24	17.1828	0.983356	24	14.7154	56.8866	22.56	18	24	60.2497	22.68	18	24	798	88.8289	6.25244
P49588	Alanine--tRNA ligase, cytoplasmic OS=Homo sapiens GN=AARS PE=1 SV=2 - [SYAC_HUMAN]	24.69	1	22	23	89	0.869084	46	28.7474	0.84364	42	21.0792	124.079	23.86	22	47	100.363	21.9	20	42	968	106.743	5.52881
P56556	NADH dehydrogenase [ubiquinone] 1 alpha subcomplex subunit 6 OS=Homo sapiens GN=NDUFA6 PE=1 SV=3 - [NDUA6_HUMAN]	24.68	1	4	4	8	0.869744	2	17.9823	0.7928	6	11.6773	2.90094	12.34	2	2	13.9154	24.68	4	6	154	17.8593	10.1401
Q8TAT6	Nuclear protein localization protein 4 homolog OS=Homo sapiens GN=NPLOC4 PE=1 SV=3 - [NPL4_HUMAN]	24.67	2	15	16	52	1.09488	28	18.8014	1.10194	23	13.8671	70.2813	24.67	16	29	52.0165	20.39	13	23	608	68.0769	6.37939
O00560-3	Isoform 3 of Syntenin-1 OS=Homo sapiens GN=SDCBP - [SDCB1_HUMAN]	24.66	4	6	6	15	1.28829	8	12.578	1.35212	7	50.5989	21.0246	22.6	5	8	21.1959	19.18	4	7	292	31.7415	7.53271
Q14974	Importin subunit beta-1 OS=Homo sapiens GN=KPNB1 PE=1 SV=2 - [IMB1_HUMAN]	24.66	1	20	20	80	0.896072	45	17.1883	0.93545	35	22.3414	120.547	24.66	20	45	85.8524	18.38	15	35	876	97.108	4.77979
Q93062-3	Isoform C of RNA-binding protein with multiple splicing OS=Homo sapiens GN=RBPMS - [RBPMS_HUMAN]	24.66	8	5	5	9	1.08964	5	12.7824	0.97675	4	15.1535	13.0933	21.46	4	5	8.99299	16.44	4	4	219	24.2615	6.18896
Q9BRT9	DNA replication complex GINS protein SLD5 OS=Homo sapiens GN=GINS4 PE=1 SV=1 - [SLD5_HUMAN]	24.66	1	5	5	9	0.799635	5	24.3592	0.723388	4	21.3748	11.0902	24.66	5	5	9.42646	19.73	4	4	223	26.0303	4.98291
O75569-3	Isoform 3 of Interferon-inducible double stranded RNA-dependent protein kinase activator A OS=Homo sapiens GN=PRKRA - [PRKRA_HUMAN]	24.65	3	6	6	30	1.13712	15	11.6077	1.18681	15	11.9787	47.0323	21.53	5	15	41.7851	24.65	6	15	288	31.6152	8.42627
P33240-2	Isoform 2 of Cleavage stimulation factor subunit 2 OS=Homo sapiens GN=CSTF2 - [CSTF2_HUMAN]	24.64	3	5	10	24	1.06504	4	4.97395	1.10983	4	17.1989	33.9159	20.71	8	13	22.9931	16.61	8	11	560	59.2137	6.75635
Q14677	Clathrin interactor 1 OS=Homo sapiens GN=CLINT1 PE=1 SV=1 - [EPN4_HUMAN]	24.64	2	13	13	56	1.01794	28	30.9805	1.11165	28	16.2949	76.7588	24.64	13	28	67.672	24.64	13	28	625	68.2158	6.41748
E9PJL7	Alpha-crystallin B chain (Fragment) OS=Homo sapiens GN=CRYAB PE=2 SV=1 - [E9PJL7_HUMAN]	24.62	4	3	3	10	1.5524	4	15.8365	1.61699	6	8.82931	12.3559	24.62	3	4	14.2463	24.62	3	6	130	15.4358	6.60986
O00264	Membrane-associated progesterone receptor component 1 OS=Homo sapiens GN=PGRMC1 PE=1 SV=3 - [PGRC1_HUMAN]	24.62	1	5	6	16	0.959135	7	29.1417	0.87636	6	12.219	23.086	20	5	8	20.2476	21.54	5	8	195	21.6578	4.70361
O00148	ATP-dependent RNA helicase DDX39A OS=Homo sapiens GN=DDX39A PE=1 SV=2 - [DX39A_HUMAN]	24.59	1	3	11	40	0.915877	2	10.1902	0.907229	3	15.8491	39.9711	20.84	10	20	40.5222	24.59	11	20	427	49.098	5.68115
Q6IQ22	Ras-related protein Rab-12 OS=Homo sapiens GN=RAB12 PE=1 SV=3 - [RAB12_HUMAN]	24.59	1	4	5	22	1.0287	5	13.3483	0.998913	4	11.7681	24.0479	24.59	5	11	20.5745	20.08	4	11	244	27.2311	8.41162
Q9H7C9	Mth938 domain-containing protein OS=Homo sapiens GN=AAMDC PE=1 SV=1 - [AAMDC_HUMAN]	24.59	3	3	3	6	0.694263	3	17.6666	0.805511	3	8.69009	7.223	24.59	3	3	7.27157	24.59	3	3	122	13.3238	8.45557
P06865	Beta-hexosaminidase subunit alpha OS=Homo sapiens GN=HEXA PE=1 SV=2 - [HEXA_HUMAN]	24.57	3	11	12	37	1.01692	18	18.1801	1.0109	15	10.0687	59.6414	20.6	10	20	40.2193	19.47	10	17	529	60.6643	5.16064
J3KS22	L-xylulose reductase (Fragment) OS=Homo sapiens GN=DCXR PE=3 SV=1 - [J3KS22_HUMAN]	24.55	3	6	6	14	0.892841	7	40.7885	0.907003	7	33.7128	14.8501	20.09	5	7	16.9344	21.43	5	7	224	23.9447	8.49951
Q6P587	Acylpyruvase FAHD1, mitochondrial OS=Homo sapiens GN=FAHD1 PE=1 SV=2 - [FAHD1_HUMAN]	24.55	3	5	5	10	1.13553	5	29.7386	1.18384	5	16.6645	17.4003	21.43	4	5	13.1985	21.88	4	5	224	24.8267	7.38623
Q9Y3C8	Ubiquitin-fold modifier-conjugating enzyme 1 OS=Homo sapiens GN=UFC1 PE=1 SV=3 - [UFC1_HUMAN]	24.55	1	5	5	10	1.27134	5	12.4701	0.883683	5	5.12261	6.72989	16.17	3	5	9.25888	24.55	5	5	167	19.446	7.40088
E7EWI9	Heterogeneous nuclear ribonucleoprotein A3 OS=Homo sapiens GN=HNRNPA3 PE=2 SV=1 - [E7EWI9_HUMAN]	24.53	3	5	8	46	1.07237	12	44.7988	1.07767	9	18.6719	58.0175	24.53	8	25	49.319	24.53	8	21	322	34.081	8.32373
O60763	General vesicular transport factor p115 OS=Homo sapiens GN=USO1 PE=1 SV=2 - [USO1_HUMAN]	24.53	2	20	20	66	1.1118	35	16.0215	1.12997	31	20.048	109.964	24.53	20	35	97.2932	22.87	18	31	962	107.828	4.90674
P11908	Ribose-phosphate pyrophosphokinase 2 OS=Homo sapiens GN=PRPS2 PE=1 SV=2 - [PRPS2_HUMAN]	24.53	2	4	7	17	0.808896	5	14.9835	0.822113	3	1.82818	28.919	24.53	7	10	17.9813	12.89	3	7	318	34.747	6.60986
P29353-2	Isoform p52Shc of SHC-transforming protein 1 OS=Homo sapiens GN=SHC1 - [SHC1_HUMAN]	24.52	4	9	9	20	0.94885	11	19.4479	1.01191	9	21.4436	21.0484	20.3	8	11	17.0114	18.6	7	9	473	51.5779	7.18115
Q8WUY1	Protein THEM6 OS=Homo sapiens GN=THEM6 PE=1 SV=2 - [THEM6_HUMAN]	24.52	1	5	5	12	0.900213	7	11.7632	0.860169	5	11.5331	18.24	24.52	5	7	12.0764	20.67	4	5	208	23.8499	9.5542
O95299	NADH dehydrogenase [ubiquinone] 1 alpha subcomplex subunit 10, mitochondrial OS=Homo sapiens GN=NDUFA10 PE=1 SV=1 - [NDUAA_HUMAN]	24.51	2	9	9	26	0.902403	15	20.1917	0.999047	11	8.84399	44.3492	24.51	9	15	26.1705	17.75	6	11	355	40.7249	8.48486
P29992	Guanine nucleotide-binding protein subunit alpha-11 OS=Homo sapiens GN=GNA11 PE=1 SV=2 - [GNA11_HUMAN]	24.51	1	5	9	23	0.987462	5	11.1588	0.986615	5	20.5373	24.8243	22.28	8	11	28.8809	22.56	8	12	359	42.0965	5.69385
Q99460-2	Isoform 2 of 26S proteasome non-ATPase regulatory subunit 1 OS=Homo sapiens GN=PSMD1 - [PSMD1_HUMAN]	24.51	2	23	23	60	1.04976	28	26.9156	1.08117	32	20.7032	83.2039	22.45	19	28	82.4966	22.23	22	32	922	102.193	5.2749
Q1KMD3	Heterogeneous nuclear ribonucleoprotein U-like protein 2 OS=Homo sapiens GN=HNRNPUL2 PE=1 SV=1 - [HNRL2_HUMAN]	24.5	1	16	16	62	1.07336	30	14.7078	1.04533	32	19.6299	83.8212	15.93	12	30	72.7155	20.48	14	32	747	85.0522	4.90674
Q13363-2	Isoform 2 of C-terminal-binding protein 1 OS=Homo sapiens GN=CTBP1 - [CTBP1_HUMAN]	24.48	2	6	9	28	0.883595	7	11.8751	0.920698	6	18.5381	35.1159	19.81	8	15	32.4983	18.18	7	13	429	46.3758	6.65381
Q9Y3B3-2	Isoform 2 of Transmembrane emp24 domain-containing protein 7 OS=Homo sapiens GN=TMED7 - [TMED7_HUMAN]	24.47	3	4	4	18	1.15347	9	24.964	1.22563	9	12.4758	24.5349	17.55	3	9	26.0439	24.47	4	9	188	21.2194	6.20166
B4DU58	Macrophage-capping protein OS=Homo sapiens GN=CAPG PE=2 SV=1 - [B4DU58_HUMAN]	24.46	3	7	7	30	0.790744	16	10.5711	0.782572	14	16.6982	42.1502	21.41	6	16	41.2771	24.46	7	14	327	36.2254	6.25244
Q9Y5Z4-2	Isoform 2 of Heme-binding protein 2 OS=Homo sapiens GN=HEBP2 - [HEBP2_HUMAN]	24.46	2	5	5	11	1.21819	5	16.402	1.17086	6	27.9815	13.7419	20.11	4	5	17.0933	24.46	5	6	184	20.8463	4.77979
Q8N5K1	CDGSH iron-sulfur domain-containing protein 2 OS=Homo sapiens GN=CISD2 PE=1 SV=1 - [CISD2_HUMAN]	24.44	2	3	3	11	0.985207	6	10.2818	0.955164	5	16.123	16.5078	24.44	3	6	11.9599	19.26	2	5	135	15.2685	9.61279
B4DDT7	5'-AMP-activated protein kinase subunit gamma-1 OS=Homo sapiens GN=PRKAG1 PE=2 SV=1 - [B4DDT7_HUMAN]	24.41	3	8	8	20	0.840249	10	25.4353	0.823497	10	10.8555	26.8707	24.41	8	10	27.7573	24.41	8	10	299	34.0623	8.45557
B3KMK8	Starch-binding domain-containing protein 1 OS=Homo sapiens GN=STBD1 PE=2 SV=1 - [B3KMK8_HUMAN]	24.4	2	4	4	7	1.25589	4	7.33907	1.29227	3	5.98237	7.60221	17.22	3	4	7.17858	17.7	3	3	209	23.5795	6.21436
B7Z6I5	Peroxisomal biogenesis factor 19 OS=Homo sapiens GN=PEX19 PE=2 SV=1 - [B7Z6I5_HUMAN]	24.4	4	2	5	15	1.06815	3	4.89623	1.08117	4	27.6602	19.424	24.4	5	8	17.2848	20.1	4	7	209	23.3131	4.38623
Q9BZZ5-2	Isoform 2 of Apoptosis inhibitor 5 OS=Homo sapiens GN=API5 - [API5_HUMAN]	24.4	3	13	13	49	1.02883	24	26.4727	1.02607	25	26.081	72.9094	18.45	9	24	63.945	24.4	13	25	504	56.7348	5.92236
Q9H223	EH domain-containing protein 4 OS=Homo sapiens GN=EHD4 PE=1 SV=1 - [EHD4_HUMAN]	24.4	1	9	13	41	1.29088	15	13.805	1.31501	14	13.8032	52.3429	23.11	12	19	51.4855	24.4	13	22	541	61.1365	6.75635
E9PKZ0	60S ribosomal protein L8 OS=Homo sapiens GN=RPL8 PE=4 SV=1 - [E9PKZ0_HUMAN]	24.39	3	5	5	20	1.04162	10	14.5668	1.08234	10	14.4053	28.6597	20.98	4	10	28.0747	24.39	5	10	205	22.3752	10.7554
P54709	Sodium/potassium-transporting ATPase subunit beta-3 OS=Homo sapiens GN=ATP1B3 PE=1 SV=1 - [AT1B3_HUMAN]	24.37	1	5	5	15	1.25819	7	13.009	1.31188	8	16.3078	12.4029	17.56	4	7	13.0177	24.37	5	8	279	31.4921	8.35303
Q99798	Aconitate hydratase, mitochondrial OS=Homo sapiens GN=ACO2 PE=1 SV=2 - [ACON_HUMAN]	24.36	2	18	18	45	1.0283	22	11.4448	1.06088	23	14.4866	54.9427	18.85	14	22	56.7434	23.33	17	23	780	85.3719	7.60596
F6W009	DNA-directed RNA polymerase II subunit RPB11-b1 OS=Homo sapiens GN=POLR2J2 PE=4 SV=1 - [F6W009_HUMAN]	24.35	7	3	3	8	0.93907	4	24.1329	0.901662	4	9.11972	10.5299	15.65	2	4	7.98639	24.35	3	4	115	13.08	6.771
B4DZP4	Cytoplasmic dynein 1 light intermediate chain 2 OS=Homo sapiens GN=DYNC1LI2 PE=2 SV=1 - [B4DZP4_HUMAN]	24.34	2	9	9	30	0.937074	15	29.8675	0.887278	15	27.156	40.8191	22.65	8	15	38.5064	22.65	8	15	415	44.9768	6.13818
P55060-3	Isoform 3 of Exportin-2 OS=Homo sapiens GN=CSE1L - [XPO2_HUMAN]	24.34	2	21	21	70	0.887846	39	19.8026	0.931646	31	17.9944	103.829	23.6	20	39	77.015	20.74	18	31	945	107.709	5.8208
P62269	40S ribosomal protein S18 OS=Homo sapiens GN=RPS18 PE=1 SV=3 - [RS18_HUMAN]	24.34	1	4	4	13	0.743924	6	6.05289	0.850361	7	20.2696	13.9436	24.34	4	6	12.5364	18.42	3	7	152	17.7079	10.9897
P23246	Splicing factor, proline- and glutamine-rich OS=Homo sapiens GN=SFPQ PE=1 SV=2 - [SFPQ_HUMAN]	24.33	1	14	15	89	0.923005	43	19.3702	0.933495	39	16.1501	117.51	23.34	14	47	105.977	21.5	13	42	707	76.1016	9.43701
O00194	Ras-related protein Rab-27B OS=Homo sapiens GN=RAB27B PE=1 SV=4 - [RB27B_HUMAN]	24.31	1	4	4	11	1.04401	7	36.0464	0.972825	4	15.0791	19.4166	24.31	4	7	8.65365	19.27	3	4	218	24.5922	5.51611
Q9P0J0	NADH dehydrogenase [ubiquinone] 1 alpha subcomplex subunit 13 OS=Homo sapiens GN=NDUFA13 PE=1 SV=3 - [NDUAD_HUMAN]	24.31	2	3	3	13	1.05573	7	9.22597	0.926896	6	8.93298	18.1329	24.31	3	7	15.774	24.31	3	6	144	16.6876	8.42627
O95831-3	Isoform 3 of Apoptosis-inducing factor 1, mitochondrial OS=Homo sapiens GN=AIFM1 - [AIFM1_HUMAN]	24.3	2	12	12	61	0.976185	34	21.0678	1.02396	27	29.4612	79.143	18.23	10	34	58.9224	22	11	27	609	66.2536	8.93896
Q14204	Cytoplasmic dynein 1 heavy chain 1 OS=Homo sapiens GN=DYNC1H1 PE=1 SV=5 - [DYHC1_HUMAN]	24.3	1	108	108	326	1.03007	171	18.6479	0.991902	155	17.8434	430.853	22.21	96	171	378.088	20.23	90	155	4646	532.072	6.40479
Q92665	28S ribosomal protein S31, mitochondrial OS=Homo sapiens GN=MRPS31 PE=1 SV=3 - [RT31_HUMAN]	24.3	1	9	9	22	1.04651	14	7.52228	1.06999	8	6.19725	31.4731	22.28	8	14	16.9179	16.2	6	8	395	45.2905	9.29053
Q9H3N1	Thioredoxin-related transmembrane protein 1 OS=Homo sapiens GN=TMX1 PE=1 SV=1 - [TMX1_HUMAN]	24.29	1	7	7	26	1.04767	13	16.7177	0.970639	13	17.2171	31.7072	18.57	5	13	34.8945	24.29	7	13	280	31.7708	4.98291
Q9Y5Q8	General transcription factor 3C polypeptide 5 OS=Homo sapiens GN=GTF3C5 PE=1 SV=2 - [TF3C5_HUMAN]	24.28	4	12	12	20	0.81753	11	22.7504	0.754732	9	13.3456	23.9796	20.42	10	11	20.2078	18.11	8	9	519	59.5331	6.90283
P07339	Cathepsin D OS=Homo sapiens GN=CTSD PE=1 SV=1 - [CATD_HUMAN]	24.27	1	8	8	27	0.966882	16	20.6405	0.998527	11	16.8846	36.6326	24.27	8	16	25.433	16.26	6	11	412	44.5236	6.53662
Q9UGI8-2	Isoform 2 of Testin OS=Homo sapiens GN=TES - [TES_HUMAN]	24.27	2	9	9	27	0.768536	13	9.73071	0.782079	13	15.5852	34.8158	24.27	9	14	29.8413	24.27	9	13	412	46.8783	7.59131
Q04760-2	Isoform 2 of Lactoylglutathione lyase OS=Homo sapiens GN=GLO1 - [LGUL_HUMAN]	24.26	2	6	6	18	1.0552	10	16.5149	1.03139	8	21.7332	21.5634	24.26	6	10	13.4859	18.93	5	8	169	19.0306	6.04932
O95297-2	Isoform 2 of Myelin protein zero-like protein 1 OS=Homo sapiens GN=MPZL1 - [MPZL1_HUMAN]	24.25	2	7	7	14	1.03497	7	7.35674	1.03787	7	10.9859	14.9721	21.64	5	7	18.6948	24.25	7	7	268	28.963	8.71924
Q8NBJ7	Sulfatase-modifying factor 2 OS=Homo sapiens GN=SUMF2 PE=1 SV=2 - [SUMF2_HUMAN]	24.25	3	7	7	27	1.08281	14	33.09	1.06126	13	11.1107	39.5587	24.25	7	14	31.0188	24.25	7	13	301	33.8218	8.00146
E9PI90	Transmembrane protein 126A OS=Homo sapiens GN=TMEM126A PE=2 SV=1 - [E9PI90_HUMAN]	24.21	3	3	3	4	0.899737	2	7.06446	1.04793	2	20.8098	5.85355	14.74	2	2	5.08168	20	2	2	95	10.5577	9.34912
O75131	Copine-3 OS=Homo sapiens GN=CPNE3 PE=1 SV=1 - [CPNE3_HUMAN]	24.21	1	12	12	33	0.788926	19	9.0491	0.833628	14	14.1145	42.2505	24.21	12	19	32.5862	19.37	10	14	537	60.0921	5.84619
P25815	Protein S100-P OS=Homo sapiens GN=S100P PE=1 SV=2 - [S100P_HUMAN]	24.21	1	2	2	6	0.564909	3	5.42771	0.683546	3	7.53753	9.60089	24.21	2	3	9.69204	24.21	2	3	95	10.3932	4.88135
P50552	Vasodilator-stimulated phosphoprotein OS=Homo sapiens GN=VASP PE=1 SV=3 - [VASP_HUMAN]	24.21	1	7	7	28	1.17049	15	20.4377	1.23064	13	21.6202	42.2741	22.11	6	15	37.9287	21.58	6	13	380	39.8051	8.93896
O14672	Disintegrin and metalloproteinase domain-containing protein 10 OS=Homo sapiens GN=ADAM10 PE=1 SV=1 - [ADA10_HUMAN]	24.2	1	15	15	42	1.19652	21	28.3786	1.20476	21	23.3785	53.7376	22.06	13	21	44.3712	24.2	15	21	748	84.0877	7.76709
P11441	Ubiquitin-like protein 4A OS=Homo sapiens GN=UBL4A PE=1 SV=1 - [UBL4A_HUMAN]	24.2	1	3	3	4	0.990028	4	3.46514				13.1326	24.2	3	4		0			157	17.7656	8.66064
P61163	Alpha-centractin OS=Homo sapiens GN=ACTR1A PE=1 SV=1 - [ACTZ_HUMAN]	24.2	1	4	6	11	1.01353	4	18.1501	1.04408	3	5.70332	7.94584	24.2	6	6	5.20321	14.89	4	5	376	42.5869	6.63916
Q5JSH3-2	Isoform 2 of WD repeat-containing protein 44 OS=Homo sapiens GN=WDR44 - [WDR44_HUMAN]	24.2	2	18	18	39	1.06946	19	16.6928	1.08476	20	10.8728	56.9627	20.33	14	19	59.3123	20.88	15	20	905	100.341	5.45264
Q9P287	BRCA2 and CDKN1A-interacting protein OS=Homo sapiens GN=BCCIP PE=1 SV=1 - [BCCIP_HUMAN]	24.2	1	6	6	16	1.08105	9	23.5119	1.05766	7	23.0435	25.0416	24.2	6	9	19.0343	24.2	6	7	314	35.9567	4.61475
F5H1R9	Alpha-parvin OS=Homo sapiens GN=PARVA PE=2 SV=1 - [F5H1R9_HUMAN]	24.19	3	9	9	19	1.12053	10	12.8533	1.17284	9	21.7737	22.4465	17.47	6	10	27.7585	22.04	8	9	372	42.3245	6.29053
P30837	Aldehyde dehydrogenase X, mitochondrial OS=Homo sapiens GN=ALDH1B1 PE=1 SV=3 - [AL1B1_HUMAN]	24.18	1	9	12	50	0.930543	14	15.0481	0.949996	10	17.6922	76.2588	24.18	12	26	67.9972	17.6	10	24	517	57.1702	6.80029
P11586	C-1-tetrahydrofolate synthase, cytoplasmic OS=Homo sapiens GN=MTHFD1 PE=1 SV=3 - [C1TC_HUMAN]	24.17	1	22	22	72	0.876259	32	17.009	0.868365	40	22.1161	81.568	23.42	20	32	93.1523	22.57	21	40	935	101.495	7.29834
Q14651	Plastin-1 OS=Homo sapiens GN=PLS1 PE=1 SV=2 - [PLSI_HUMAN]	24.17	1	11	15	47	0.691183	15	18.1418	0.716152	14	18.8991	70.3406	20.99	13	25	63.1361	20.83	13	22	629	70.2093	5.41455
C9JLU1	DNA-directed RNA polymerases I, II, and III subunit RPABC3 (Fragment) OS=Homo sapiens GN=POLR2H PE=2 SV=1 - [C9JLU1_HUMAN]	24.16	2	3	3	16	0.97657	9	12.9193	1.10382	7	9.59345	21.2318	24.16	3	9	17.3185	24.16	3	7	149	16.9854	4.67822
Q03135	Caveolin-1 OS=Homo sapiens GN=CAV1 PE=1 SV=4 - [CAV1_HUMAN]	24.16	1	4	4	20	0.856959	10	11.6971	0.949099	10	17.5023	29.7518	24.16	4	10	29.8481	24.16	4	10	178	20.4585	6.02393
Q9BS26	Endoplasmic reticulum resident protein 44 OS=Homo sapiens GN=ERP44 PE=1 SV=1 - [ERP44_HUMAN]	24.14	1	9	10	52	1.53581	24	19.8802	1.50089	24	20.0077	58.0727	24.14	10	27	56.9215	24.14	10	25	406	46.9414	5.26221
P31327	Carbamoyl-phosphate synthase [ammonia], mitochondrial OS=Homo sapiens GN=CPS1 PE=1 SV=2 - [CPSM_HUMAN]	24.13	2	34	34	99	0.85331	54	19.4281	0.892572	44	17.366	140.367	23.67	32	55	113.087	18.6	25	44	1500	164.835	6.7417
P53618	Coatomer subunit beta OS=Homo sapiens GN=COPB1 PE=1 SV=3 - [COPB_HUMAN]	24.13	1	21	21	76	1.07379	40	20.5067	1.04547	36	14.6483	99.248	21.62	19	40	87.2282	21.09	19	36	953	107.074	6.04932
Q9HB71	Calcyclin-binding protein OS=Homo sapiens GN=CACYBP PE=1 SV=2 - [CYBP_HUMAN]	24.12	1	5	5	18	0.955174	11	13.1853	0.935983	7	21.445	31.1088	24.12	5	11	17.4021	24.12	5	7	228	26.1936	8.25049
E9PQP6	Protein farnesyltransferase/geranylgeranyltransferase type-1 subunit alpha (Fragment) OS=Homo sapiens GN=FNTA PE=2 SV=1 - [E9PQP6_HUMAN]	24.1	3	6	6	16	1.07839	9	19.9947	1.21303	7	6.22404	15.5333	21.29	5	9	14.0806	20.88	5	7	249	30.0613	5.99854
P53621	Coatomer subunit alpha OS=Homo sapiens GN=COPA PE=1 SV=2 - [COPA_HUMAN]	24.1	2	28	28	77	0.936865	42	15.1793	0.938256	35	20.257	114.842	22.22	25	42	89.261	23.45	26	35	1224	138.258	7.66455
P43243	Matrin-3 OS=Homo sapiens GN=MATR3 PE=1 SV=2 - [MATR3_HUMAN]	24.09	2	18	18	85	1.09202	43	23.5747	1.06258	39	21.7343	115.842	23.38	17	45	100.631	22.55	17	40	847	94.5648	6.25244
Q13451	Peptidyl-prolyl cis-trans isomerase FKBP5 OS=Homo sapiens GN=FKBP5 PE=1 SV=2 - [FKBP5_HUMAN]	24.07	1	11	11	31	0.978685	16	15.7925	0.971776	15	18.3216	33.6375	21.88	10	16	32.3502	17.72	8	15	457	51.1796	5.89697
Q96A35	39S ribosomal protein L24, mitochondrial OS=Homo sapiens GN=MRPL24 PE=1 SV=1 - [RM24_HUMAN]	24.07	1	6	6	13	0.911075	7	8.49937	0.985734	6	19.5923	10.2391	20.37	5	7	11.5507	23.61	5	6	216	24.899	9.29053
Q9NR12	PDZ and LIM domain protein 7 OS=Homo sapiens GN=PDLIM7 PE=1 SV=1 - [PDLI7_HUMAN]	24.07	1	12	12	35	1.46484	16	32.9632	1.40324	19	27.8559	33.1233	20.35	10	16	42.1338	24.07	11	19	457	49.8126	8.41162
Q05682-5	Isoform 5 of Caldesmon OS=Homo sapiens GN=CALD1 - [CALD1_HUMAN]	24.06	4	12	13	51	1.02925	28	16.7333	1.05424	22	32.0318	82.9189	24.06	13	29	66.4061	22.93	11	22	532	61.1762	6.7124
Q08752	Peptidyl-prolyl cis-trans isomerase D OS=Homo sapiens GN=PPID PE=1 SV=3 - [PPID_HUMAN]	24.05	1	10	11	27	0.869327	14	23.2685	0.85702	12	31.4494	37.1709	24.05	11	15	25.3197	19.73	9	12	370	40.7379	7.21045
Q8NBJ4-2	Isoform 2 of Golgi membrane protein 1 OS=Homo sapiens GN=GOLM1 - [GOLM1_HUMAN]	24.04	2	10	10	22	0.878975	11	11.8719	0.944781	11	15.6602	28.4695	20.2	9	11	31.7591	19.95	8	11	391	44.2463	4.90674
Q9BWS9-3	Isoform 3 of Chitinase domain-containing protein 1 OS=Homo sapiens GN=CHID1 - [CHID1_HUMAN]	24.03	3	9	9	16	1.23859	8	9.34038	1.12891	8	17.2399	18.6927	19.34	7	8	16.8062	14.09	6	8	362	41.6514	8.63135
P30419	Glycylpeptide N-tetradecanoyltransferase 1 OS=Homo sapiens GN=NMT1 PE=1 SV=2 - [NMT1_HUMAN]	23.99	1	9	9	22	1.0851	11	9.67531	0.961115	11	15.5035	28.4164	21.98	8	11	33.3616	21.17	8	11	496	56.7699	7.79639
Q14157-4	Isoform 4 of Ubiquitin-associated protein 2-like OS=Homo sapiens GN=UBAP2L - [UBP2L_HUMAN]	23.98	2	5	16	49	0.965493	6	16.7993	0.96238	3	4.39939	69.1336	21.93	15	25		0			976	103.106	6.87354
Q00535	Cyclin-dependent kinase 5 OS=Homo sapiens GN=CDK5 PE=1 SV=3 - [CDK5_HUMAN]	23.97	2	6	6	15	1.02981	8	6.35777	1.06147	5	3.95185	17.5825	23.97	6	9	15.8498	13.36	4	6	292	33.2832	7.66455
Q9NSD9	Phenylalanine--tRNA ligase beta subunit OS=Homo sapiens GN=FARSB PE=1 SV=3 - [SYFB_HUMAN]	23.94	1	14	14	41	0.919804	21	14.5175	0.921375	20	13.7166	55.169	21.05	12	21	52.4936	23.94	14	20	589	66.0735	6.84424
Q9NPJ3-2	Isoform 2 of Acyl-coenzyme A thioesterase 13 OS=Homo sapiens GN=ACOT13 - [ACO13_HUMAN]	23.93	2	3	3	12	0.879739	7	8.77356	0.898333	5	17.1046	15.5942	23.93	3	7	12.7664	18.8	2	5	117	12.3585	8.49951
F8W7C6	60S ribosomal protein L10 OS=Homo sapiens GN=RPL10 PE=2 SV=1 - [F8W7C6_HUMAN]	23.93	2	5	5	19	0.876224	11	7.02655	0.915023	8	13.6629	21.4673	23.93	5	11	16.045	23.31	4	8	163	18.5797	9.94971
Q13151	Heterogeneous nuclear ribonucleoprotein A0 OS=Homo sapiens GN=HNRNPA0 PE=1 SV=1 - [ROA0_HUMAN]	23.93	1	5	7	38	0.976954	8	30.0477	1.03001	7	21.6245	47.1164	23.93	7	20	44.7037	12.46	5	18	305	30.8218	9.29053
Q8WZA9	Immunity-related GTPase family Q protein OS=Homo sapiens GN=IRGQ PE=1 SV=1 - [IRGQ_HUMAN]	23.92	1	12	12	33	1.00876	15	25.2182	1.09955	18	12.6039	43.1045	19.1	10	15	52.0235	21.03	10	18	623	62.6785	4.88135
O15235	28S ribosomal protein S12, mitochondrial OS=Homo sapiens GN=MRPS12 PE=1 SV=1 - [RT12_HUMAN]	23.91	1	2	2	2	1.02001	2	12.7144	1.12076	1		5.54634	23.91	2	2		0			138	15.163	10.2866
Q96JB5	CDK5 regulatory subunit-associated protein 3 OS=Homo sapiens GN=CDK5RAP3 PE=1 SV=2 - [CK5P3_HUMAN]	23.91	2	12	13	38	1.00958	18	19.1475	0.957057	15	6.69828	36.9433	21.94	12	22	31.8894	17	10	16	506	56.885	4.75439
O75663	TIP41-like protein OS=Homo sapiens GN=TIPRL PE=1 SV=2 - [TIPRL_HUMAN]	23.9	2	6	6	19	1.03466	11	12.4719	1.09461	8	15.676	22.8749	23.9	6	11	16.1266	20.22	5	8	272	31.4237	5.90967
Q9Y315	Putative deoxyribose-phosphate aldolase OS=Homo sapiens GN=DERA PE=1 SV=2 - [DEOC_HUMAN]	23.9	2	7	7	13	0.919866	6	8.22782	0.987066	7	8.6626	4.38005	18.55	5	6	12.3914	23.9	7	7	318	35.2085	8.93896
P24941-2	Isoform 2 of Cyclin-dependent kinase 2 OS=Homo sapiens GN=CDK2 - [CDK2_HUMAN]	23.86	3	5	6	11	0.772299	2	1.85421	0.863241	5	12.6886	12.7302	11.36	3	5	13.6295	23.86	6	6	264	30.0161	9.14404
Q14764	Major vault protein OS=Homo sapiens GN=MVP PE=1 SV=4 - [MVP_HUMAN]	23.85	1	18	18	79	0.631863	38	26.7236	0.581065	41	25.4327	116.22	22.62	17	38	118.718	22.84	17	41	893	99.2659	5.47803
Q15121	Astrocytic phosphoprotein PEA-15 OS=Homo sapiens GN=PEA15 PE=1 SV=2 - [PEA15_HUMAN]	23.85	2	2	2	3	0.978515	3	8.90391	0.97988	2	32.0256	7.22104	23.85	2	3		0			130	15.0308	5.021
Q16352	Alpha-internexin OS=Homo sapiens GN=INA PE=1 SV=2 - [AINX_HUMAN]	23.85	1	10	11	32	1.60728	10	25.9025	1.33924	7	26.5916	37.8139	21.84	10	16	41.0771	16.43	8	16	499	55.3574	5.40186
Q14683	Structural maintenance of chromosomes protein 1A OS=Homo sapiens GN=SMC1A PE=1 SV=2 - [SMC1A_HUMAN]	23.84	1	29	29	65	0.832518	35	14.4434	0.843552	30	20.365	96.1602	22.63	27	35	76.2943	18.82	24	30	1233	143.144	7.63525
Q93099	Homogentisate 1,2-dioxygenase OS=Homo sapiens GN=HGD PE=1 SV=2 - [HGD_HUMAN]	23.82	1	8	8	12	0.672914	8	55.4182	0.68402	4	20.6693	17.2935	17.75	7	8	10.7233	13.71	4	4	445	49.9316	6.96143
P80303	Nucleobindin-2 OS=Homo sapiens GN=NUCB2 PE=1 SV=2 - [NUCB2_HUMAN]	23.81	2	9	9	36	0.983335	20	26.7298	1.13544	16	26.555	61.64	23.81	9	20	49.4572	16.9	7	16	420	50.1643	5.12256
Q53FA7	Quinone oxidoreductase PIG3 OS=Homo sapiens GN=TP53I3 PE=1 SV=2 - [QORX_HUMAN]	23.8	1	7	7	20	0.909131	11	20.0886	0.896505	9	16.4855	31.4448	23.8	7	11	24.7465	21.39	6	9	332	35.5136	7.1665
P11233	Ras-related protein Ral-A OS=Homo sapiens GN=RALA PE=1 SV=1 - [RALA_HUMAN]	23.79	1	4	5	26	1.48651	12	18.9363	1.54016	10	18.2411	41.1342	23.79	5	14	30.9028	23.79	5	12	206	23.552	7.10791
C9J173	Inositol polyphosphate 1-phosphatase (Fragment) OS=Homo sapiens GN=INPP1 PE=2 SV=1 - [C9J173_HUMAN]	23.78	8	3	3	7	1.06922	4	11.1347	1.07676	3	11.5106	8.56004	23.78	3	4	7.79005	13.99	2	3	143	16.1222	4.77979
F5H157	Ras-related protein Rab-35 (Fragment) OS=Homo sapiens GN=RAB35 PE=2 SV=1 - [F5H157_HUMAN]	23.78	2	2	4	34	0.853371	2	34.9249	1.0544	3	41.263	52.2855	23.78	4	17	47.5471	23.78	4	17	185	21.2009	8.30908
F8WCJ3	Thioredoxin domain-containing protein 9 OS=Homo sapiens GN=TXNDC9 PE=2 SV=1 - [F8WCJ3_HUMAN]	23.77	4	3	3	6	1.02463	3	12.464	0.955966	3	3.50638	7.25044	23.77	3	3	5.19025	23.77	3	3	122	14.4031	5.08447
H7C173	Mitotic-spindle organizing protein 2B (Fragment) OS=Homo sapiens GN=MZT2B PE=4 SV=1 - [H7C173_HUMAN]	23.77	5	2	2	4	0.988413	2	12.2259	0.901355	2	15.7393	6.17515	23.77	2	2	5.9606	23.77	2	2	122	12.4974	10.4624
O15173	Membrane-associated progesterone receptor component 2 OS=Homo sapiens GN=PGRMC2 PE=1 SV=1 - [PGRC2_HUMAN]	23.77	1	6	7	20	0.938502	10	26.8088	1.13452	7	9.36156	35.0872	23.77	7	11	26.2854	19.73	5	9	223	23.8037	4.88135
O43290	U4/U6.U5 tri-snRNP-associated protein 1 OS=Homo sapiens GN=SART1 PE=1 SV=1 - [SNUT1_HUMAN]	23.75	1	17	17	45	1.14911	23	20.642	1.03002	22	21.6538	61.8089	23.75	17	23	54.4039	18.63	14	22	800	90.2003	6.12549
H0YHC3	Nucleosome assembly protein 1-like 1 (Fragment) OS=Homo sapiens GN=NAP1L1 PE=2 SV=1 - [H0YHC3_HUMAN]	23.74	16	4	4	25	0.924998	16	17.7028	0.980916	9	22.1908	44.1712	23.74	4	16	17.6041	23.23	3	9	198	23.4028	4.80518
Q9UKB3	DnaJ homolog subfamily C member 12 OS=Homo sapiens GN=DNAJC12 PE=1 SV=1 - [DJC12_HUMAN]	23.74	2	4	4	6	0.604425	4	10.4645	0.557845	2	24.9355	12.0653	23.74	4	4	4.51026	9.09	2	2	198	23.4004	5.70654
P15927	Replication protein A 32 kDa subunit OS=Homo sapiens GN=RPA2 PE=1 SV=1 - [RFA2_HUMAN]	23.7	4	5	5	14	1.07122	7	2.35236	1.11849	7	9.77285	16.2048	23.7	5	7	9.99875	23.7	5	7	270	29.2285	6.15088
I3L0N3	Vesicle-fusing ATPase OS=Homo sapiens GN=NSF PE=2 SV=1 - [I3L0N3_HUMAN]	23.68	2	16	16	44	0.978436	20	11.5254	0.953384	24	12.1615	61.9644	21.65	14	20	67.1197	20.16	14	24	739	82.0398	6.81494
Q14192	Four and a half LIM domains protein 2 OS=Homo sapiens GN=FHL2 PE=1 SV=3 - [FHL2_HUMAN]	23.66	2	7	7	23	1.05979	11	27.4872	1.13869	12	35.9669	21.9702	23.66	6	11	16.9313	21.51	6	12	279	32.1706	7.54736
J3QLW7	60S ribosome subunit biogenesis protein NIP7 homolog OS=Homo sapiens GN=NIP7 PE=4 SV=1 - [J3QLW7_HUMAN]	23.64	3	3	3	5	0.867526	3	3.69622	0.847559	2	17.9173	7.19566	23.64	3	3	5.47264	14.55	2	2	110	12.4454	8.26514
Q9UBW8	COP9 signalosome complex subunit 7a OS=Homo sapiens GN=COPS7A PE=1 SV=1 - [CSN7A_HUMAN]	23.64	3	5	5	10	1.0142	6	9.62672	0.827077	4	9.02034	14.2818	23.64	5	6	9.97597	6.18	2	4	275	30.258	8.22119
J3KQA0	Synaptotagmin I, isoform CRA_b OS=Homo sapiens GN=SYT1 PE=4 SV=1 - [J3KQA0_HUMAN]	23.63	2	10	10	14	0.868812	8	20.6061	0.890161	6	8.27426	19.3746	17.9	8	8	15.5966	14.8	6	6	419	47.2306	7.94287
Q08211	ATP-dependent RNA helicase A OS=Homo sapiens GN=DHX9 PE=1 SV=4 - [DHX9_HUMAN]	23.62	1	28	28	119	0.957528	66	20.903	0.991634	53	26.4488	188.183	22.83	26	66	138.475	20.39	23	53	1270	140.869	6.84424
O76003	Glutaredoxin-3 OS=Homo sapiens GN=GLRX3 PE=1 SV=2 - [GLRX3_HUMAN]	23.58	1	7	7	40	1.04904	22	10.7108	1.0585	18	12.5615	50.9852	23.58	7	22	46.6758	19.4	6	18	335	37.4082	5.38916
P35813	Protein phosphatase 1A OS=Homo sapiens GN=PPM1A PE=1 SV=1 - [PPM1A_HUMAN]	23.56	2	6	8	16	1.04502	7	15.7442	1.09106	6	4.59596	20.9179	20.68	7	9	16.3753	18.85	6	7	382	42.4207	5.36377
P02786	Transferrin receptor protein 1 OS=Homo sapiens GN=TFRC PE=1 SV=2 - [TFR1_HUMAN]	23.55	2	18	18	60	0.959246	31	22.996	0.909405	29	22.4363	85.4351	22.63	17	31	71.6317	20.26	16	29	760	84.8179	6.60986
O60884	DnaJ homolog subfamily A member 2 OS=Homo sapiens GN=DNAJA2 PE=1 SV=1 - [DNJA2_HUMAN]	23.54	1	8	8	29	0.924104	16	12.4896	0.913856	13	18.385	38.5621	21.36	7	16	36.9127	19.17	7	13	412	45.7166	6.48096
Q16540	39S ribosomal protein L23, mitochondrial OS=Homo sapiens GN=MRPL23 PE=1 SV=1 - [RM23_HUMAN]	23.53	5	3	3	5	0.665252	2	9.33738	0.673156	3	10.1365	6.62951	18.3	2	2	5.73077	23.53	3	3	153	17.7701	9.68604
Q6I9Y2	THO complex subunit 7 homolog OS=Homo sapiens GN=THOC7 PE=1 SV=3 - [THOC7_HUMAN]	23.53	1	4	4	7	1.04744	3	13.8828	0.90985	4	4.77276	4.39266	15.69	3	3	4.87583	20.1	3	4	204	23.728	5.66846
Q9BUH6	Uncharacterized protein C9orf142 OS=Homo sapiens GN=C9orf142 PE=1 SV=2 - [CI142_HUMAN]	23.53	1	5	5	11	0.979734	5	8.98706	0.930363	6	16.8931	13.3117	23.04	4	5	11.8011	23.53	4	6	204	21.626	5.47803
M0R0F0	40S ribosomal protein S5 (Fragment) OS=Homo sapiens GN=RPS5 PE=3 SV=1 - [M0R0F0_HUMAN]	23.5	2	5	5	11	1.08299	8	8.81972	1.1834	3	2.01294	16.3842	23.5	5	8	10.1842	14.5	2	3	200	22.3768	9.5542
Q9Y3C6	Peptidyl-prolyl cis-trans isomerase-like 1 OS=Homo sapiens GN=PPIL1 PE=1 SV=1 - [PPIL1_HUMAN]	23.49	1	3	3	12	0.954407	6	20.1332	1.05009	6	18.6999	15.0932	23.49	3	6	12.7558	18.67	2	6	166	18.2251	7.98682
P07602	Proactivator polypeptide OS=Homo sapiens GN=PSAP PE=1 SV=2 - [SAP_HUMAN]	23.47	5	13	13	143	1.22691	76	31.2519	1.21018	66	18.2318	175.446	23.47	13	76	146.043	22.14	12	67	524	58.0739	5.17334
Q9Y376	Calcium-binding protein 39 OS=Homo sapiens GN=CAB39 PE=1 SV=1 - [CAB39_HUMAN]	23.46	1	9	9	26	1.16121	14	8.20382	1.15673	12	18.5578	32.6095	21.41	8	14	22.9598	18.48	7	12	341	39.8437	6.88818
P08754	Guanine nucleotide-binding protein G(k) subunit alpha OS=Homo sapiens GN=GNAI3 PE=1 SV=3 - [GNAI3_HUMAN]	23.45	1	3	7	30	0.917027	5	24.3272	0.89843	4	21.6225	42.7979	20.9	6	16	41.0163	16.38	5	14	354	40.5063	5.69385
P63096	Guanine nucleotide-binding protein G(i) subunit alpha-1 OS=Homo sapiens GN=GNAI1 PE=1 SV=2 - [GNAI1_HUMAN]	23.45	1	3	7	33	0.95831	7	7.48077	0.981573	5	12.7917	41.8501	20.9	6	18	38.1582	16.38	5	15	354	40.3352	5.97314
P15170-2	Isoform 2 of Eukaryotic peptide chain release factor GTP-binding subunit ERF3A OS=Homo sapiens GN=GSPT1 - [ERF3A_HUMAN]	23.43	2	15	15	53	0.923041	29	15.3139	0.905441	23	15.6437	60.5295	23.43	15	30	53.804	16.35	12	23	636	68.5571	5.32568
L7N2F3	UPF0711 protein C18orf21 (Fragment) OS=Homo sapiens GN=C18orf21 PE=4 SV=1 - [L7N2F3_HUMAN]	23.42	2	2	2	2	0.892162	2	30.5544	0.765082	1		2.98658	23.42	2	2		0			111	12.1483	10.6382
P04844-2	Isoform 2 of Dolichyl-diphosphooligosaccharide--protein glycosyltransferase subunit 2 OS=Homo sapiens GN=RPN2 - [RPN2_HUMAN]	23.41	2	12	12	58	1.08387	30	16.735	1.08176	28	17.1054	97.1912	23.41	12	30	86.2973	22.44	11	28	615	67.6814	6.06201
B4DJV2	Citrate synthase OS=Homo sapiens GN=CS PE=2 SV=1 - [B4DJV2_HUMAN]	23.4	2	11	12	108	1.06719	50	18.0415	1.01484	50	15.4669	136.8	21.63	11	54	119.531	23.4	11	54	453	50.3997	7.89893
O75915	PRA1 family protein 3 OS=Homo sapiens GN=ARL6IP5 PE=1 SV=1 - [PRAF3_HUMAN]	23.4	1	4	4	10	1.29719	5	13.6288	1.16913	5	3.46421	12.9342	19.68	3	5	9.17004	13.3	3	5	188	21.6004	9.77393
P46087	Putative ribosomal RNA methyltransferase NOP2 OS=Homo sapiens GN=NOP2 PE=1 SV=2 - [NOP2_HUMAN]	23.4	2	18	18	42	0.943043	21	15.3523	0.92937	21	17.9842	60.3748	21.43	16	21	53.8438	18.47	14	21	812	89.2471	9.23193
Q14697-2	Isoform 2 of Neutral alpha-glucosidase AB OS=Homo sapiens GN=GANAB - [GANAB_HUMAN]	23.4	2	21	21	134	1.07182	61	18.6957	1.06217	63	15.2475	160.841	22.26	20	65	152.185	23.08	19	69	966	109.369	6.23975
Q9NVT9	Armadillo repeat-containing protein 1 OS=Homo sapiens GN=ARMC1 PE=1 SV=1 - [ARMC1_HUMAN]	23.4	1	6	6	14	0.830903	8	22.1339	1.0921	6	8.70799	24.7274	21.28	5	8	18.5967	20.21	5	6	282	31.2608	5.74463
Q7L1Q6	Basic leucine zipper and W2 domain-containing protein 1 OS=Homo sapiens GN=BZW1 PE=1 SV=1 - [BZW1_HUMAN]	23.39	4	10	11	34	0.968332	18	14.3056	1.07181	15	13.4445	45.1478	23.39	11	19	37.7324	17.18	8	15	419	48.0127	5.92236
P07686	Beta-hexosaminidase subunit beta OS=Homo sapiens GN=HEXB PE=1 SV=3 - [HEXB_HUMAN]	23.38	1	11	13	42	1.10184	20	12.5571	1.1082	13	13.8725	55.0142	23.38	13	24	38.1082	19.24	11	18	556	63.0712	6.75635
Q15102	Platelet-activating factor acetylhydrolase IB subunit gamma OS=Homo sapiens GN=PAFAH1B3 PE=1 SV=1 - [PA1B3_HUMAN]	23.38	1	5	5	17	1.07707	10	14.744	1.12686	7	16.0884	25.7292	23.38	5	10	17.8037	23.38	5	7	231	25.7182	6.84424
Q13596	Sorting nexin-1 OS=Homo sapiens GN=SNX1 PE=1 SV=3 - [SNX1_HUMAN]	23.37	2	8	10	42	0.964837	17	16.8977	1.00339	15	20.6852	63.6258	23.37	10	23	50.6831	20.69	9	19	522	59.0331	5.14795
Q96EY7	Pentatricopeptide repeat domain-containing protein 3, mitochondrial OS=Homo sapiens GN=PTCD3 PE=1 SV=3 - [PTCD3_HUMAN]	23.37	1	16	16	26	0.915229	14	9.53851	0.846858	12	16.2111	30.2888	19.01	12	14	24.9459	15.38	10	12	689	78.4997	6.41748
O43674-2	Isoform 2 of NADH dehydrogenase [ubiquinone] 1 beta subcomplex subunit 5, mitochondrial OS=Homo sapiens GN=NDUFB5 - [NDUB5_HUMAN]	23.36	4	3	3	8	0.876074	4	22.9245	0.952159	4	25.7045	10.2324	23.36	3	4	9.64959	23.36	3	4	137	15.6571	7.56201
Q02218	2-oxoglutarate dehydrogenase, mitochondrial OS=Homo sapiens GN=OGDH PE=1 SV=3 - [ODO1_HUMAN]	23.36	1	20	20	62	1.11606	33	14.4126	1.16294	29	23.0297	79.7552	21.51	18	33	64.5265	20.63	17	29	1023	115.861	6.85889
P00403	Cytochrome c oxidase subunit 2 OS=Homo sapiens GN=MT-CO2 PE=1 SV=1 - [COX2_HUMAN]	23.35	1	5	5	15	1.77355	8	27.1285	1.7322	7	13.9139	19.0372	23.35	5	8	18.0859	23.35	5	7	227	25.5482	4.81787
O95747	Serine/threonine-protein kinase OSR1 OS=Homo sapiens GN=OXSR1 PE=1 SV=1 - [OXSR1_HUMAN]	23.34	1	10	10	30	1.02848	18	37.2386	0.893235	12	19.3117	41.9034	23.34	10	18	33.7983	15.94	7	12	527	57.9861	6.43018
Q9NQ88	Fructose-2,6-bisphosphatase TIGAR OS=Homo sapiens GN=TIGAR PE=1 SV=1 - [TIGAR_HUMAN]	23.33	1	5	5	11	0.987557	7	18.8601	1.03037	4	12.7472	19.1996	23.33	5	7	11.8691	12.59	3	4	270	30.0431	7.69385
Q9NQY0	Bridging integrator 3 OS=Homo sapiens GN=BIN3 PE=1 SV=1 - [BIN3_HUMAN]	23.32	1	6	6	14	0.986518	7	6.54013	1.02092	7	12.3686	19.7036	23.32	6	7	16.1467	23.32	6	7	253	29.6463	7.47412
Q9BX68	Histidine triad nucleotide-binding protein 2, mitochondrial OS=Homo sapiens GN=HINT2 PE=1 SV=1 - [HINT2_HUMAN]	23.31	1	3	3	14	0.944446	8	4.38645	1.00838	6	14.2379	19.8986	23.31	3	8	17.4895	23.31	3	6	163	17.1512	9.15869
P19404	NADH dehydrogenase [ubiquinone] flavoprotein 2, mitochondrial OS=Homo sapiens GN=NDUFV2 PE=1 SV=2 - [NDUV2_HUMAN]	23.29	2	4	4	12	1.00097	7	8.9197	0.961388	5	9.10181	21.7185	23.29	4	7	11.0562	11.24	2	5	249	27.374	8.06006
Q8WUH6	UPF0444 transmembrane protein C12orf23 OS=Homo sapiens GN=C12orf23 PE=1 SV=1 - [CL023_HUMAN]	23.28	1	2	2	6	1.0444	3	34.1604	0.902756	3	23.5662	7.27434	23.28	2	3	7.42501	23.28	2	3	116	11.7411	9.31982
P25774	Cathepsin S OS=Homo sapiens GN=CTSS PE=1 SV=3 - [CATS_HUMAN]	23.26	1	8	8	21	1.71185	11	24.0407	1.66435	10	22.214	25.5689	23.26	8	11	22.739	23.26	8	10	331	37.4713	8.33838
P50914	60S ribosomal protein L14 OS=Homo sapiens GN=RPL14 PE=1 SV=4 - [RL14_HUMAN]	23.26	1	5	5	14	1.69734	7	41.1388	1.80973	7	15.1086	21.2601	23.26	5	7	15.2409	23.26	5	7	215	23.417	10.9312
Q00341	Vigilin OS=Homo sapiens GN=HDLBP PE=1 SV=2 - [VIGLN_HUMAN]	23.26	1	31	31	73	0.912036	38	24.4375	0.923674	35	18.8442	93.0279	20.03	25	38	87.1469	19.64	27	35	1268	141.368	6.87354
Q5T6K7	Nuclear transcription factor Y subunit gamma (Fragment) OS=Homo sapiens GN=NFYC PE=2 SV=1 - [Q5T6K7_HUMAN]	23.26	10	3	3	6	1.08561	3	1.64278	1.07435	3	13.2917	7.11261	16.28	2	3	6.55206	23.26	3	3	129	14.8998	8.44092
Q8NCW5	NAD(P)H-hydrate epimerase OS=Homo sapiens GN=APOA1BP PE=1 SV=2 - [NNRE_HUMAN]	23.26	2	6	6	21	0.92122	13	21.7245	1.0447	8	11.6856	28.26	23.26	6	13	19.9943	15.97	4	8	288	31.6542	7.66455
Q9UBC2	Epidermal growth factor receptor substrate 15-like 1 OS=Homo sapiens GN=EPS15L1 PE=1 SV=1 - [EP15R_HUMAN]	23.26	4	16	16	36	1.14291	20	18.0797	1.00861	16	17.4565	50.743	22.22	15	20	35.3844	18.52	13	16	864	94.197	5.10986
Q13190-3	Isoform 3 of Syntaxin-5 OS=Homo sapiens GN=STX5 - [STX5_HUMAN]	23.22	4	7	7	18	0.960551	10	17.0991	0.978493	8	12.4952	22.084	23.22	7	10	19.4957	20.97	6	8	267	29.8686	9.18799
Q16204	Coiled-coil domain-containing protein 6 OS=Homo sapiens GN=CCDC6 PE=1 SV=2 - [CCDC6_HUMAN]	23.21	1	11	11	33	1.00878	16	19.2867	1.04363	17	31.918	44.5839	19.62	10	16	42.138	23.21	11	17	474	53.2578	7.34229
F5H8K9	Keratin, type II cytoskeletal 4 OS=Homo sapiens GN=KRT4 PE=2 SV=1 - [F5H8K9_HUMAN]	23.2	2	7	12	65	0.822393	5	12.2533	0.671472	6	11.7676	78.6771	16.8	9	31	81.3329	21.6	11	34	500	53.9322	5.92236
J3KTF8	Rho GDP-dissociation inhibitor 1 (Fragment) OS=Homo sapiens GN=ARHGDIA PE=4 SV=1 - [J3KTF8_HUMAN]	23.2	3	5	5	20	1.01162	11	12.1179	0.988917	9	20.1761	28.6996	23.2	5	11	21.9811	19.59	4	9	194	21.601	5.49072
P52594-2	Isoform 2 of Arf-GAP domain and FG repeat-containing protein 1 OS=Homo sapiens GN=AGFG1 - [AGFG1_HUMAN]	23.18	4	10	11	31	1.14924	15	14.7974	1.18295	15	19.007	42.4067	20.88	9	16	39.0847	20.5	9	15	522	54.1484	8.92432
Q14157	Ubiquitin-associated protein 2-like OS=Homo sapiens GN=UBAP2L PE=1 SV=2 - [UBP2L_HUMAN]	23.18	2	6	17	49	1.04104	5	12.5161	0.96238	5	11.4362		0			86.2064	17.76	14	26	1087	114.465	7.10791
O43660-2	Isoform 2 of Pleiotropic regulator 1 OS=Homo sapiens GN=PLRG1 - [PLRG1_HUMAN]	23.17	3	10	10	22	0.900432	11	28.5286	0.889456	11	10.8183	23.5302	19.41	9	11	30.0807	20.99	9	11	505	56.2547	9.17334
Q13243	Serine/arginine-rich splicing factor 5 OS=Homo sapiens GN=SRSF5 PE=1 SV=1 - [SRSF5_HUMAN]	23.16	2	5	6	12	1.00886	7	9.91559	0.988274	2	12.0089	19.7001	20.59	5	8	9.42545	11.03	3	4	272	31.2453	11.5903
P67809	Nuclease-sensitive element-binding protein 1 OS=Homo sapiens GN=YBX1 PE=1 SV=3 - [YBOX1_HUMAN]	23.15	1	3	5	25	1.10107	6	5.08945	1.0991	7	13.3368	43.5028	23.15	5	12	46.8799	23.15	5	13	324	35.9027	9.87646
Q7Z434	Mitochondrial antiviral-signaling protein OS=Homo sapiens GN=MAVS PE=1 SV=2 - [MAVS_HUMAN]	23.15	1	8	8	18	1.04757	10	30.6884	0.952252	8	23.3006	22.9859	19.81	7	10	20.0888	17.78	5	8	540	56.4931	5.51611
Q9NUQ9	Protein FAM49B OS=Homo sapiens GN=FAM49B PE=1 SV=1 - [FA49B_HUMAN]	23.15	1	7	7	16	1.11099	8	18.6147	0.983456	8	13.9826	18.9857	17.59	5	8	12.8793	19.14	6	8	324	36.7246	6.06201
Q13200	26S proteasome non-ATPase regulatory subunit 2 OS=Homo sapiens GN=PSMD2 PE=1 SV=3 - [PSMD2_HUMAN]	23.13	1	20	20	79	1.0396	44	20.1124	1.01417	35	23.4281	118.393	18.06	16	44	93.8783	19.6	17	35	908	100.136	5.19873
E9PH29	Thioredoxin-dependent peroxide reductase, mitochondrial OS=Homo sapiens GN=PRDX3 PE=2 SV=1 - [E9PH29_HUMAN]	23.11	2	5	5	40	1.30029	20	17.8295	1.23277	20	16.0619	62.2117	23.11	5	20	60.1858	23.11	5	20	238	25.8223	7.45947
P08579	U2 small nuclear ribonucleoprotein B'' OS=Homo sapiens GN=SNRPB2 PE=1 SV=1 - [RU2B_HUMAN]	23.11	1	4	6	15	0.865763	3	34.2568	0.942861	4	16.7696	19.2537	18.67	5	7	20.8491	23.11	6	8	225	25.4701	9.71533
J3KSH1	Archaemetzincin-2 (Fragment) OS=Homo sapiens GN=AMZ2 PE=4 SV=1 - [J3KSH1_HUMAN]	23.08	6	4	4	4	0.943271	4	25.1925	0.830046	1		8.17469	23.08	4	4		0			195	22.3324	8.25049
Q96N66-2	Isoform 2 of Lysophospholipid acyltransferase 7 OS=Homo sapiens GN=MBOAT7 - [MBOA7_HUMAN]	23.06	2	8	8	27	1.07459	14	13.0852	1.07112	13	23.9183	35.4951	23.06	8	14	33.7518	23.06	8	13	399	44.7036	8.86572
P17275	Transcription factor jun-B OS=Homo sapiens GN=JUNB PE=1 SV=1 - [JUNB_HUMAN]	23.05	1	5	6	15	1.25811	7	37.2018	1.37736	7	36.8316	20.6551	23.05	6	8	18.3801	21.04	5	7	347	35.8572	9.21729
Q9H3U1-2	Isoform 2 of Protein unc-45 homolog A OS=Homo sapiens GN=UNC45A - [UN45A_HUMAN]	23.04	2	21	21	45	0.922692	24	23.7428	0.885488	21	21.9815	49.3969	20.34	18	24	38.9759	15.72	14	21	929	101.611	6.06201
P13674	Prolyl 4-hydroxylase subunit alpha-1 OS=Homo sapiens GN=P4HA1 PE=1 SV=2 - [P4HA1_HUMAN]	23.03	1	12	12	33	1.63745	20	23.0659	1.61442	13	25.3093	54.7685	23.03	12	20	32.6464	20.22	9	13	534	61.011	6.01123
Q13501-2	Isoform 2 of Sequestosome-1 OS=Homo sapiens GN=SQSTM1 - [SQSTM_HUMAN]	23.03	2	4	4	14	0.915107	7	39.009	1.01433	7	12.3842	22.5793	23.03	4	7	17.5819	23.03	4	7	356	38.6045	5.46533
B7Z2X9	Enolase OS=Homo sapiens GN=ENO2 PE=2 SV=1 - [B7Z2X9_HUMAN]	23.02	2	6	8	26	1.49063	12	18.7009	1.31809	8	18.859	36.6325	23.02	8	16	20.6674	23.02	7	10	391	42.6806	5.12256
Q9BT09	Protein canopy homolog 3 OS=Homo sapiens GN=CNPY3 PE=1 SV=1 - [CNPY3_HUMAN]	23.02	1	7	7	15	1.45602	10	24.5145	1.49383	5	7.03969	19.7968	23.02	7	10	17.1604	12.23	4	5	278	30.7287	5.49072
Q9Y639-3	Isoform 3 of Neuroplastin OS=Homo sapiens GN=NPTN - [NPTN_HUMAN]	23.02	8	6	6	15	1.23647	7	18.3756	1.10867	8	20.1645	20.0996	23.02	6	7	22.2905	23.02	6	8	278	30.8157	7.84033
I3L3P7	40S ribosomal protein S15a OS=Homo sapiens GN=RPS15A PE=2 SV=1 - [I3L3P7_HUMAN]	23	4	2	2	30	0.854867	15	10.1788	0.875565	15	11.4944	39.7352	23	2	15	43.3769	23	2	15	100	11.4702	10.1548
I3L430	Heme oxygenase 2 OS=Homo sapiens GN=HMOX2 PE=2 SV=1 - [I3L430_HUMAN]	23	2	6	6	18	0.941582	8	2.28808	1.06935	10	10.5645	20.0644	23	6	8	21.8538	23	6	10	287	32.8164	5.90967
Q9UQN3	Charged multivesicular body protein 2b OS=Homo sapiens GN=CHMP2B PE=1 SV=1 - [CHM2B_HUMAN]	23	1	6	6	18	0.640138	8	31.6724	0.770986	10	42.546	18.7249	19.72	5	8	21.9819	23	6	10	213	23.8912	8.76318
P35270	Sepiapterin reductase OS=Homo sapiens GN=SPR PE=1 SV=1 - [SPRE_HUMAN]	22.99	1	5	5	16	0.844054	9	19.8256	0.930788	7	17.6718	27.8569	17.24	4	9	21.64	15.33	3	7	261	28.0308	8.04541
Q8NBU5	ATPase family AAA domain-containing protein 1 OS=Homo sapiens GN=ATAD1 PE=1 SV=1 - [ATAD1_HUMAN]	22.99	2	7	7	19	1.02929	12	15.1718	0.929917	7	28.2884	23.4692	22.99	7	12	12.6167	13.3	4	7	361	40.718	6.90283
P49840	Glycogen synthase kinase-3 alpha OS=Homo sapiens GN=GSK3A PE=1 SV=2 - [GSK3A_HUMAN]	22.98	2	4	8	17	0.884422	4	49.6178	0.966042	4	31.8468	24.0542	21.33	7	9	20.7618	20.7	7	8	483	50.949	8.74854
I3L521	Uncharacterized protein (Fragment) OS=Homo sapiens PE=4 SV=1 - [I3L521_HUMAN]	22.97	5	3	3	6	0.80525	3	6.70318	0.884878	3	0.206956	4.93192	22.97	3	3	4.76465	13.51	2	3	148	16.5365	9.43701
Q16822	Phosphoenolpyruvate carboxykinase [GTP], mitochondrial OS=Homo sapiens GN=PCK2 PE=1 SV=3 - [PCKGM_HUMAN]	22.97	1	12	12	26	0.789812	15	13.8721	0.789069	11	9.44032	42.1195	21.56	11	15	24.1245	18.28	10	11	640	70.6846	7.62061
P08708	40S ribosomal protein S17 OS=Homo sapiens GN=RPS17 PE=1 SV=2 - [RS17_HUMAN]	22.96	4	4	4	16	0.99878	8	23.8732	0.908898	8	12.8213	14.1676	15.56	3	8	11.0671	22.96	4	8	135	15.5404	9.84717
P21397	Amine oxidase [flavin-containing] A OS=Homo sapiens GN=MAOA PE=1 SV=1 - [AOFA_HUMAN]	22.96	1	11	11	26	0.935125	14	9.56687	1.0058	11	16.6774	45.8358	21.44	10	15	32.5038	20.68	9	11	527	59.6435	7.85498
P31942-2	Isoform 2 of Heterogeneous nuclear ribonucleoprotein H3 OS=Homo sapiens GN=HNRNPH3 - [HNRH3_HUMAN]	22.96	2	5	6	43	1.10219	17	14.6597	1.13883	18	17.271	65.4398	22.96	6	21	60.9329	22.96	6	22	331	35.2164	6.87354
Q969V3-2	Isoform 2 of Nicalin OS=Homo sapiens GN=NCLN - [NCLN_HUMAN]	22.95	2	11	11	30	0.979493	14	32.0309	1.02484	16	13.5266	40.5708	21.53	10	14	40.8483	20.46	10	16	562	62.8065	6.88818
P30038	Delta-1-pyrroline-5-carboxylate dehydrogenase, mitochondrial OS=Homo sapiens GN=ALDH4A1 PE=1 SV=3 - [AL4A1_HUMAN]	22.91	1	11	11	22	0.935015	9	19.0399	0.959844	13	21.5499	28.6692	20.07	9	9	37.9689	21.85	10	13	563	61.6806	8.07471
P48163	NADP-dependent malic enzyme OS=Homo sapiens GN=ME1 PE=1 SV=1 - [MAOX_HUMAN]	22.9	1	14	14	35	0.802363	18	20.9867	0.780963	17	22.4168	40.9063	22.73	12	18	36.8849	20.8	13	17	572	64.1091	6.12549
Q8NC51-3	Isoform 3 of Plasminogen activator inhibitor 1 RNA-binding protein OS=Homo sapiens GN=SERBP1 - [PAIRB_HUMAN]	22.9	2	8	8	41	1.04896	21	24.7655	0.994811	20	29.199	52.2377	22.9	8	21	52.2684	22.9	8	20	393	43.1096	8.44092
Q9P016-2	Isoform 2 of Thymocyte nuclear protein 1 OS=Homo sapiens GN=THYN1 - [THYN1_HUMAN]	22.89	2	4	4	12	1.21417	6	15.9766	1.13766	6	16.3484	15.7259	22.89	4	6	14.1743	22.89	4	6	166	18.8004	9.33447
Q96BP2	Coiled-coil-helix-coiled-coil-helix domain-containing protein 1 OS=Homo sapiens GN=CHCHD1 PE=1 SV=1 - [CHCH1_HUMAN]	22.88	1	2	2	6	1.16228	2	7.40179	1.09699	4	17.4482	5.01872	22.88	2	2	8.49354	22.88	2	4	118	13.4661	10.2134
Q9BUJ2-4	Isoform 4 of Heterogeneous nuclear ribonucleoprotein U-like protein 1 OS=Homo sapiens GN=HNRNPUL1 - [HNRL1_HUMAN]	22.88	4	15	16	64	0.946137	32	15.4793	0.979922	31	17.4926	72.8514	21.96	15	33	83.798	20.63	14	31	756	84.741	8.77783
Q9H832	Ubiquitin-conjugating enzyme E2 Z OS=Homo sapiens GN=UBE2Z PE=1 SV=2 - [UBE2Z_HUMAN]	22.88	2	7	7	35	1.0583	17	10.965	1.04206	15	19.2388	36.0319	22.88	7	18	40.1015	18.08	5	17	354	38.1856	5.61768
O75223	Gamma-glutamylcyclotransferase OS=Homo sapiens GN=GGCT PE=1 SV=1 - [GGCT_HUMAN]	22.87	1	4	4	15	1.07956	8	6.44428	1.07152	7	7.57198	19.2927	19.15	3	8	20.5012	22.87	4	7	188	20.9943	5.13525
P46060	Ran GTPase-activating protein 1 OS=Homo sapiens GN=RANGAP1 PE=1 SV=1 - [RAGP1_HUMAN]	22.83	1	13	13	53	1.08199	29	14.3255	1.15654	24	28.0361	73.1546	22.83	13	29	60.2125	17.21	10	24	587	63.5023	4.67822
B4DDF4	Calponin-2 OS=Homo sapiens GN=CNN2 PE=2 SV=1 - [B4DDF4_HUMAN]	22.82	3	4	6	28	0.999985	7	18.1033	0.941467	8	20.527	36.466	17.45	5	13	38.7597	22.82	6	15	298	32.5956	6.97607
P04899	Guanine nucleotide-binding protein G(i) subunit alpha-2 OS=Homo sapiens GN=GNAI2 PE=1 SV=3 - [GNAI2_HUMAN]	22.82	2	3	7	24	1.01064	3	29.3337	0.901841	2	5.57779	37.4193	20.28	6	14		0			355	40.4251	5.5415
P51114-2	Isoform 2 of Fragile X mental retardation syndrome-related protein 1 OS=Homo sapiens GN=FXR1 - [FXR1_HUMAN]	22.82	4	9	11	30	1.07769	13	13.4598	1.0529	11	17.237	46.8774	21.34	10	16	36.1915	22.82	11	14	539	60.7544	6.39209
Q08J23	tRNA (cytosine(34)-C(5))-methyltransferase OS=Homo sapiens GN=NSUN2 PE=1 SV=2 - [NSUN2_HUMAN]	22.82	1	17	17	58	0.96434	28	10.7379	0.929785	27	10.2663	73.4894	19.3	15	30	63.9701	22.82	17	28	767	86.4158	6.771
Q5TBK7	Ubiquitin carboxyl-terminal hydrolase isozyme L3 (Fragment) OS=Homo sapiens GN=UCHL3 PE=2 SV=1 - [Q5TBK7_HUMAN]	22.81	2	5	5	11	0.983054	6	24.8901	0.976797	5	24.6665	10.0372	22.81	5	6	9.56764	16.67	4	5	228	25.4977	6.75635
Q9H6S3	Epidermal growth factor receptor kinase substrate 8-like protein 2 OS=Homo sapiens GN=EPS8L2 PE=1 SV=2 - [ES8L2_HUMAN]	22.8	2	13	13	34	0.901079	20	11.1208	0.94109	14	15.0309	46.8841	21.4	12	20	29.9234	13.99	9	14	715	80.5701	6.84424
Q6PIU2	Neutral cholesterol ester hydrolase 1 OS=Homo sapiens GN=NCEH1 PE=1 SV=3 - [NCEH1_HUMAN]	22.79	4	7	7	18	1.45721	11	19.6493	1.53458	7	23.6679	24.7019	22.79	7	11	14.161	13.24	5	7	408	45.7787	7.2251
Q96EE3	Nucleoporin SEH1 OS=Homo sapiens GN=SEH1L PE=1 SV=3 - [SEH1_HUMAN]	22.78	2	8	8	21	1.01453	13	19.4305	0.994124	8	13.0688	28.0103	19.17	7	13	20.1705	16.67	6	8	360	39.6234	8.08936
A0AV96	RNA-binding protein 47 OS=Homo sapiens GN=RBM47 PE=1 SV=2 - [RBM47_HUMAN]	22.77	1	12	12	24	0.916585	11	20.0164	1.00769	13	21.4356	26.1685	19.56	9	11	26.2326	20.07	11	13	593	64.0582	7.6792
Q9H444	Charged multivesicular body protein 4b OS=Homo sapiens GN=CHMP4B PE=1 SV=1 - [CHM4B_HUMAN]	22.77	1	7	7	21	1.13513	10	26.5828	1.03009	11	13.1816	25.2422	19.2	6	10	26.4563	18.75	6	11	224	24.9346	4.81787
P57105	Synaptojanin-2-binding protein OS=Homo sapiens GN=SYNJ2BP PE=1 SV=2 - [SYJ2B_HUMAN]	22.76	1	3	3	5	1.04241	3	8.63661	0.739678	2	15.6178	7.15842	15.86	2	3	4.44924	14.48	2	2	145	15.9182	6.30322
Q6P1L8	39S ribosomal protein L14, mitochondrial OS=Homo sapiens GN=MRPL14 PE=1 SV=1 - [RM14_HUMAN]	22.76	1	2	2	2	1.16106	2	10.7451	1.32283	2	21.6916	5.99154	22.76	2	2		0			145	15.9374	10.2427
Q9Y608-2	Isoform 2 of Leucine-rich repeat flightless-interacting protein 2 OS=Homo sapiens GN=LRRFIP2 - [LRRF2_HUMAN]	22.75	4	6	8	23	0.898489	6	27.0563	0.875517	6	21.035	32.0899	19.5	7	11	32.7608	20	7	12	400	45.3862	5.52881
F2Z2W6	Non-histone chromosomal protein HMG-14 OS=Homo sapiens GN=HMGN1 PE=4 SV=1 - [F2Z2W6_HUMAN]	22.73	5	2	2	2	0.992254	2	8.47362	1.00351	2	2.12193	5.58386	22.73	2	2		0			44	4.74169	10.8286
P31323	cAMP-dependent protein kinase type II-beta regulatory subunit OS=Homo sapiens GN=PRKAR2B PE=1 SV=3 - [KAP3_HUMAN]	22.73	1	5	8	19	1.25179	4	6.09264	1.25685	6	50.7343	23.5237	20.81	7	9	28.3707	21.29	7	10	418	46.2729	4.91943
Q9HC35	Echinoderm microtubule-associated protein-like 4 OS=Homo sapiens GN=EML4 PE=1 SV=3 - [EMAL4_HUMAN]	22.73	2	23	23	61	1.05112	31	18.8569	1.01319	30	17.8523	81.2428	21.41	21	31	75.264	19.37	20	30	981	108.848	6.40479
F8VYE8	Serine/threonine-protein phosphatase OS=Homo sapiens GN=PPP1CC PE=2 SV=1 - [F8VYE8_HUMAN]	22.7	3	2	7	26	0.802527	3	9.94134	0.907413	3	0.605583	43.2413	22.7	7	16	23.5564	22.7	7	10	304	34.9274	5.26221
P21281	V-type proton ATPase subunit B, brain isoform OS=Homo sapiens GN=ATP6V1B2 PE=1 SV=3 - [VATB2_HUMAN]	22.7	1	10	10	27	1.18641	16	14.6337	1.23622	11	18.5758	42.8898	18.4	9	16	24.7112	18	7	11	511	56.4649	5.80811
Q9UNF0-2	Isoform 2 of Protein kinase C and casein kinase substrate in neurons protein 2 OS=Homo sapiens GN=PACSIN2 - [PACN2_HUMAN]	22.7	2	9	9	28	1.24476	14	10.7863	1.19142	14	14.4828	39.2287	17.98	8	14	33.6596	20.67	8	14	445	51.321	5.38916
P27707	Deoxycytidine kinase OS=Homo sapiens GN=DCK PE=1 SV=1 - [DCK_HUMAN]	22.69	2	6	6	13	0.967068	7	19.8354	0.910971	6	16.323	16.4648	22.69	6	7	15.7179	22.69	6	6	260	30.4991	5.21143
Q96EY4	Translation machinery-associated protein 16 OS=Homo sapiens GN=TMA16 PE=1 SV=2 - [TMA16_HUMAN]	22.66	2	5	5	6	0.998202	6	7.21521	1.09178	1		13.6174	22.66	5	6		0			203	23.8494	9.26123
Q9BRP8-2	Isoform 2 of Partner of Y14 and mago OS=Homo sapiens GN=WIBG - [WIBG_HUMAN]	22.66	2	4	4	11	1.03484	5	39.892	1.16814	6	34.1254	15.0962	20.2	3	5	17.7928	22.66	4	6	203	22.691	9.43701
Q147X3	N-alpha-acetyltransferase 30 OS=Homo sapiens GN=NAA30 PE=1 SV=1 - [NAA30_HUMAN]	22.65	1	5	5	12	1.13945	6	31.7063	0.995199	6	37.2784	18.6539	22.65	5	6	14.4777	22.65	5	6	362	39.2946	5.51611
Q5QP56	Bcl-2-like protein 1 (Fragment) OS=Homo sapiens GN=BCL2L1 PE=2 SV=1 - [Q5QP56_HUMAN]	22.65	6	4	4	13	1.19447	6	3.43624	1.18407	7	23.3069	15.9812	18.23	3	6	14.6165	17.13	3	7	181	20.2318	4.75439
E9PH64	NADH dehydrogenase [ubiquinone] 1 beta subcomplex subunit 9 OS=Homo sapiens GN=NDUFB9 PE=2 SV=1 - [E9PH64_HUMAN]	22.62	4	3	3	11	1.26133	5	10.7788	1.19604	6	11.0954	12.5044	22.62	3	5	6.51303	22.62	3	6	168	20.3702	7.88428
O60645-2	Isoform 2 of Exocyst complex component 3 OS=Homo sapiens GN=EXOC3 - [EXOC3_HUMAN]	22.62	3	15	15	32	0.980299	17	18.2572	1.05513	15	18.8616	47.5444	22.62	15	17	44.0523	21.37	13	15	641	73.7502	7.15186
P40227	T-complex protein 1 subunit zeta OS=Homo sapiens GN=CCT6A PE=1 SV=3 - [TCPZ_HUMAN]	22.6	2	12	12	56	0.988844	30	15.4329	0.999173	26	12.485	78.5823	22.6	12	30	72.8356	18.08	10	26	531	57.9876	6.68311
P61923	Coatomer subunit zeta-1 OS=Homo sapiens GN=COPZ1 PE=1 SV=1 - [COPZ1_HUMAN]	22.6	3	3	3	18	1.04245	11	17.5896	1.10074	7	8.24598	30.1654	22.6	3	11	20.639	22.6	3	7	177	20.1855	4.80518
P62913-2	Isoform 2 of 60S ribosomal protein L11 OS=Homo sapiens GN=RPL11 - [RL11_HUMAN]	22.6	2	5	5	27	0.813737	14	17.0142	0.823028	13	14.858	39.3361	22.6	5	14	31.2445	18.08	4	13	177	20.1116	9.59814
Q96SZ5	2-aminoethanethiol dioxygenase OS=Homo sapiens GN=ADO PE=1 SV=2 - [AEDO_HUMAN]	22.59	1	6	6	10	0.889866	4	23.425	0.990956	6	8.41244	7.02531	13.7	4	4	7.0034	19.26	5	6	270	29.7319	6.03662
Q9BYT8	Neurolysin, mitochondrial OS=Homo sapiens GN=NLN PE=1 SV=1 - [NEUL_HUMAN]	22.59	1	15	15	34	0.959062	21	21.2596	0.8679	13	21.2085	48.7032	22.59	15	21	27.7482	10.37	8	13	704	80.5997	6.63916
Q3MHD2	Protein LSM12 homolog OS=Homo sapiens GN=LSM12 PE=1 SV=2 - [LSM12_HUMAN]	22.56	3	4	4	12	1.05986	6	4.85542	1.0874	6	4.32323	17.1162	18.46	3	6	13.925	15.38	3	6	195	21.6871	7.73779
Q8N128	Protein FAM177A1 OS=Homo sapiens GN=FAM177A1 PE=1 SV=1 - [F177A_HUMAN]	22.54	3	3	3	6	1.20633	3	16.9897	1.04694	3	11.4367	11.6774	17.84	2	3	9.98702	22.54	3	3	213	23.7424	4.44971
P22307-4	Isoform 4 of Non-specific lipid-transfer protein OS=Homo sapiens GN=SCP2 - [NLTP_HUMAN]	22.53	4	11	11	34	0.932869	17	12.6586	0.990476	17	25.7665	39.2702	16.31	9	17	40.9862	20.82	9	17	466	50.3094	7.02002
P09972	Fructose-bisphosphate aldolase C OS=Homo sapiens GN=ALDOC PE=1 SV=2 - [ALDOC_HUMAN]	22.53	1	6	9	69	1.20168	28	27.8782	1.27707	25	34.8798	101.761	22.53	9	36	85.108	20.05	7	33	364	39.4312	6.87354
E9PBS1	Phosphoribosylaminoimidazole carboxylase (Fragment) OS=Homo sapiens GN=PAICS PE=2 SV=1 - [E9PBS1_HUMAN]	22.52	3	8	8	32	0.841984	17	17.1156	0.872826	15	22.6591	43.0234	22.52	8	17	38.0737	19.13	7	15	413	45.6224	6.68311
Q10567-4	Isoform 4 of AP-1 complex subunit beta-1 OS=Homo sapiens GN=AP1B1 - [AP1B1_HUMAN]	22.52	4	9	23	72	1.18734	13	21.7744	1.16681	10	25.5009	92.3784	21.44	22	37	80.5177	17.85	18	35	919	101.283	5.10986
P46063	ATP-dependent DNA helicase Q1 OS=Homo sapiens GN=RECQL PE=1 SV=3 - [RECQ1_HUMAN]	22.5	1	15	15	74	1.05396	36	26.6869	1.09902	35	23.1216	98.7189	22.5	15	37	94.6398	21.42	14	37	649	73.41	7.88428
Q96HS1	Serine/threonine-protein phosphatase PGAM5, mitochondrial OS=Homo sapiens GN=PGAM5 PE=1 SV=2 - [PGAM5_HUMAN]	22.49	1	7	7	15	1.03342	7	19.0193	0.98162	8	19.9548	18.0764	15.57	5	7	14.6741	17.65	5	8	289	31.9846	8.67529
A2A3R5	40S ribosomal protein S6 OS=Homo sapiens GN=RPS6 PE=3 SV=1 - [A2A3R5_HUMAN]	22.48	2	5	5	34	1.07482	19	22.7071	0.977137	15	21.9469	43.804	22.48	5	19	37.2592	19.27	4	15	218	24.953	11.1362
O95721	Synaptosomal-associated protein 29 OS=Homo sapiens GN=SNAP29 PE=1 SV=1 - [SNP29_HUMAN]	22.48	1	6	6	14	1.23345	5	8.51319	1.16345	9	7.77193	12.6226	16.28	4	5	20.6393	22.48	6	9	258	28.9526	5.80811
P17987	T-complex protein 1 subunit alpha OS=Homo sapiens GN=TCP1 PE=1 SV=1 - [TCPA_HUMAN]	22.48	1	12	12	51	0.936302	30	19.0196	0.970347	21	18.8041	80.8452	22.48	12	30	58.0711	20.32	11	21	556	60.3056	6.11279
Q8WW12	PEST proteolytic signal-containing nuclear protein OS=Homo sapiens GN=PCNP PE=1 SV=2 - [PCNP_HUMAN]	22.47	1	4	4	10	1.10692	5	2.68299	1.01924	5	24.9545	13.1144	18.54	3	5	10.4173	22.47	4	5	178	18.9134	7.48877
P42126-2	Isoform 2 of Enoyl-CoA delta isomerase 1, mitochondrial OS=Homo sapiens GN=ECI1 - [ECI1_HUMAN]	22.46	3	6	6	37	0.973831	18	16.6468	0.891321	19	20.8896	38.5385	22.46	6	18	41.7988	22.46	6	19	285	30.8763	8.89502
Q6PL24	Protein TMED8 OS=Homo sapiens GN=TMED8 PE=1 SV=1 - [TMED8_HUMAN]	22.46	1	6	6	8	1.219	4	6.60875	1.09244	4	9.40998	10.8156	16.31	4	4	7.38144	14.15	4	4	325	35.7184	4.7417
O43776	Asparagine--tRNA ligase, cytoplasmic OS=Homo sapiens GN=NARS PE=1 SV=1 - [SYNC_HUMAN]	22.45	1	11	11	56	0.87013	31	16.6751	0.919614	25	19.4605	74.4121	20.26	9	31	52.9977	19.89	9	25	548	62.9025	6.25244
O95232	Luc7-like protein 3 OS=Homo sapiens GN=LUC7L3 PE=1 SV=2 - [LC7L3_HUMAN]	22.45	2	10	10	28	1.0604	14	29.601	1.06588	14	11.2032	38.8588	22.45	10	14	33.2391	20.37	9	14	432	51.4351	9.78857
Q96C90	Protein phosphatase 1 regulatory subunit 14B OS=Homo sapiens GN=PPP1R14B PE=1 SV=3 - [PP14B_HUMAN]	22.45	1	2	2	4	0.801682	2	14.4888	0.827109	2	30.1572	6.71537	22.45	2	2	5.44288	22.45	2	2	147	15.901	4.85596
O00139-2	Isoform 2 of Kinesin-like protein KIF2A OS=Homo sapiens GN=KIF2A - [KIF2A_HUMAN]	22.42	1	13	14	35	1.10204	20	17.1034	1.13031	13	23.7413	42.4349	22.42	14	22	29.4311	16.82	11	13	660	74.9961	6.40479
H0Y9M8	NADH dehydrogenase [ubiquinone] iron-sulfur protein 4, mitochondrial (Fragment) OS=Homo sapiens GN=NDUFS4 PE=2 SV=1 - [H0Y9M8_HUMAN]	22.41	2	2	2	11	1.03598	6	28.4321	1.16678	5	18.2161	20.6946	22.41	2	6	17.293	22.41	2	5	116	13.4901	10.814
O94925-3	Isoform 3 of Glutaminase kidney isoform, mitochondrial OS=Homo sapiens GN=GLS - [GLSK_HUMAN]	22.41	1	4	11	34	0.787084	5	14.6816	0.864622	3	33.3779	57.4407	22.41	11	20	45.786	16.39	8	14	598	65.4179	7.88428
O95757	Heat shock 70 kDa protein 4L OS=Homo sapiens GN=HSPA4L PE=1 SV=3 - [HS74L_HUMAN]	22.41	3	13	16	31	0.923678	16	15.3221	0.968594	11	12.9666	45.0414	21.57	15	19	25.1103	12.28	10	12	839	94.4525	5.88428
P36954	DNA-directed RNA polymerase II subunit RPB9 OS=Homo sapiens GN=POLR2I PE=1 SV=1 - [RPB9_HUMAN]	22.4	1	2	2	2	0.882543	2	5.10258	0.858405	1		6.1013	22.4	2	2		0			125	14.5136	5.13525
D6R9Y1	Polyadenylate-binding protein-interacting protein 2 OS=Homo sapiens GN=PAIP2 PE=2 SV=1 - [D6R9Y1_HUMAN]	22.39	2	2	2	4	0.985049	2	21.3553	0.930648	2	10.2683	4.60323	22.39	2	2	4.15698	22.39	2	2	67	7.69359	4.70361
E7ER20	Proteasome inhibitor PI31 subunit OS=Homo sapiens GN=PSMF1 PE=2 SV=1 - [E7ER20_HUMAN]	22.39	3	4	4	8	0.883786	4	1.47861	0.792153	4	7.67168	9.81923	16.92	3	4	8.37201	22.39	4	4	201	21.749	5.40186
P07741-2	Isoform 2 of Adenine phosphoribosyltransferase OS=Homo sapiens GN=APRT - [APT_HUMAN]	22.39	4	4	4	14	0.902616	6	22.4426	1.09757	8	22.9333	13.0089	17.16	2	6	16.7707	22.39	4	8	134	14.5478	7.34229
P53990-2	Isoform 2 of IST1 homolog OS=Homo sapiens GN=IST1 - [IST1_HUMAN]	22.39	4	8	8	25	1.1189	13	27.5672	1.1135	12	37.2705	38.6065	22.39	8	13	35.7758	22.39	8	12	335	36.599	5.43994
O43402	ER membrane protein complex subunit 8 OS=Homo sapiens GN=EMC8 PE=1 SV=1 - [EMC8_HUMAN]	22.38	2	4	4	9	0.912393	3	2.08253	0.89929	6	21.5672	9.54281	12.38	2	3	15.9111	22.38	4	6	210	23.7577	6.40479
O75828	Carbonyl reductase [NADPH] 3 OS=Homo sapiens GN=CBR3 PE=1 SV=3 - [CBR3_HUMAN]	22.38	1	3	5	23	1.08539	3	12.5576	0.846703	4	23.0571	43.5928	18.41	4	12	34.467	22.38	5	11	277	30.8307	6.17627
Q9NR30-2	Isoform 2 of Nucleolar RNA helicase 2 OS=Homo sapiens GN=DDX21 - [DDX21_HUMAN]	22.38	2	13	15	32	0.862167	14	30.2337	0.812867	14	26.7985	42.8457	20.56	13	17	35.0235	17.9	13	15	715	79.6074	9.37842
Q8N4P3	Guanosine-3',5'-bis(diphosphate) 3'-pyrophosphohydrolase MESH1 OS=Homo sapiens GN=HDDC3 PE=1 SV=3 - [MESH1_HUMAN]	22.35	1	3	3	8	1.19134	5	7.88601	1.38733	3	25.7305	17.2055	22.35	3	5	10.4562	22.35	3	3	179	20.3167	6.7417
O15344	Midline-1 OS=Homo sapiens GN=MID1 PE=1 SV=1 - [TRI18_HUMAN]	22.34	1	14	14	38	0.663829	20	26.405	0.621855	18	22.4283	53.2743	18.29	12	20	41.2556	21.29	13	18	667	75.2026	6.80029
Q8TC12	Retinol dehydrogenase 11 OS=Homo sapiens GN=RDH11 PE=1 SV=2 - [RDH11_HUMAN]	22.33	2	6	6	11	1.04955	5	5.34544	1.01851	6	22.488	11.7395	16.04	5	5	17.0325	19.18	5	6	318	35.3634	8.82178
Q9HA64	Ketosamine-3-kinase OS=Homo sapiens GN=FN3KRP PE=1 SV=2 - [KT3K_HUMAN]	22.33	1	6	6	20	0.874587	10	7.86554	0.891596	10	5.58333	26.4563	19.74	5	10	24.7233	22.33	6	10	309	34.3902	7.32764
Q9Y2R5	28S ribosomal protein S17, mitochondrial OS=Homo sapiens GN=MRPS17 PE=2 SV=1 - [RT17_HUMAN]	22.31	2	3	3	10	0.954598	5	11.3878	1.05607	5	9.63931	14.5652	22.31	3	5	14.5781	22.31	3	5	130	14.4929	9.84717
B1ANR0	Poly(A) binding protein, cytoplasmic 4 (Inducible form), isoform CRA_e OS=Homo sapiens GN=PABPC4 PE=4 SV=1 - [B1ANR0_HUMAN]	22.28	4	8	12	50	0.929017	13	22.2639	0.979536	10	17.4547	78.1701	22.28	12	29	50.6329	19.84	11	21	615	67.9279	9.45166
P98082-2	Isoform 2 of Disabled homolog 2 OS=Homo sapiens GN=DAB2 - [DAB2_HUMAN]	22.28	3	9	9	25	1.34537	14	28.5751	1.28367	11	48.7301	38.8489	20.29	8	14	23.4391	22.28	9	11	552	58.8245	5.70654
Q9UBQ7	Glyoxylate reductase/hydroxypyruvate reductase OS=Homo sapiens GN=GRHPR PE=1 SV=1 - [GRHPR_HUMAN]	22.26	1	7	7	28	1.02315	15	13.7383	1.03165	13	21.4926	46.1108	20.12	6	15	34.0099	16.46	6	13	328	35.6457	7.38623
Q9UHA4-2	Isoform 2 of Ragulator complex protein LAMTOR3 OS=Homo sapiens GN=LAMTOR3 - [LTOR3_HUMAN]	22.22	2	2	2	9	1.31821	6	14.0192	1.13928	3	31.2831	8.46106	22.22	2	6	5.78735	22.22	2	3	117	12.9329	8.1333
O60493	Sorting nexin-3 OS=Homo sapiens GN=SNX3 PE=1 SV=3 - [SNX3_HUMAN]	22.22	1	2	4	16	0.88377	4	13.2473	0.97429	5	30.7522	17.1737	22.22	4	7	20.5986	22.22	4	9	162	18.7508	8.66064
P22694	cAMP-dependent protein kinase catalytic subunit beta OS=Homo sapiens GN=PRKACB PE=1 SV=2 - [KAPCB_HUMAN]	22.22	9	3	8	16	1.00766	3	5.43161	0.912185	2	5.46295	24.7863	19.94	7	8	19.4617	19.66	7	8	351	40.597	8.77783
Q99622	Protein C10 OS=Homo sapiens GN=C12orf57 PE=1 SV=1 - [C10_HUMAN]	22.22	1	2	2	8	1.21495	5	2.82062	1.10841	3	28.4646	13.2234	22.22	2	5	6.44916	22.22	2	3	126	13.1697	5.13525
Q9BWH2	FUN14 domain-containing protein 2 OS=Homo sapiens GN=FUNDC2 PE=1 SV=2 - [FUND2_HUMAN]	22.22	1	5	5	6	0.906783	4	26.9324	0.52897	2	59.3173	8.38899	21.69	4	4	4.16337	11.11	2	2	189	20.6627	9.72998
Q9UMY4-2	Isoform 2 of Sorting nexin-12 OS=Homo sapiens GN=SNX12 - [SNX12_HUMAN]	22.22	2	3	5	14	0.904393	3	2.07191	0.961831	4	6.75143	15.274	17.28	4	6	17.9466	22.22	5	8	162	18.8727	8.44092
O95782-2	Isoform B of AP-2 complex subunit alpha-1 OS=Homo sapiens GN=AP2A1 - [AP2A1_HUMAN]	22.2	2	16	20	67	0.991809	36	16.4507	1.02027	26	21.0118	82.5198	20.73	18	39	59.9628	15.29	14	28	955	105.295	7.66455
Q9NYK5	39S ribosomal protein L39, mitochondrial OS=Homo sapiens GN=MRPL39 PE=1 SV=3 - [RM39_HUMAN]	22.19	3	8	8	19	0.829961	11	43.229	0.967989	8	14.3996	28.2557	19.53	7	11	22.4418	19.82	7	8	338	38.6867	7.6499
O00471	Exocyst complex component 5 OS=Homo sapiens GN=EXOC5 PE=1 SV=1 - [EXOC5_HUMAN]	22.18	2	13	14	27	0.85573	15	28.4881	0.913575	11	14.6265	41.9897	19.77	12	15	26.5219	17.8	11	12	708	81.8008	6.7124
Q8N392	Rho GTPase-activating protein 18 OS=Homo sapiens GN=ARHGAP18 PE=1 SV=3 - [RHG18_HUMAN]	22.17	2	13	13	24	0.647315	14	27.7531	0.664244	10	34.6756	31.5083	19.46	11	14	21.696	15.84	10	10	663	74.9299	6.44287
B4DN34	39S ribosomal protein L48, mitochondrial OS=Homo sapiens GN=MRPL48 PE=2 SV=1 - [B4DN34_HUMAN]	22.16	3	4	4	11	0.937691	6	7.43033	0.921133	5	16.0229	18.5656	22.16	4	6	16.407	17.53	3	5	194	21.7356	8.6167
P61966	AP-1 complex subunit sigma-1A OS=Homo sapiens GN=AP1S1 PE=1 SV=1 - [AP1S1_HUMAN]	22.15	1	4	4	12	1.08184	6	10.9506	1.09827	6	15.6677	12.1698	22.15	4	6	11.7891	22.15	4	6	158	18.7206	5.73193
J3QKS6	Uncharacterized protein C17orf62 (Fragment) OS=Homo sapiens GN=C17orf62 PE=4 SV=1 - [J3QKS6_HUMAN]	22.14	7	3	3	7	0.920261	4	16.2786	0.962962	3	3.77802	11.7353	22.14	3	4	8.8964	16.79	2	3	131	14.881	9.20264
Q00653-4	Isoform 4 of Nuclear factor NF-kappa-B p100 subunit OS=Homo sapiens GN=NFKB2 - [NFKB2_HUMAN]	22.14	1	17	17	45	1.23033	23	23.2932	1.34054	22	17.504	61.0963	21.36	16	23	57.7524	19.47	15	22	899	96.6179	6.25244
O75937	DnaJ homolog subfamily C member 8 OS=Homo sapiens GN=DNAJC8 PE=1 SV=2 - [DNJC8_HUMAN]	22.13	1	7	7	12	1.00499	6	8.16193	0.929824	6	15.6799	14.4594	19.37	6	6	14.027	18.97	6	6	253	29.8234	9.05615
P13010	X-ray repair cross-complementing protein 5 OS=Homo sapiens GN=XRCC5 PE=1 SV=3 - [XRCC5_HUMAN]	22.13	1	15	15	66	0.933883	34	17.5703	0.985849	32	19.2816	83.557	22.13	15	34	68.724	15.16	10	32	732	82.6523	5.80811
I3L3S0	Trafficking protein particle complex subunit 1 (Fragment) OS=Homo sapiens GN=TRAPPC1 PE=2 SV=1 - [I3L3S0_HUMAN]	22.11	2	2	2	7	0.836191	4	20.3965	0.696198	3	13.4084	10.269	22.11	2	4	7.64267	22.11	2	3	95	11.1636	8.99756
Q3ZCQ8	Mitochondrial import inner membrane translocase subunit TIM50 OS=Homo sapiens GN=TIMM50 PE=1 SV=2 - [TIM50_HUMAN]	22.1	2	7	7	21	0.953941	12	12.6636	0.998108	9	10.5734	32.4135	20.11	6	12	25.5378	14.16	5	9	353	39.6215	8.36768
H0Y3K7	Actin-binding LIM protein 1 (Fragment) OS=Homo sapiens GN=ABLIM1 PE=4 SV=1 - [H0Y3K7_HUMAN]	22.09	9	12	12	27	0.86222	16	21.8205	0.849513	11	19.8408	44.4199	22.09	12	16	31.1241	17.18	9	11	652	73.8851	8.25049
P50749	Ras association domain-containing protein 2 OS=Homo sapiens GN=RASSF2 PE=1 SV=1 - [RASF2_HUMAN]	22.09	1	6	6	11	0.764874	5	11.8279	0.823288	6	31.4192	14.7134	17.48	5	5	15.5806	22.09	6	6	326	37.7665	8.83643
K7EJR3	26S proteasome non-ATPase regulatory subunit 8 (Fragment) OS=Homo sapiens GN=PSMD8 PE=4 SV=1 - [K7EJR3_HUMAN]	22.09	2	6	6	18	1.09683	8	8.23428	0.992265	10	12.484	24.6771	18.99	5	8	21.9012	22.09	6	10	258	28.8811	8.66064
Q9UQ80	Proliferation-associated protein 2G4 OS=Homo sapiens GN=PA2G4 PE=1 SV=3 - [PA2G4_HUMAN]	22.08	2	8	8	39	0.959728	19	25.4418	0.966206	20	25.6679	50.5243	19.8	7	19	50.6481	22.08	8	20	394	43.7592	6.55127
O00625	Pirin OS=Homo sapiens GN=PIR PE=1 SV=1 - [PIR_HUMAN]	22.07	1	6	6	20	0.701184	11	24.0361	0.745091	9	23.9728	24.8161	22.07	6	11	14.5246	19.66	5	9	290	32.0933	6.91748
Q99459	Cell division cycle 5-like protein OS=Homo sapiens GN=CDC5L PE=1 SV=2 - [CDC5L_HUMAN]	22.07	1	12	12	28	1.22606	15	17.4186	1.06993	13	20.925	51.1331	20.95	11	15	44.7299	17.83	10	13	802	92.1937	8.17725
P37108	Signal recognition particle 14 kDa protein OS=Homo sapiens GN=SRP14 PE=1 SV=2 - [SRP14_HUMAN]	22.06	1	5	5	15	0.914519	7	3.48609	0.847619	8	7.10759	13.8255	22.06	5	7	18.4291	22.06	5	8	136	14.5608	10.0376
Q5BJD5-3	Isoform 3 of Transmembrane protein 41B OS=Homo sapiens GN=TMEM41B - [TM41B_HUMAN]	22.05	4	2	2	7	0.835595	4	36.793	1.13724	3	25.8198	10.3796	22.05	2	4	9.15315	22.05	2	3	127	14.0803	9.40771
O75935	Dynactin subunit 3 OS=Homo sapiens GN=DCTN3 PE=1 SV=1 - [DCTN3_HUMAN]	22.04	1	5	5	13	1.14434	5	0.881721	1.18983	8	6.13365	12.6239	17.74	4	5	19.4068	22.04	5	8	186	21.1062	5.46533
Q13907	Isopentenyl-diphosphate Delta-isomerase 1 OS=Homo sapiens GN=IDI1 PE=1 SV=2 - [IDI1_HUMAN]	22.03	2	5	5	11	0.742088	6	11.4722	0.687449	5	27.8903	18.0218	22.03	5	6	11.5861	16.74	4	5	227	26.3025	6.34131
Q92520	Protein FAM3C OS=Homo sapiens GN=FAM3C PE=1 SV=1 - [FAM3C_HUMAN]	22.03	1	5	5	20	1.02456	11	26.5026	0.985155	9	11.9567	29.1189	22.03	5	11	26.2209	17.18	4	9	227	24.6646	8.29443
Q9HD26-2	Isoform 2 of Golgi-associated PDZ and coiled-coil motif-containing protein OS=Homo sapiens GN=GOPC - [GOPC_HUMAN]	22.03	3	9	9	29	1.33859	15	22.5519	1.26875	14	15.7317	40.9989	20.48	8	15	37.2907	22.03	9	14	454	49.6904	6.07471
O75521-2	Isoform 2 of Enoyl-CoA delta isomerase 2, mitochondrial OS=Homo sapiens GN=ECI2 - [ECI2_HUMAN]	22.01	2	7	7	18	1.02906	10	9.64251	1.09583	8	14.7532	25.0862	18.66	6	10	19.6443	19.5	6	8	359	39.5844	8.646
Q07021	Complement component 1 Q subcomponent-binding protein, mitochondrial OS=Homo sapiens GN=C1QBP PE=1 SV=1 - [C1QBP_HUMAN]	21.99	1	5	5	36	1.22446	22	15.5961	1.22854	14	25.5773	52.1557	21.99	5	22	29.0885	16.67	4	14	282	31.3426	4.84326
F5H5N1	NADH dehydrogenase [ubiquinone] iron-sulfur protein 7, mitochondrial OS=Homo sapiens GN=NDUFS7 PE=2 SV=1 - [F5H5N1_HUMAN]	21.98	4	4	4	9	1.02661	5	11.243	1.04205	4	8.72834	11.3429	21.98	4	5	8.09979	11.54	2	4	182	19.7569	9.49561
O00267-2	Isoform 2 of Transcription elongation factor SPT5 OS=Homo sapiens GN=SUPT5H - [SPT5H_HUMAN]	21.98	2	21	21	57	1.09082	28	16.5318	1.02167	29	16.4528	76.294	20.13	18	28	61.3572	21.98	21	29	1083	120.424	5.09717
P78527	DNA-dependent protein kinase catalytic subunit OS=Homo sapiens GN=PRKDC PE=1 SV=3 - [PRKDC_HUMAN]	21.97	1	89	90	366	0.882414	186	20.6472	0.934388	173	15.3419	458.818	21.27	85	191	415.916	19.38	79	175	4128	468.788	7.12256
Q13177	Serine/threonine-protein kinase PAK 2 OS=Homo sapiens GN=PAK2 PE=1 SV=3 - [PAK2_HUMAN]	21.95	1	8	11	26	1.10299	12	18.1923	1.10619	10	14.0362	39.4009	21.95	11	15	30.3584	17.56	8	11	524	58.0059	5.96045
K7ELZ8	Protein FAM32A (Fragment) OS=Homo sapiens GN=FAM32A PE=4 SV=1 - [K7ELZ8_HUMAN]	21.95	5	2	2	2	0.910419	1		1.34048	2	38.1352		0			5.30959	21.95	2	2	82	9.39822	10.2866
E2QRM7	BAG family molecular chaperone regulator 1 OS=Homo sapiens GN=BAG1 PE=2 SV=1 - [E2QRM7_HUMAN]	21.94	6	4	4	12	0.863118	6	15.5977	0.85628	6	4.96273	16.6333	21.94	4	6	16.2194	21.94	4	6	196	22.0625	5.07178
C9JJ68	Dihydrofolate reductase, mitochondrial (Fragment) OS=Homo sapiens GN=DHFRL1 PE=2 SV=1 - [C9JJ68_HUMAN]	21.93	5	3	3	3	0.370184	3	4.14121	0.309954	1		1.65408	21.93	3	3		0			114	13.143	9.89111
F5H328	Succinate-semialdehyde dehydrogenase, mitochondrial OS=Homo sapiens GN=ALDH5A1 PE=2 SV=1 - [F5H328_HUMAN]	21.92	4	9	9	22	0.918233	11	13.9704	0.97197	11	11.0574	30.5417	20.13	8	11	30.485	21.92	9	11	447	48.2797	7.07861
Q9NZZ3	Charged multivesicular body protein 5 OS=Homo sapiens GN=CHMP5 PE=1 SV=1 - [CHMP5_HUMAN]	21.92	2	5	5	12	1.13013	6	17.6519	1.1531	6	18.0194	12.0727	15.53	3	6	6.76535	21.92	4	6	219	24.5554	4.83057
A6NIH7	Protein unc-119 homolog B OS=Homo sapiens GN=UNC119B PE=1 SV=1 - [U119B_HUMAN]	21.91	1	4	4	5	1.0708	1		1.12442	5	9.17962		0			8.1713	21.91	4	5	251	28.119	5.68115
C9JE02	Isoamyl acetate-hydrolyzing esterase 1 homolog OS=Homo sapiens GN=IAH1 PE=2 SV=1 - [C9JE02_HUMAN]	21.88	3	4	4	8	0.97746	4	17.4815	1.09127	4	13.3888	11.3391	17.5	3	4	7.00936	21.88	4	4	160	17.9351	6.11279
P60468	Protein transport protein Sec61 subunit beta OS=Homo sapiens GN=SEC61B PE=1 SV=2 - [SC61B_HUMAN]	21.88	1	2	2	9	0.743188	5	10.7395	0.710961	4	17.8865	9.97089	21.88	2	5	9.7985	21.88	2	4	96	9.9681	11.561
P55884	Eukaryotic translation initiation factor 3 subunit B OS=Homo sapiens GN=EIF3B PE=1 SV=3 - [EIF3B_HUMAN]	21.87	2	15	15	55	0.94962	29	17.4779	0.934937	26	14.4867	69.5559	21.87	15	29	63.071	18.8	14	26	814	92.4238	4.99561
Q16270-2	Isoform 2 of Insulin-like growth factor-binding protein 7 OS=Homo sapiens GN=IGFBP7 - [IBP7_HUMAN]	21.86	2	5	5	15	1.24496	7	11.5566	1.26402	7	13.0892	20.5355	21.86	5	8	12.7055	21.86	5	7	279	28.8413	8.11865
O75533	Splicing factor 3B subunit 1 OS=Homo sapiens GN=SF3B1 PE=1 SV=3 - [SF3B1_HUMAN]	21.86	1	24	24	81	0.987332	41	27.3144	0.960084	39	33.0918	115.137	20.55	22	42	114.528	19.94	21	39	1304	145.738	7.09326
Q8NBJ5	Procollagen galactosyltransferase 1 OS=Homo sapiens GN=COLGALT1 PE=1 SV=1 - [GT251_HUMAN]	21.86	1	13	13	33	1.43078	19	27.1394	1.34698	14	20.8798	49.5307	21.86	13	19	32.511	16.24	10	14	622	71.5905	7.31299
Q9BY77	Polymerase delta-interacting protein 3 OS=Homo sapiens GN=POLDIP3 PE=1 SV=2 - [PDIP3_HUMAN]	21.85	1	7	7	11	0.843636	7	19.9322	0.881715	4	11.5816	17.7984	21.85	7	7	8.38488	11.4	4	4	421	46.0605	9.99365
Q9BYD6	39S ribosomal protein L1, mitochondrial OS=Homo sapiens GN=MRPL1 PE=1 SV=2 - [RM01_HUMAN]	21.85	2	7	7	16	1.03466	9	8.61347	1.21545	7	10.5789	25.5289	21.85	7	9	18.2184	16.62	5	7	325	36.8854	8.77783
Q9HC52	Chromobox protein homolog 8 OS=Homo sapiens GN=CBX8 PE=1 SV=3 - [CBX8_HUMAN]	21.85	1	8	8	13	1.01732	7	10.9732	1.09995	6	24.2716	17.3273	19.79	7	7	14.6753	13.62	6	6	389	43.3694	9.90576
Q9UHB9	Signal recognition particle subunit SRP68 OS=Homo sapiens GN=SRP68 PE=1 SV=2 - [SRP68_HUMAN]	21.85	2	11	11	32	0.942413	16	24.4831	0.972957	16	23.8372	45.648	20.1	10	16	53.0822	19.3	10	16	627	70.6856	8.55811
Q8N4Q1	Mitochondrial intermembrane space import and assembly protein 40 OS=Homo sapiens GN=CHCHD4 PE=1 SV=1 - [MIA40_HUMAN]	21.83	2	3	3	9	1.14465	5	3.24686	1.20292	4	6.74607	8.96256	21.83	3	5	10.0496	21.83	3	4	142	15.9861	4.31006
O00170	AH receptor-interacting protein OS=Homo sapiens GN=AIP PE=1 SV=2 - [AIP_HUMAN]	21.82	1	6	6	16	1.11552	7	13.2263	0.937621	9	10.5185	16.2676	19.39	5	7	25.9106	21.82	6	9	330	37.6121	6.29053
Q9H1Y0	Autophagy protein 5 OS=Homo sapiens GN=ATG5 PE=1 SV=2 - [ATG5_HUMAN]	21.82	1	6	6	10	1.03289	6	11.4114	1.02978	4	13.6013	8.29584	21.82	6	6	9.62614	14.18	4	4	275	32.4263	5.77002
Q9NQT5	Exosome complex component RRP40 OS=Homo sapiens GN=EXOSC3 PE=1 SV=3 - [EXOS3_HUMAN]	21.82	1	4	4	13	0.90551	7	29.59	0.853542	6	9.09974	18.8508	21.82	4	7	15.4372	21.82	4	6	275	29.5534	8.104
F8WE18	B-cell CLL/lymphoma 7 protein family member B OS=Homo sapiens GN=BCL7B PE=2 SV=1 - [F8WE18_HUMAN]	21.79	7	2	2	2	1.07799	2	4.1405	1.02064	1		4.63875	21.79	2	2		0			78	8.98987	10.7261
Q9UBS4	DnaJ homolog subfamily B member 11 OS=Homo sapiens GN=DNAJB11 PE=1 SV=1 - [DJB11_HUMAN]	21.79	1	8	8	18	1.41651	10	11.4112	1.35852	8	20.2154	30.6452	21.79	8	10	26.8828	20.11	7	8	358	40.4886	6.17627
H7C0E5	Zinc finger protein ZPR1 (Fragment) OS=Homo sapiens GN=ZNF259 PE=4 SV=1 - [H7C0E5_HUMAN]	21.76	2	8	8	13	0.748746	7	9.38077	0.796986	6	25.9444	18.2703	19.95	7	7	15.2958	16.32	6	6	386	42.6259	4.729
Q14498-2	Isoform 2 of RNA-binding protein 39 OS=Homo sapiens GN=RBM39 - [RBM39_HUMAN]	21.76	2	10	10	44	1.03996	24	21.485	0.963302	19	18.7272	63.1173	21.76	10	25	51.0761	19.08	9	19	524	58.6203	10.1255
O94760	N(G),N(G)-dimethylarginine dimethylaminohydrolase 1 OS=Homo sapiens GN=DDAH1 PE=1 SV=3 - [DDAH1_HUMAN]	21.75	1	5	6	26	1.27141	12	12.7986	1.21264	12	17.0376	36.5451	19.3	5	14	31.4263	18.95	5	12	285	31.1019	5.80811
Q16795	NADH dehydrogenase [ubiquinone] 1 alpha subcomplex subunit 9, mitochondrial OS=Homo sapiens GN=NDUFA9 PE=1 SV=2 - [NDUA9_HUMAN]	21.75	1	9	9	23	1.01861	12	10.175	1.01158	11	11.4752	33.22	17.24	7	12	21.3106	21.75	9	11	377	42.4826	9.80322
Q9NZB2	Constitutive coactivator of PPAR-gamma-like protein 1 OS=Homo sapiens GN=FAM120A PE=1 SV=2 - [F120A_HUMAN]	21.74	2	19	20	63	0.916042	31	18.6664	0.881848	29	20.228	82.7283	19.95	19	32	73.2154	18.78	17	31	1118	121.811	8.88037
B4DLN1	Mitochondrial dicarboxylate carrier OS=Homo sapiens GN=SLC25A10 PE=2 SV=1 - [B4DLN1_HUMAN]	21.72	1	8	8	35	1.01652	17	18.3875	0.997705	18	16.0348	45.2358	17.42	6	17	49.074	21.72	8	18	442	48.0687	9.5249
C9JE12	Transmembrane and ubiquitin-like domain-containing protein 1 (Fragment) OS=Homo sapiens GN=TMUB1 PE=2 SV=1 - [C9JE12_HUMAN]	21.71	3	3	3	3	1.02676	3	9.11172	0.888008	1		8.48308	21.71	3	3		0			152	16.1101	4.90674
Q9BRT6	Protein LLP homolog OS=Homo sapiens GN=LLPH PE=2 SV=1 - [LLPH_HUMAN]	21.71	1	2	2	6	1.00459	3	9.09532	0.962402	3	1.90007	6.98954	21.71	2	3	10.1258	21.71	2	3	129	15.2154	10.3745
P53384-2	Isoform 2 of Cytosolic Fe-S cluster assembly factor NUBP1 OS=Homo sapiens GN=NUBP1 - [NUBP1_HUMAN]	21.68	2	5	5	13	0.907922	6	9.6644	0.896077	7	18.792	14.1943	18.12	4	6	14.391	15.86	4	7	309	33.3908	5.23682
Q16531	DNA damage-binding protein 1 OS=Homo sapiens GN=DDB1 PE=1 SV=1 - [DDB1_HUMAN]	21.67	2	24	24	60	0.969371	35	13.4222	0.959276	25	20.924	84.3025	20.18	22	35	68.0749	13.25	16	25	1140	126.887	5.26221
P61927	60S ribosomal protein L37 OS=Homo sapiens GN=RPL37 PE=1 SV=2 - [RL37_HUMAN]	21.65	2	3	3	6	0.745545	4	4.21311	0.898172	2	2.83063	3.70369	13.4	2	4	2.05156	15.46	2	2	97	11.0709	11.7368
P55263-3	Isoform 3 of Adenosine kinase OS=Homo sapiens GN=ADK - [ADK_HUMAN]	21.64	3	6	6	20	0.992175	9	4.45315	1.13519	11	12.9495	19.6431	21.64	6	9	16.8866	18.03	5	11	305	34.0624	6.72705
Q9Y371	Endophilin-B1 OS=Homo sapiens GN=SH3GLB1 PE=1 SV=1 - [SHLB1_HUMAN]	21.64	2	8	9	20	1.11011	9	11.11	1.11656	9	10.9208	26.7247	18.63	8	10	23.3965	18.9	8	10	365	40.7708	6.03662
P82675	28S ribosomal protein S5, mitochondrial OS=Homo sapiens GN=MRPS5 PE=1 SV=2 - [RT05_HUMAN]	21.63	1	10	10	17	0.862338	10	15.3093	0.928265	7	11.6362	21.5494	20	9	10	15.065	15.58	7	7	430	47.9761	9.92041
P21399	Cytoplasmic aconitate hydratase OS=Homo sapiens GN=ACO1 PE=1 SV=3 - [ACOC_HUMAN]	21.6	1	20	20	51	1.21229	28	15.6627	1.21077	23	18.9351	75.7342	20.81	19	28	67.1207	18.22	14	23	889	98.3366	6.68311
Q9NXW2	DnaJ homolog subfamily B member 12 OS=Homo sapiens GN=DNAJB12 PE=1 SV=4 - [DJB12_HUMAN]	21.6	2	6	6	15	1.12156	8	13.1636	1.0955	7	11.7886	22.3018	21.6	6	8	20.5291	21.6	6	7	375	41.7928	8.52881
P05026-2	Isoform 2 of Sodium/potassium-transporting ATPase subunit beta-1 OS=Homo sapiens GN=ATP1B1 - [AT1B1_HUMAN]	21.59	2	6	6	20	1.06698	11	21.1869	1.00375	9	8.74997	23.8695	21.59	6	11	26.4317	17.94	5	9	301	34.8708	8.646
E7ETT4	Propionyl-CoA carboxylase beta chain, mitochondrial OS=Homo sapiens GN=PCCB PE=2 SV=1 - [E7ETT4_HUMAN]	21.58	9	8	8	22	0.94643	13	16.1109	0.918978	9	16.6173	40.0931	21.58	8	13	25.7774	15.56	6	9	482	52.3898	8.1626
C9J6B1	Ras-related protein Ral-B (Fragment) OS=Homo sapiens GN=RALB PE=2 SV=1 - [C9J6B1_HUMAN]	21.56	4	3	4	12	0.977964	4	8.7029	1.11416	4	19.2012	20.8525	21.56	4	6	19.7576	21.56	4	6	167	18.7185	4.93213
E9PRI4	Ribosomal protein S6 kinase OS=Homo sapiens GN=RPS6KA1 PE=2 SV=1 - [E9PRI4_HUMAN]	21.56	4	8	14	40	0.914227	9	16.203	0.902384	8	13.7755	51.9304	19.75	13	21	45.9533	20.45	13	19	719	81.096	8.41162
Q6P1N9	Putative deoxyribonuclease TATDN1 OS=Homo sapiens GN=TATDN1 PE=1 SV=2 - [TATD1_HUMAN]	21.55	2	6	6	15	0.991483	7	24.4844	1.00252	8	18.4474	18.2344	17.17	5	7	19.9297	21.55	6	8	297	33.5799	6.96143
F5H8E5	Ubiquitin carboxyl-terminal hydrolase OS=Homo sapiens GN=USP7 PE=2 SV=1 - [F5H8E5_HUMAN]	21.54	3	21	21	54	0.9384	31	23.5485	0.924521	23	14.3369	81.8914	21.54	21	31	59.0326	17.15	17	23	1003	116.924	5.89697
K7EJ02	UBX domain-containing protein 6 (Fragment) OS=Homo sapiens GN=UBXN6 PE=4 SV=2 - [K7EJ02_HUMAN]	21.54	3	2	2	4	0.924652	2	29.7838	0.963754	2	7.26179	5.36667	21.54	2	2	5.77934	21.54	2	2	130	14.0362	8.51416
Q5TG38	DNA methyltransferase 1-associated protein 1 (Fragment) OS=Homo sapiens GN=DMAP1 PE=2 SV=1 - [Q5TG38_HUMAN]	21.52	3	5	5	13	1.06086	6	12.0873	0.931446	7	4.41501	15.9141	21.52	5	6	16.8936	21.52	5	7	237	27.6473	9.5249
Q96DH6-2	Isoform 2 of RNA-binding protein Musashi homolog 2 OS=Homo sapiens GN=MSI2 - [MSI2H_HUMAN]	21.51	3	5	5	20	0.971476	10	6.20937	1.0209	10	24.2291	21.3944	21.51	5	10	11.3151	16.73	4	10	251	28.4021	8.49951
P17096	High mobility group protein HMG-I/HMG-Y OS=Homo sapiens GN=HMGA1 PE=1 SV=3 - [HMGA1_HUMAN]	21.5	3	2	2	8	1.84089	3	0.638653	1.62322	5	38.9721	7.46056	21.5	2	3	12.0656	21.5	2	5	107	11.6691	10.3159
G3V5Q1	DNA-(apurinic or apyrimidinic site) lyase (Fragment) OS=Homo sapiens GN=APEX1 PE=2 SV=1 - [G3V5Q1_HUMAN]	21.49	3	7	7	22	1.00128	12	21.0554	0.926859	10	30.141	18.5467	21.49	7	12	16.904	18.6	5	10	242	27.1079	8.76318
Q96CW1-2	Isoform 2 of AP-2 complex subunit mu OS=Homo sapiens GN=AP2M1 - [AP2M1_HUMAN]	21.48	3	10	10	28	1.04699	15	23.1632	1.12946	13	21.8193	38.2093	19.86	9	15	33.5288	15.94	8	13	433	49.3579	9.53955
B7WPG3	Heterogeneous nuclear ribonucleoprotein L-like OS=Homo sapiens GN=HNRPLL PE=4 SV=1 - [B7WPG3_HUMAN]	21.46	5	8	9	19	0.937398	8	7.40088	0.992673	9	27.4152	23.84	15.94	7	10	23.3635	13.98	6	9	508	56.4151	7.79639
P20337	Ras-related protein Rab-3B OS=Homo sapiens GN=RAB3B PE=1 SV=2 - [RAB3B_HUMAN]	21.46	1	3	4	20	2.12723	4	46.625	1.94791	3	18.3218	30.3756	21.46	4	10	22.2335	21.46	4	10	219	24.7421	5.021
Q9P0I2	ER membrane protein complex subunit 3 OS=Homo sapiens GN=EMC3 PE=1 SV=3 - [EMC3_HUMAN]	21.46	1	6	6	19	0.990047	11	10.6488	0.906163	8	21.8024	30.6833	21.46	6	11	25.3326	21.07	5	8	261	29.9324	6.81494
P20020-6	Isoform K of Plasma membrane calcium-transporting ATPase 1 OS=Homo sapiens GN=ATP2B1 - [AT2B1_HUMAN]	21.45	9	13	21	69	1.03478	20	16.1789	1.12774	20	24.0384	102.846	21.45	21	34	89.8611	21.45	20	35	1184	130.535	5.96045
P56192	Methionine--tRNA ligase, cytoplasmic OS=Homo sapiens GN=MARS PE=1 SV=2 - [SYMC_HUMAN]	21.44	1	15	15	51	1.01933	27	17.8954	1.03248	24	20.2877	80.4735	19.89	14	27	62.8904	20.11	14	24	900	101.052	6.16357
P00441	Superoxide dismutase [Cu-Zn] OS=Homo sapiens GN=SOD1 PE=1 SV=2 - [SODC_HUMAN]	21.43	1	3	3	27	1.01007	13	13.8702	0.961715	14	14.8529	43.0193	16.88	2	13	42.7723	21.43	3	14	154	15.9259	6.12549
P59998	Actin-related protein 2/3 complex subunit 4 OS=Homo sapiens GN=ARPC4 PE=1 SV=3 - [ARPC4_HUMAN]	21.43	3	4	4	27	0.891335	13	12.1046	1.00319	14	25.597	29.3466	21.43	4	13	33.6454	21.43	4	14	168	19.6543	8.42627
Q92934	Bcl2 antagonist of cell death OS=Homo sapiens GN=BAD PE=1 SV=3 - [BAD_HUMAN]	21.43	1	3	3	7	0.785117	4	7.08414	0.716306	3	11.1146	9.49936	21.43	3	4	7.21252	14.88	2	3	168	18.3807	7.15186
D6RGI3	Septin 11, isoform CRA_b OS=Homo sapiens GN=SEPT11 PE=3 SV=1 - [D6RGI3_HUMAN]	21.41	4	6	9	29	1.12012	10	12.6523	1.10457	9	16.0563	37.4179	21.41	9	16	33.8861	17.88	6	13	425	48.9751	6.96143
B4E1D7	Pyridoxine-5'-phosphate oxidase OS=Homo sapiens GN=PNPO PE=2 SV=1 - [B4E1D7_HUMAN]	21.4	4	4	4	12	1.23723	7	17.0002	1.32231	5	16.8833	15.4084	21.4	4	7	9.4452	15.64	3	5	243	27.8048	7.40088
O15460-2	Isoform IIa of Prolyl 4-hydroxylase subunit alpha-2 OS=Homo sapiens GN=P4HA2 - [P4HA2_HUMAN]	21.39	2	10	10	30	1.20469	14	11.6906	1.15336	16	26.2348	41.5668	16.14	7	14	47.667	21.39	10	16	533	60.5946	5.70654
H7BXI1	Extended synaptotagmin-2 (Fragment) OS=Homo sapiens GN=ESYT2 PE=2 SV=1 - [H7BXI1_HUMAN]	21.38	4	15	15	32	0.92462	17	28.2356	0.855006	15	20.7826	48.9036	17.19	12	17	37.6525	15.84	11	15	884	97.9487	8.57275
O95202	LETM1 and EF-hand domain-containing protein 1, mitochondrial OS=Homo sapiens GN=LETM1 PE=1 SV=1 - [LETM1_HUMAN]	21.38	1	14	14	42	1.07856	23	25.8561	1.05681	19	23.5948	52.4569	17.73	13	23	51.4042	16.78	10	19	739	83.302	6.69775
Q96EP5	DAZ-associated protein 1 OS=Homo sapiens GN=DAZAP1 PE=1 SV=1 - [DAZP1_HUMAN]	21.38	1	6	6	25	0.994589	13	12.5438	0.991636	12	21.791	34.3348	21.38	6	13	33.8132	18.43	5	12	407	43.3561	8.55811
M0R1L7	Charged multivesicular body protein 2a (Fragment) OS=Homo sapiens GN=CHMP2A PE=4 SV=1 - [M0R1L7_HUMAN]	21.38	3	4	4	17	0.801893	9	26.7147	0.839873	8	31.3781	22.936	21.38	4	9	16.1388	21.38	4	8	159	18.7266	9.48096
Q5HYI7-4	Isoform 3 of Metaxin-3 OS=Homo sapiens GN=MTX3 - [MTX3_HUMAN]	21.37	2	5	5	11	1.05274	5	7.21444	1.16993	6	4.7088	11.1228	21.37	5	5	13.149	21.37	5	6	248	27.8834	7.79639
Q5JPE7-2	Isoform 2 of Nodal modulator 2 OS=Homo sapiens GN=NOMO2 - [NOMO2_HUMAN]	21.36	4	22	22	60	1.04754	30	21.0762	1.09153	30	26.2987	79.7666	18.82	18	30	71.425	17.92	19	30	1222	134.107	5.75732
P56181-2	Isoform 2 of NADH dehydrogenase [ubiquinone] flavoprotein 3, mitochondrial OS=Homo sapiens GN=NDUFV3 - [NDUV3_HUMAN]	21.35	1	8	8	20	1.11536	10	15.6379	0.873613	10	13.1983	28.1335	19.66	7	10	26.4714	19.24	7	10	473	50.9532	9.17334
F8WJN3	Cleavage and polyadenylation-specificity factor subunit 6 OS=Homo sapiens GN=CPSF6 PE=2 SV=1 - [F8WJN3_HUMAN]	21.34	4	8	8	39	1.07546	20	28.1926	1.05488	19	34.5706	56.5484	21.34	8	20	47.7977	21.34	8	19	478	52.2378	6.43018
P50895	Basal cell adhesion molecule OS=Homo sapiens GN=BCAM PE=1 SV=2 - [BCAM_HUMAN]	21.34	1	10	10	20	0.951332	11	12.9108	0.941552	9	24.3465	24.5997	21.34	10	11	22.2154	16.88	8	9	628	67.3626	5.80811
P17858	6-phosphofructokinase, liver type OS=Homo sapiens GN=PFKL PE=1 SV=6 - [K6PL_HUMAN]	21.28	1	10	13	38	1.12557	16	12.7931	1.07035	13	20.1945	54.3301	17.95	11	19	47.0381	18.33	11	19	780	84.9642	7.50342
Q96GD0	Pyridoxal phosphate phosphatase OS=Homo sapiens GN=PDXP PE=1 SV=2 - [PLPP_HUMAN]	21.28	1	5	5	10	1.30937	5	12.2364	1.09065	5	9.27314	12.979	21.28	5	5	6.38697	21.28	5	5	296	31.6783	6.55127
O95571	Protein ETHE1, mitochondrial OS=Homo sapiens GN=ETHE1 PE=1 SV=2 - [ETHE1_HUMAN]	21.26	1	5	5	31	1.31473	16	18.2093	1.42597	15	27.8259	38.1471	17.72	4	16	36.4581	21.26	5	15	254	27.8551	6.82959
C9JBL1	Signal peptidase complex subunit 1 OS=Homo sapiens GN=SPCS1 PE=2 SV=1 - [C9JBL1_HUMAN]	21.25	2	2	2	8	1.29886	4	9.03343	1.25509	4	9.16777	11.8163	21.25	2	4	11.1161	21.25	2	4	80	9.26888	9.64209
O95573	Long-chain-fatty-acid--CoA ligase 3 OS=Homo sapiens GN=ACSL3 PE=1 SV=3 - [ACSL3_HUMAN]	21.25	1	10	12	34	0.985252	17	21.3536	0.94968	13	15.252	56.4729	20.28	11	19	40.4389	17.5	10	15	720	80.3683	8.38232
Q13155	Aminoacyl tRNA synthase complex-interacting multifunctional protein 2 OS=Homo sapiens GN=AIMP2 PE=1 SV=2 - [AIMP2_HUMAN]	21.25	2	7	7	15	1.02632	9	16.5309	0.828255	6	32.8062	20.056	16.56	5	9	14.0444	11.88	5	6	320	35.3263	8.22119
P16989	Y-box-binding protein 3 OS=Homo sapiens GN=YBX3 PE=1 SV=4 - [YBOX3_HUMAN]	21.24	2	5	7	33	1.03984	12	10.2782	1.01276	9	12.1099	60.6329	21.24	7	18	52.3735	15.86	5	15	372	40.066	9.77393
E7EVL6	Replication initiator 1 (Fragment) OS=Homo sapiens GN=REPIN1 PE=2 SV=1 - [E7EVL6_HUMAN]	21.23	6	2	2	2	0.646656	2	2.69428	0.626611	1		5.42084	21.23	2	2		0			146	16.1294	11.6343
E9PLD3	Uncharacterized protein OS=Homo sapiens PE=4 SV=1 - [E9PLD3_HUMAN]	21.21	2	2	2	3	0.98803	3	5.60626	1.03118	1		8.35315	21.21	2	3		0			99	11.5928	12.2349
P48506	Glutamate--cysteine ligase catalytic subunit OS=Homo sapiens GN=GCLC PE=1 SV=2 - [GSH1_HUMAN]	21.19	1	12	13	52	0.740001	26	20.5482	0.722247	24	13.227	64.2328	21.19	13	27	56.8483	17.43	12	25	637	72.7193	6.0874
P05556	Integrin beta-1 OS=Homo sapiens GN=ITGB1 PE=1 SV=2 - [ITB1_HUMAN]	21.18	1	16	16	85	1.47452	42	17.7304	1.49278	38	20.407	118.265	18.3	14	44	108.94	19.8	15	41	798	88.357	5.38916
Q96MX6-2	Isoform 2 of WD repeat-containing protein 92 OS=Homo sapiens GN=WDR92 - [WDR92_HUMAN]	21.18	2	6	6	8	1.01233	5	9.55937	1.03477	3	13.5116	9.92632	18.75	5	5	8.51059	11.11	3	3	288	32.1072	8.01611
Q96AG4	Leucine-rich repeat-containing protein 59 OS=Homo sapiens GN=LRRC59 PE=1 SV=1 - [LRC59_HUMAN]	21.17	1	7	7	28	0.97008	14	17.235	1.03706	14	11.3804	39.3861	18.89	6	14	40.0574	21.17	7	14	307	34.9089	9.56885
Q13557-12	Isoform Delta 12 of Calcium/calmodulin-dependent protein kinase type II subunit delta OS=Homo sapiens GN=CAMK2D - [KCC2D_HUMAN]	21.13	13	6	10	21	0.679226	6	27.609	0.700963	6	22.3172	18.9389	17.78	8	10	17.4341	21.13	10	11	478	54.0794	7.12256
Q92805	Golgin subfamily A member 1 OS=Homo sapiens GN=GOLGA1 PE=1 SV=3 - [GOGA1_HUMAN]	21.12	1	15	15	26	1.12434	16	15.9244	1.10811	10	16.3284	43.7843	17.73	12	16	25.8273	14.73	10	10	767	88.1302	5.2749
H3BUK6	Trafficking protein particle complex subunit 2-like protein OS=Homo sapiens GN=TRAPPC2L PE=2 SV=1 - [H3BUK6_HUMAN]	21.1	4	2	2	2	0.967996	2	16.4374	0.837189	1		4.82225	21.1	2	2		0			109	12.5531	6.53662
Q5VT79	Annexin A8-like protein 2 OS=Homo sapiens GN=ANXA8L2 PE=2 SV=1 - [AXA82_HUMAN]	21.1	1	6	6	22	0.985279	12	16.1215	1.17345	9	13.9886	35.1394	21.1	6	13	25.4234	18.96	5	9	327	36.8416	5.63037
Q96S19	UPF0585 protein C16orf13 OS=Homo sapiens GN=C16orf13 PE=1 SV=2 - [CP013_HUMAN]	21.08	1	4	4	14	0.866888	9	8.09802	0.893758	5	10.0581	19.2654	21.08	4	9	12.3158	21.08	4	5	204	22.5637	7.82568
Q8WVY7	Ubiquitin-like domain-containing CTD phosphatase 1 OS=Homo sapiens GN=UBLCP1 PE=1 SV=2 - [UBCP1_HUMAN]	21.07	1	8	8	26	0.936124	12	15.9091	0.892379	14	25.2919	33.2703	18.55	6	12	36.1405	18.24	7	14	318	36.7812	6.45557
B8ZZA2	Hyccin OS=Homo sapiens GN=FAM126A PE=2 SV=1 - [B8ZZA2_HUMAN]	21.05	3	2	2	4	1.07672	2	24.0876	1.0785	2	38.0086	4.54875	21.05	2	2	2.35679	21.05	2	2	114	13.0016	4.66553
E7ETU9	Procollagen-lysine,2-oxoglutarate 5-dioxygenase 2 OS=Homo sapiens GN=PLOD2 PE=2 SV=1 - [E7ETU9_HUMAN]	21.05	2	14	14	55	1.43501	28	22.0271	1.42835	27	13.5112	80.7048	19.91	13	28	75.2188	21.05	14	27	703	81.1187	6.65381
P08621	U1 small nuclear ribonucleoprotein 70 kDa OS=Homo sapiens GN=SNRNP70 PE=1 SV=2 - [RU17_HUMAN]	21.05	2	10	10	42	1.13512	22	9.3113	1.07653	20	13.1579	56.284	21.05	10	22	46.6734	18.08	9	20	437	51.5258	9.93506
P50224	Sulfotransferase 1A3/1A4 OS=Homo sapiens GN=SULT1A3 PE=1 SV=1 - [ST1A3_HUMAN]	21.02	3	5	5	12	0.827739	8	16.758	0.830801	4	14.4169	18.4446	21.02	5	8	8.08143	14.92	3	4	295	34.1741	6.01123
Q32P41	tRNA (guanine(37)-N1)-methyltransferase OS=Homo sapiens GN=TRMT5 PE=1 SV=2 - [TRM5_HUMAN]	21.02	1	10	11	19	1.18585	6	12.5786	0.934172	9	13.3347	17.2367	14.15	7	8	21.5103	18.66	10	11	509	58.2092	8.6167
Q9NRZ7-2	Isoform 2 of 1-acyl-sn-glycerol-3-phosphate acyltransferase gamma OS=Homo sapiens GN=AGPAT3 - [PLCC_HUMAN]	21.02	3	7	7	13	0.996719	8	16.7015	0.99866	5	12.3341	18.6133	21.02	7	8	12.8542	14.33	5	5	314	36.2478	8.25049
C9JZ71	E3 ubiquitin-protein ligase ARIH2 (Fragment) OS=Homo sapiens GN=ARIH2 PE=2 SV=1 - [C9JZ71_HUMAN]	21.01	2	2	2	2	1.01227	2	7.04398				4.43196	21.01	2	2		0			138	15.5471	4.32275
H0YA52	Pterin-4-alpha-carbinolamine dehydratase 2 (Fragment) OS=Homo sapiens GN=PCBD2 PE=2 SV=1 - [H0YA52_HUMAN]	21.01	2	2	3	3	1.21343	1		1.02272	2	13.9807		0			5.83107	21.01	3	3	119	13.4009	9.11475
O75940	Survival of motor neuron-related-splicing factor 30 OS=Homo sapiens GN=SMNDC1 PE=1 SV=1 - [SPF30_HUMAN]	21.01	1	4	4	10	1.21712	7	14.1415	1.15182	3	1.55086	19.3147	21.01	4	7	9.52508	20.59	3	3	238	26.6945	7.23975
O76031	ATP-dependent Clp protease ATP-binding subunit clpX-like, mitochondrial OS=Homo sapiens GN=CLPX PE=1 SV=2 - [CLPX_HUMAN]	21.01	1	12	12	26	0.688304	14	11.9124	0.810864	12	19.4181	48.7205	21.01	12	14	40.6348	18.33	10	12	633	69.1807	7.57666
Q00796	Sorbitol dehydrogenase OS=Homo sapiens GN=SORD PE=1 SV=4 - [DHSO_HUMAN]	21.01	1	7	7	16	0.984458	9	13.603	0.868202	7	10.9272	23.3346	18.49	6	9	17.4032	12.04	4	7	357	38.2998	7.97217
Q9NRF8	CTP synthase 2 OS=Homo sapiens GN=CTPS2 PE=1 SV=1 - [PYRG2_HUMAN]	20.99	1	7	10	28	1.05221	9	7.02895	0.92086	9	9.06951	39.1974	20.99	10	14	37.7154	18.77	9	14	586	65.6358	6.90283
G5E9X5	Methylcrotonoyl-CoA carboxylase subunit alpha, mitochondrial OS=Homo sapiens GN=MCCC1 PE=4 SV=1 - [G5E9X5_HUMAN]	20.97	2	8	8	19	0.919693	10	10.8658	0.956213	9	12.9651	31.0201	20.97	8	10	27.7888	19.59	7	9	434	48.1854	7.03467
O14979	Heterogeneous nuclear ribonucleoprotein D-like OS=Homo sapiens GN=HNRPDL PE=1 SV=3 - [HNRDL_HUMAN]	20.95	1	10	11	50	1.07223	20	19.1674	1.14696	18	25.2857	72.8332	20.71	10	27	52.0786	20.95	11	23	420	46.4091	9.56885
B4DUL4	SEC11-like 1 (S. cerevisiae), isoform CRA_d OS=Homo sapiens GN=SEC11L1 PE=2 SV=1 - [B4DUL4_HUMAN]	20.92	5	4	4	12	1.21719	6	24.9993	1.06427	6	24.0477	11.904	20.92	4	6	11.4939	20.92	4	6	153	17.3965	9.43701
P11387	DNA topoisomerase 1 OS=Homo sapiens GN=TOP1 PE=1 SV=2 - [TOP1_HUMAN]	20.92	1	17	17	44	1.25252	23	23.9265	1.28172	21	21.6865	50.0256	17.39	14	23	39.883	17.25	14	21	765	90.6689	9.30518
Q99848	Probable rRNA-processing protein EBP2 OS=Homo sapiens GN=EBNA1BP2 PE=1 SV=2 - [EBP2_HUMAN]	20.92	2	7	7	17	1.09385	9	9.8159	1.1029	8	15.6533	25.3078	18.3	6	9	23.6569	20.92	7	8	306	34.8304	10.0962
Q6ZSJ8	Uncharacterized protein C1orf122 OS=Homo sapiens GN=C1orf122 PE=2 SV=2 - [CA122_HUMAN]	20.91	1	2	2	4	0.770143	2	51.5085	0.928253	2	34.5266	4.42216	20.91	2	2	4.35951	20.91	2	2	110	11.4638	6.72705
Q8TF74	WAS/WASL-interacting protein family member 2 OS=Homo sapiens GN=WIPF2 PE=1 SV=1 - [WIPF2_HUMAN]	20.91	1	7	7	12	1.04252	6	10.9714	1.02601	6	14.5673	14.538	18.86	6	6	11.2941	19.09	6	6	440	46.2602	10.9312
A6NDN0	Trafficking protein particle complex 3, isoform CRA_a OS=Homo sapiens GN=TRAPPC3 PE=4 SV=1 - [A6NDN0_HUMAN]	20.9	2	3	3	6	1.022	6	13.5569	1.0498	1		14.0996	20.9	3	6		0			134	14.9956	4.88135
E9PJF0	Mitogen-activated protein kinase 3 OS=Homo sapiens GN=MAPK3 PE=2 SV=1 - [E9PJF0_HUMAN]	20.89	4	3	5	13	1.13169	3	17.414	0.971126	1		23.7342	20.89	5	9		0			316	35.7143	8.67529
P43353-2	Isoform 2 of Aldehyde dehydrogenase family 3 member B1 OS=Homo sapiens GN=ALDH3B1 - [AL3B1_HUMAN]	20.88	1	7	8	31	0.605607	13	18.9368	0.671502	9	28.1004	45.4261	20.88	8	18	36.6288	19.26	7	13	431	47.6524	7.81104
P61221	ATP-binding cassette sub-family E member 1 OS=Homo sapiens GN=ABCE1 PE=1 SV=1 - [ABCE1_HUMAN]	20.87	1	11	11	28	0.919601	16	11.0485	0.940055	12	19.0782	37.4366	19.37	10	16	26.361	14.19	8	12	599	67.271	8.33838
Q9Y223-3	Isoform 3 of Bifunctional UDP-N-acetylglucosamine 2-epimerase/N-acetylmannosamine kinase OS=Homo sapiens GN=GNE - [GLCNE_HUMAN]	20.85	5	13	13	24	0.88317	13	20.5808	0.933981	11	23.0108	35.3768	19.82	12	13	27.9826	14.24	9	11	681	74.5978	6.91748
Q10471	Polypeptide N-acetylgalactosaminyltransferase 2 OS=Homo sapiens GN=GALNT2 PE=1 SV=1 - [GALT2_HUMAN]	20.84	1	10	12	30	0.922929	11	17.8045	0.983139	11	9.82107	33.2797	18.91	11	14	32.6454	19.09	11	16	571	64.6915	8.35303
Q96K21-3	Isoform 3 of Zinc finger FYVE domain-containing protein 19 OS=Homo sapiens GN=ZFYVE19 - [ZFY19_HUMAN]	20.84	4	7	7	16	0.936822	8	7.59652	0.928635	8	19.9497	20.4647	17.62	6	8	18.4468	20.84	7	8	403	43.9063	5.66846
E9PK26	Sorting nexin-15 (Fragment) OS=Homo sapiens GN=SNX15 PE=2 SV=1 - [E9PK26_HUMAN]	20.83	5	4	4	4	1.07281	4	34.8062	0.964272	1		5.38306	20.83	4	4		0			192	22.0094	6.81494
Q15750	TGF-beta-activated kinase 1 and MAP3K7-binding protein 1 OS=Homo sapiens GN=TAB1 PE=1 SV=1 - [TAB1_HUMAN]	20.83	2	9	9	15	1.05248	9	14.7702	1.04298	6	14.0821	16.9114	18.45	8	9	11.4521	13.69	6	6	504	54.6104	5.51611
P13489	Ribonuclease inhibitor OS=Homo sapiens GN=RNH1 PE=1 SV=2 - [RINI_HUMAN]	20.82	1	9	9	40	0.990344	22	11.7671	0.995787	18	15.8251	62.1653	20.82	9	22	45.8872	20.82	9	18	461	49.9411	4.81787
P53597	Succinyl-CoA ligase [ADP/GDP-forming] subunit alpha, mitochondrial OS=Homo sapiens GN=SUCLG1 PE=1 SV=4 - [SUCA_HUMAN]	20.81	1	6	6	19	0.930661	12	22.9349	0.904906	7	9.3247	27.9386	20.81	6	12	21.1885	14.45	4	7	346	36.2268	8.79248
Q9BYC9	39S ribosomal protein L20, mitochondrial OS=Homo sapiens GN=MRPL20 PE=1 SV=1 - [RM20_HUMAN]	20.81	1	4	4	7	0.952645	3	20.2839	0.949779	4	6.43894	9.60215	15.44	3	3	7.7129	20.13	3	4	149	17.4316	10.8579
F8WEN9	V-type proton ATPase subunit d 1 OS=Homo sapiens GN=ATP6V0D1 PE=2 SV=1 - [F8WEN9_HUMAN]	20.8	3	6	6	26	1.28743	14	21.4061	1.25079	12	25.2704	38.1457	20.8	6	14	31.9093	20.8	6	12	274	31.6559	5.19873
Q05193-3	Isoform 3 of Dynamin-1 OS=Homo sapiens GN=DNM1 - [DYN1_HUMAN]	20.8	5	14	18	44	0.884402	18	16.758	0.891183	15	24.0952	56.0286	18.8	14	24	40.1676	14.69	13	20	851	95.9803	7.00537
Q9BYD1	39S ribosomal protein L13, mitochondrial OS=Homo sapiens GN=MRPL13 PE=1 SV=1 - [RM13_HUMAN]	20.79	2	4	4	6	0.790811	3	23.166	0.899525	3	17.0186	7.04428	15.17	3	3	4.60154	16.29	3	3	178	20.6787	9.15869
Q86U28	Iron-sulfur cluster assembly 2 homolog, mitochondrial OS=Homo sapiens GN=ISCA2 PE=1 SV=2 - [ISCA2_HUMAN]	20.78	1	3	3	6	1.19537	3	1.05902	1.1073	3	6.53495	9.68589	15.58	2	3	8.91955	12.99	2	3	154	16.4662	5.24951
O43765	Small glutamine-rich tetratricopeptide repeat-containing protein alpha OS=Homo sapiens GN=SGTA PE=1 SV=1 - [SGTA_HUMAN]	20.77	1	6	6	17	0.993111	8	32.2992	1.0309	9	37.4451	22.1668	20.77	6	8	26.8765	17.57	5	9	313	34.0417	4.86865
Q9NR46	Endophilin-B2 OS=Homo sapiens GN=SH3GLB2 PE=1 SV=1 - [SHLB2_HUMAN]	20.76	2	9	10	23	1.01299	12	9.89493	1.01079	9	15.5704	32.4429	20.76	9	13	25.745	15.95	8	10	395	43.9466	5.98584
O00303	Eukaryotic translation initiation factor 3 subunit F OS=Homo sapiens GN=EIF3F PE=1 SV=1 - [EIF3F_HUMAN]	20.73	2	6	6	19	0.927411	10	28.2159	1.04666	9	14.2069	25.7513	18.21	5	10	23.187	20.73	6	9	357	37.5402	5.45264
Q8N1N4-2	Isoform 2 of Keratin, type II cytoskeletal 78 OS=Homo sapiens GN=KRT78 - [K2C78_HUMAN]	20.73	2	7	10	19	1.78603	7	18.0176	2.3031	4	31.1024	22.1897	20.73	10	11	20.6418	13.9	6	8	410	44.9895	5.19873
Q8N6H7	ADP-ribosylation factor GTPase-activating protein 2 OS=Homo sapiens GN=ARFGAP2 PE=1 SV=1 - [ARFG2_HUMAN]	20.73	2	10	10	20	0.826321	12	16.0986	0.737947	8	25.3968	32.8611	20.73	10	12	14.6159	12.86	6	8	521	56.6851	7.98682
Q92623	Tetratricopeptide repeat protein 9A OS=Homo sapiens GN=TTC9 PE=2 SV=3 - [TTC9A_HUMAN]	20.72	1	4	4	8	0.93911	4	18.1787	1.10181	4	6.7453	11.6887	20.72	4	4	11.029	20.72	4	4	222	24.3635	8.98291
B4DYB4	Nucleoporin NUP53 OS=Homo sapiens GN=NUP35 PE=2 SV=1 - [B4DYB4_HUMAN]	20.71	2	5	5	10	0.965594	5	29.1988	0.915626	5	30.1369	15.504	20.71	5	5	14.9685	16.5	4	5	309	33.0987	9.36377
P80188	Neutrophil gelatinase-associated lipocalin OS=Homo sapiens GN=LCN2 PE=1 SV=2 - [NGAL_HUMAN]	20.71	3	3	3	29	1.63103	15	21.5072	1.5934	14	20.6375	33.1395	20.71	3	15	30.602	20.71	3	14	198	22.5737	8.90967
Q6UWP8	Suprabasin OS=Homo sapiens GN=SBSN PE=2 SV=2 - [SBSN_HUMAN]	20.68	1	4	4	13	1.59604	6	33.4309	1.70747	7	9.27829	19.0374	17.63	3	6	19.0503	20.68	4	7	590	60.5046	7.00537
P14649	Myosin light chain 6B OS=Homo sapiens GN=MYL6B PE=1 SV=1 - [MYL6B_HUMAN]	20.67	1	2	4	23	1.16501	1		1.12355	2	13.3367		0			19.0883	20.67	4	10	208	22.7497	5.73193
Q9Y3E5	Peptidyl-tRNA hydrolase 2, mitochondrial OS=Homo sapiens GN=PTRH2 PE=1 SV=1 - [PTH2_HUMAN]	20.67	2	4	4	15	1.31714	8	24.9478	1.13333	7	29.9792	29.0764	20.67	4	8	23.5894	16.76	3	7	179	19.181	8.73389
Q16831	Uridine phosphorylase 1 OS=Homo sapiens GN=UPP1 PE=1 SV=1 - [UPP1_HUMAN]	20.65	1	8	8	16	1.23404	10	23.9811	1.28144	6	5.54688	24.2701	20.65	8	10	14.1372	17.42	5	6	310	33.9122	7.88428
Q5W145	NADH dehydrogenase (Ubiquinone) 1 beta subcomplex, 8, 19kDa, isoform CRA_a OS=Homo sapiens GN=NDUFB8 PE=4 SV=1 - [Q5W145_HUMAN]	20.65	2	3	3	11	0.997196	6	14.1299	0.932588	5	14.4431	16.1402	20.65	3	6	14.1366	20.65	3	5	155	18.4666	5.5415
Q9Y5K8	V-type proton ATPase subunit D OS=Homo sapiens GN=ATP6V1D PE=1 SV=1 - [VATD_HUMAN]	20.65	2	4	5	11	1.13768	5	20.5918	1.09381	4	4.07528	13.6355	20.65	5	6	9.19913	14.17	4	5	247	28.2453	9.36377
Q8NEU8	DCC-interacting protein 13-beta OS=Homo sapiens GN=APPL2 PE=1 SV=3 - [DP13B_HUMAN]	20.63	1	12	12	28	0.929537	15	21.3024	1.02054	13	14.8207	48.439	17.47	10	15	27.7673	16.11	9	13	664	74.4463	4.94482
Q9NRV9	Heme-binding protein 1 OS=Homo sapiens GN=HEBP1 PE=1 SV=1 - [HEBP1_HUMAN]	20.63	1	4	4	13	1.10934	5	35.6278	0.990853	8	15.736	13.553	20.63	4	5	17.4828	20.63	4	8	189	21.0835	5.79541
O14936-3	Isoform 3 of Peripheral plasma membrane protein CASK OS=Homo sapiens GN=CASK - [CSKP_HUMAN]	20.62	7	16	16	26	0.959475	15	9.07195	0.922909	11	18.173	44.74	17.5	13	15	23.0836	10.81	10	11	897	102.049	6.354
O60832	H/ACA ribonucleoprotein complex subunit 4 OS=Homo sapiens GN=DKC1 PE=1 SV=3 - [DKC1_HUMAN]	20.62	1	11	11	24	0.897555	12	17.1198	0.928258	12	21.8354	31.7393	17.51	9	12	26.2306	19.26	10	12	514	57.6378	9.42236
P53004	Biliverdin reductase A OS=Homo sapiens GN=BLVRA PE=1 SV=2 - [BIEA_HUMAN]	20.61	1	7	7	29	0.879901	16	13.6596	1.01238	13	10.7027	45.8841	20.61	7	16	34.4707	17.91	6	13	296	33.4073	6.44287
Q16514-2	Isoform TAFII15 of Transcription initiation factor TFIID subunit 12 OS=Homo sapiens GN=TAF12 - [TAF12_HUMAN]	20.61	2	3	3	6	1.01107	3	9.84978	1.02642	3	3.16206	7.77411	20.61	3	3	8.06272	20.61	3	3	131	14.8157	7.98682
Q9BUQ8	Probable ATP-dependent RNA helicase DDX23 OS=Homo sapiens GN=DDX23 PE=1 SV=3 - [DDX23_HUMAN]	20.61	1	17	17	48	0.997628	24	12.8595	0.925871	24	19.961	54.0624	16.22	13	24	47.3774	19.51	16	24	820	95.5239	9.5542
Q9BYV8-2	Isoform 2 of Centrosomal protein of 41 kDa OS=Homo sapiens GN=CEP41 - [CEP41_HUMAN]	20.6	2	4	4	7	0.844629	4	23.6693	0.743083	3	8.82397	11.2249	20.6	4	4	4.93179	16.61	3	3	301	33.4388	8.20654
H0YAL7	Eukaryotic translation elongation factor 1 epsilon-1 (Fragment) OS=Homo sapiens GN=EEF1E1 PE=4 SV=1 - [H0YAL7_HUMAN]	20.59	5	3	3	5	1.32841	2	0.671489	1.30744	3	12.5917	7.04841	14.71	2	2	8.91065	20.59	3	3	136	15.3289	8.39697
Q8N1G4	Leucine-rich repeat-containing protein 47 OS=Homo sapiens GN=LRRC47 PE=1 SV=1 - [LRC47_HUMAN]	20.58	1	11	11	41	1.09861	23	13.7724	1.08402	18	10.2281	56.8199	20.58	11	23	43.8964	16.98	9	18	583	63.4337	8.27979
E2QRD5	Protein C15orf38-AP3S2 OS=Homo sapiens GN=C15orf38-AP3S2 PE=2 SV=1 - [E2QRD5_HUMAN]	20.56	2	9	9	24	1.00282	12	19.2963	1.02497	12	31.7254	27.178	20.56	9	12	32.116	15.99	7	12	394	43.8542	5.30029
P07954-2	Isoform Cytoplasmic of Fumarate hydratase, mitochondrial OS=Homo sapiens GN=FH - [FUMH_HUMAN]	20.56	2	9	9	40	0.995219	22	23.7231	0.889268	18	20.7552	61.5497	18.84	7	22	49.4892	20.56	9	18	467	50.1807	7.40088
P61160	Actin-related protein 2 OS=Homo sapiens GN=ACTR2 PE=1 SV=1 - [ARP2_HUMAN]	20.56	2	8	8	43	0.878739	22	20.01	0.852701	21	13.8517	60.3909	20.56	8	22	55.1841	16.75	6	21	394	44.7322	6.7417
B7Z1R5	V-type proton ATPase catalytic subunit A OS=Homo sapiens GN=ATP6V1A PE=2 SV=1 - [B7Z1R5_HUMAN]	20.55	2	11	11	47	1.28431	22	16.6598	1.28031	24	23.919	57.1232	16.95	9	23	58.5016	20.55	11	24	584	64.6948	5.65576
F5H442	Tumor susceptibility gene 101 protein OS=Homo sapiens GN=TSG101 PE=2 SV=1 - [F5H442_HUMAN]	20.55	2	6	6	15	1.10162	10	11.713	1.16085	5	5.02328	22.3267	20.55	6	10	13.0854	9.86	3	5	365	40.8917	5.30029
O00273	DNA fragmentation factor subunit alpha OS=Homo sapiens GN=DFFA PE=1 SV=1 - [DFFA_HUMAN]	20.54	1	6	6	11	0.903218	5	13.6961	0.994451	6	23.9582	15.8111	13.6	4	5	15.341	15.71	5	6	331	36.4995	4.79248
P22692	Insulin-like growth factor-binding protein 4 OS=Homo sapiens GN=IGFBP4 PE=1 SV=2 - [IBP4_HUMAN]	20.54	2	5	5	15	1.44833	8	39.954	1.79707	7	24.5861	16.3124	15.89	4	8	12.5165	20.54	5	7	258	27.9155	7.15186
P42566	Epidermal growth factor receptor substrate 15 OS=Homo sapiens GN=EPS15 PE=1 SV=2 - [EPS15_HUMAN]	20.54	1	14	14	28	0.945699	14	22.6954	0.914856	14	25.0249	34.9785	17.52	12	14	16.133	15.63	11	14	896	98.5948	4.64014
P55011	Solute carrier family 12 member 2 OS=Homo sapiens GN=SLC12A2 PE=1 SV=1 - [S12A2_HUMAN]	20.54	1	22	22	74	0.565431	38	32.143	0.551242	36	54.2776	101.897	20.05	21	38	95.3257	18.15	20	36	1212	131.364	6.40479
Q9BSH4	Translational activator of cytochrome c oxidase 1 OS=Homo sapiens GN=TACO1 PE=1 SV=1 - [TACO1_HUMAN]	20.54	1	5	5	10	1.15291	5	28.9822	1.12397	5	41.1947	10.5264	17.17	4	5	12.1565	20.54	5	5	297	32.4567	8.1333
P35659	Protein DEK OS=Homo sapiens GN=DEK PE=1 SV=1 - [DEK_HUMAN]	20.53	1	8	8	33	1.01592	16	18.0399	0.921965	17	22.6362	44.4537	18.13	7	16	43.8235	17.87	7	17	375	42.6479	8.55811
E9PKT9	Molybdopterin synthase sulfur carrier subunit OS=Homo sapiens GN=MOCS2 PE=2 SV=2 - [E9PKT9_HUMAN]	20.48	2	2	2	3	0.736455	3	0.770675	0.832587	2	14.0674	8.14601	20.48	2	3		0			83	9.20893	4.71631
O96013	Serine/threonine-protein kinase PAK 4 OS=Homo sapiens GN=PAK4 PE=1 SV=1 - [PAK4_HUMAN]	20.47	1	9	9	18	0.910886	9	15.3179	0.885887	9	6.76834	27.7879	17.26	7	9	19.0617	14.72	7	9	591	64.0322	9.72998
P10155-3	Isoform 3 of 60 kDa SS-A/Ro ribonucleoprotein OS=Homo sapiens GN=TROVE2 - [RO60_HUMAN]	20.46	4	10	10	37	1.14037	18	15.8989	1.17558	19	10.2781	48.8383	17.76	9	18	48.2591	20.46	10	19	518	58.4452	8.36768
O15372	Eukaryotic translation initiation factor 3 subunit H OS=Homo sapiens GN=EIF3H PE=1 SV=1 - [EIF3H_HUMAN]	20.45	2	7	7	22	0.811638	9	32.1232	0.776092	13	35.1542	26.2226	16.48	5	9	30.1265	20.45	7	13	352	39.9051	6.53662
P25398	40S ribosomal protein S12 OS=Homo sapiens GN=RPS12 PE=1 SV=3 - [RS12_HUMAN]	20.45	1	3	3	15	1.21813	7	17.6169	1.12244	8	14.5208	17.7438	20.45	3	7	20.6352	20.45	3	8	132	14.5055	7.21045
P46926	Glucosamine-6-phosphate isomerase 1 OS=Homo sapiens GN=GNPDA1 PE=1 SV=1 - [GNPI1_HUMAN]	20.42	4	5	6	19	0.958237	6	12.9725	1.08327	8	34.8186	16.5042	17.65	5	9	22.7687	20.42	6	10	289	32.6476	6.91748
P52292	Importin subunit alpha-2 OS=Homo sapiens GN=KPNA2 PE=1 SV=1 - [IMA2_HUMAN]	20.42	1	8	8	28	0.831059	14	23.5525	0.843184	14	23.1545	40.9678	20.42	8	14	31.6126	20.42	8	14	529	57.8259	5.40186
P53680	AP-2 complex subunit sigma OS=Homo sapiens GN=AP2S1 PE=1 SV=2 - [AP2S1_HUMAN]	20.42	4	4	4	11	1.14374	6	27.2498	1.08527	5	30.9699	4.67432	14.79	3	6	6.86694	20.42	4	5	142	17.0067	6.17627
Q14019	Coactosin-like protein OS=Homo sapiens GN=COTL1 PE=1 SV=3 - [COTL1_HUMAN]	20.42	1	3	3	17	1.21183	8	17.9732	1.20485	9	17.8985	22.2263	20.42	3	8	21.9103	11.97	2	9	142	15.935	5.66846
Q9NVS2	28S ribosomal protein S18a, mitochondrial OS=Homo sapiens GN=MRPS18A PE=1 SV=1 - [RT18A_HUMAN]	20.41	3	5	5	13	0.805436	8	11.1288	0.872347	5	25.3275	20.2577	13.27	4	8	13.0359	16.84	4	5	196	22.1698	10.3306
Q9Y2V2	Calcium-regulated heat stable protein 1 OS=Homo sapiens GN=CARHSP1 PE=1 SV=2 - [CHSP1_HUMAN]	20.41	7	3	3	6	1.30533	3	17.622	1.50607	3	6.44522	4.70978	20.41	3	3	5.68665	12.93	2	3	147	15.882	8.20654
O00232	26S proteasome non-ATPase regulatory subunit 12 OS=Homo sapiens GN=PSMD12 PE=1 SV=3 - [PSD12_HUMAN]	20.39	1	10	10	31	0.953493	18	18.3236	0.968439	13	8.54047	52.7626	18.86	8	18	36.7986	18.86	9	13	456	52.8706	7.6499
Q14008-2	Isoform 2 of Cytoskeleton-associated protein 5 OS=Homo sapiens GN=CKAP5 - [CKAP5_HUMAN]	20.39	3	36	36	87	0.960432	46	19.1577	0.910649	40	21.5229	103.563	17.14	30	47	82.7717	16.38	30	40	1972	218.387	8.06006
O43447	Peptidyl-prolyl cis-trans isomerase H OS=Homo sapiens GN=PPIH PE=1 SV=1 - [PPIH_HUMAN]	20.34	2	3	4	14	1.17945	5	3.88112	1.06553	4	12.2626	18.7896	20.34	4	8	13.6459	14.12	3	6	177	19.1956	8.07471
Q9NWS0	PIH1 domain-containing protein 1 OS=Homo sapiens GN=PIH1D1 PE=1 SV=1 - [PIHD1_HUMAN]	20.34	1	4	4	5	1.08084	5	15.0896	1.05705	3	2.58469	11.0189	20.34	4	5		0			290	32.3424	5.13525
O75525-2	Isoform 2 of KH domain-containing, RNA-binding, signal transduction-associated protein 3 OS=Homo sapiens GN=KHDRBS3 - [KHDR3_HUMAN]	20.3	2	4	6	21	1.55462	5	19.2305	1.42972	4	13.268	24.8588	17.71	5	11	21.0215	17.34	5	10	271	30.231	9.46631
P28331-4	Isoform 4 of NADH-ubiquinone oxidoreductase 75 kDa subunit, mitochondrial OS=Homo sapiens GN=NDUFS1 - [NDUS1_HUMAN]	20.3	3	13	13	40	1.04823	20	7.84057	1.02459	20	20.4607	47.2308	20.3	13	20	44.342	19.1	12	20	670	73.4804	5.87158
P17676	CCAAT/enhancer-binding protein beta OS=Homo sapiens GN=CEBPB PE=1 SV=2 - [CEBPB_HUMAN]	20.29	1	7	7	14	1.54702	9	4.54505	1.45791	5	13.1587	18.5936	20.29	7	9	12.0368	14.49	5	5	345	36.0832	8.30908
P14923	Junction plakoglobin OS=Homo sapiens GN=JUP PE=1 SV=3 - [PLAK_HUMAN]	20.27	1	10	13	52	1.1072	21	10.7819	1.06137	20	19.8901	80.2184	20.27	13	28	70.2951	20.27	13	24	745	81.6927	6.13818
Q92747	Actin-related protein 2/3 complex subunit 1A OS=Homo sapiens GN=ARPC1A PE=1 SV=2 - [ARC1A_HUMAN]	20.27	3	5	5	7	0.832974	3	13.3854	0.830087	4	40.7037	11.8913	10.54	3	3	13.5937	18.11	4	4	370	41.5427	8.17725
Q00534	Cyclin-dependent kinase 6 OS=Homo sapiens GN=CDK6 PE=1 SV=1 - [CDK6_HUMAN]	20.25	1	6	6	8	0.814305	3	18.0883	0.851641	5	11.7704	7.39094	12.58	3	3	12.1037	16.56	5	5	326	36.915	6.45557
Q92888-2	Isoform 2 of Rho guanine nucleotide exchange factor 1 OS=Homo sapiens GN=ARHGEF1 - [ARHG1_HUMAN]	20.25	4	17	17	46	1.01456	26	21.3051	1.01437	20	19.7213	70.1541	19.45	16	26	46.0074	13.99	12	20	879	98.7065	5.56689
Q9NVG8	TBC1 domain family member 13 OS=Homo sapiens GN=TBC1D13 PE=1 SV=3 - [TBC13_HUMAN]	20.25	1	8	8	23	1.17113	14	15.0378	1.10279	9	18.3497	32.6105	20.25	8	14	20.1873	18.25	7	9	400	46.5236	5.23682
P82663	28S ribosomal protein S25, mitochondrial OS=Homo sapiens GN=MRPS25 PE=1 SV=1 - [RT25_HUMAN]	20.23	3	3	3	5	1.21232	3	11.3527	1.18656	2	5.4781	10.1022	20.23	3	3	3.00082	13.87	2	2	173	20.1033	8.82178
Q13616	Cullin-1 OS=Homo sapiens GN=CUL1 PE=1 SV=2 - [CUL1_HUMAN]	20.23	1	16	16	25	0.802719	16	10.665	0.905098	9	22.3354	39.3559	18.04	14	16	12.8498	10.18	8	9	776	89.622	8.00146
Q92871	Phosphomannomutase 1 OS=Homo sapiens GN=PMM1 PE=1 SV=2 - [PMM1_HUMAN]	20.23	1	4	5	5	1.07146	4	18.3362				8.5492	20.23	5	5		0			262	29.728	5.74463
Q9Y5S9-2	Isoform 2 of RNA-binding protein 8A OS=Homo sapiens GN=RBM8A - [RBM8A_HUMAN]	20.23	2	4	4	16	0.899387	7	20.5956	1.10648	9	33.0612	18.2167	20.23	4	7	21.1962	15.61	3	9	173	19.7477	5.92236
P19367-4	Isoform 4 of Hexokinase-1 OS=Homo sapiens GN=HK1 - [HXK1_HUMAN]	20.22	5	16	20	63	1.11148	24	13.2619	1.20885	24	12.6878	77.1512	19.01	19	32	74.129	18.67	19	31	905	101.02	6.90283
P63167	Dynein light chain 1, cytoplasmic OS=Homo sapiens GN=DYNLL1 PE=1 SV=1 - [DYL1_HUMAN]	20.22	1	2	2	8	0.910212	5	7.74273	0.934297	3	0.26553	13.465	20.22	2	5	7.99858	20.22	2	3	89	10.3591	7.40088
Q5J8M3	ER membrane protein complex subunit 4 OS=Homo sapiens GN=EMC4 PE=1 SV=2 - [EMC4_HUMAN]	20.22	1	3	3	4	1.07264	4	29.8012	1.14012	2	21.5808	10.5819	20.22	3	4		0			183	20.0732	8.6167
D6RJ90	COMM domain containing 10, isoform CRA_b OS=Homo sapiens GN=COMMD10 PE=4 SV=1 - [D6RJ90_HUMAN]	20.21	2	3	3	3	0.688172	1		0.83004	3	8.0311		0			5.49065	20.21	3	3	188	21.5163	6.53662
K7EQR5	GEM-interacting protein (Fragment) OS=Homo sapiens GN=GMIP PE=4 SV=1 - [K7EQR5_HUMAN]	20.21	4	2	2	2	1.16016	1		1.27023	2	4.2495		0			4.04957	20.21	2	2	94	10.3222	4.75439
O75475	PC4 and SFRS1-interacting protein OS=Homo sapiens GN=PSIP1 PE=1 SV=1 - [PSIP1_HUMAN]	20.19	1	11	12	42	0.98481	14	17.2759	0.973878	14	23.4389	54.2798	17.36	9	24	48.8912	17.36	11	18	530	60.0667	9.12939
Q5U5X0	Complex III assembly factor LYRM7 OS=Homo sapiens GN=LYRM7 PE=1 SV=1 - [LYRM7_HUMAN]	20.19	1	1	2	5	0.920642	1		0.859918	2	5.8556	5.77829	20.19	2	2	8.88977	20.19	2	3	104	11.9475	9.65674
Q86WR0	Coiled-coil domain-containing protein 25 OS=Homo sapiens GN=CCDC25 PE=1 SV=2 - [CCD25_HUMAN]	20.19	1	5	5	12	0.978225	6	12.0473	0.913428	6	16.43	15.3761	20.19	5	6	13.2247	20.19	5	6	208	24.4631	6.80029
Q9UH65	Switch-associated protein 70 OS=Homo sapiens GN=SWAP70 PE=1 SV=1 - [SWP70_HUMAN]	20.17	1	11	11	23	1.25671	10	19.9013	1.23806	13	23.1363	25.9763	17.61	9	10	23.9001	18.12	10	13	585	68.9545	5.87158
Q14203-3	Isoform 3 of Dynactin subunit 1 OS=Homo sapiens GN=DCTN1 - [DCTN1_HUMAN]	20.15	7	21	21	60	1.02345	32	22.7899	1.07793	28	21.4428	76.7938	18.45	19	32	71.1036	18.04	19	28	1236	136.735	5.40186
E9PNT8	Mitochondrial carrier homolog 2 (Fragment) OS=Homo sapiens GN=MTCH2 PE=2 SV=1 - [E9PNT8_HUMAN]	20.13	2	1	2	5	0.766297	1		0.891966	1			0			11.1031	20.13	2	3	159	17.6301	8.19189
Q92820	Gamma-glutamyl hydrolase OS=Homo sapiens GN=GGH PE=1 SV=2 - [GGH_HUMAN]	20.13	1	6	6	19	1.11834	10	19.738	1.13357	9	39.2256	27.9697	20.13	6	10	20.9413	17.3	5	9	318	35.9412	7.10791
P17612-2	Isoform 2 of cAMP-dependent protein kinase catalytic subunit alpha OS=Homo sapiens GN=PRKACA - [KAPCA_HUMAN]	20.12	2	3	8	18	1.20272	3	8.25927	1.10578	4	3.10265	21.3415	17.78	7	8	23.0447	20.12	8	10	343	39.7966	8.66064
Q9BY32	Inosine triphosphate pyrophosphatase OS=Homo sapiens GN=ITPA PE=1 SV=2 - [ITPA_HUMAN]	20.1	1	5	5	11	1.03915	7	25.2511	0.947241	4	36.2509	21.5263	20.1	5	7	10.2054	10.82	3	4	194	21.4319	5.65576
Q8WWM7	Ataxin-2-like protein OS=Homo sapiens GN=ATXN2L PE=1 SV=2 - [ATX2L_HUMAN]	20.09	8	18	19	42	1.15858	20	9.59987	1.15975	21	16.076	53.3797	16.47	14	20	51.1219	19.26	18	22	1075	113.304	8.5874
Q96A33	Coiled-coil domain-containing protein 47 OS=Homo sapiens GN=CCDC47 PE=1 SV=1 - [CCD47_HUMAN]	20.08	1	9	9	16	0.895412	9	17.4255	1.00249	7	19.7135	20.6472	18.22	7	9	15.1584	14.49	7	7	483	55.8383	4.86865
Q9UI12	V-type proton ATPase subunit H OS=Homo sapiens GN=ATP6V1H PE=1 SV=1 - [VATH_HUMAN]	20.08	1	9	9	19	1.08587	10	20.9621	1.02737	9	17.6333	28.6774	18.43	8	10	23.6765	15.73	7	9	483	55.8471	6.48096
Q92600	Cell differentiation protein RCD1 homolog OS=Homo sapiens GN=RQCD1 PE=1 SV=1 - [RCD1_HUMAN]	20.07	2	7	7	14	1.10839	7	20.0321	1.11764	7	12.7984	18.4436	17.39	6	7	18.622	17.73	6	7	299	33.6099	8.03076
Q92900-2	Isoform 2 of Regulator of nonsense transcripts 1 OS=Homo sapiens GN=UPF1 - [RENT1_HUMAN]	20.04	2	19	19	40	1.03938	21	20.2963	1.08247	19	21.76	53.221	18.34	17	21	40.9917	15.74	15	19	1118	122.958	6.68311
O60934	Nibrin OS=Homo sapiens GN=NBN PE=1 SV=1 - [NBN_HUMAN]	20.03	1	13	13	29	0.883977	18	31.2818	0.951309	11	21.0921	46.4551	20.03	13	18	29.5353	16.98	11	11	754	84.906	6.90283
Q96PK6	RNA-binding protein 14 OS=Homo sapiens GN=RBM14 PE=1 SV=2 - [RBM14_HUMAN]	20.03	1	14	14	53	1.09898	29	19.6711	1.02772	24	18.8271	63.3572	20.03	13	29	44.0106	15.1	11	24	669	69.4489	9.67139
H7C285	Tetraspanin-15 (Fragment) OS=Homo sapiens GN=TSPAN15 PE=2 SV=1 - [H7C285_HUMAN]	20	2	3	3	5	0.855871	3	14.5119	0.716713	2	1.75353	6.65837	20	3	3	5.50434	12.5	2	2	160	18.2069	5.09717
Q14533	Keratin, type II cuticular Hb1 OS=Homo sapiens GN=KRT81 PE=1 SV=3 - [KRT81_HUMAN]	20	1	8	9	31	1.2811	15	10.935	1.27204	12	11.8211	43.1239	20	9	17	34.3158	13.66	7	14	505	54.8928	5.46533
Q5T1C6	Acyl-coenzyme A thioesterase THEM4 OS=Homo sapiens GN=THEM4 PE=1 SV=1 - [THEM4_HUMAN]	20	1	5	5	8	0.939055	5	5.77645	0.950067	3	0.585146	9.66519	20	5	5	4.53649	12.5	3	3	240	27.1116	8.27979
Q6NZI2	Polymerase I and transcript release factor OS=Homo sapiens GN=PTRF PE=1 SV=1 - [PTRF_HUMAN]	20	1	8	8	40	1.16588	21	14.1386	1.14764	19	13.1941	56.5754	20	8	21	51.6904	15.38	6	19	390	43.4498	5.60498
Q7Z2W9	39S ribosomal protein L21, mitochondrial OS=Homo sapiens GN=MRPL21 PE=1 SV=2 - [RM21_HUMAN]	20	1	3	3	5	0.916823	3	8.39441	0.894432	2	13.6178	4.95273	20	3	3	5.01195	9.76	2	2	205	22.8003	9.89111
Q99598	Translin-associated protein X OS=Homo sapiens GN=TSNAX PE=1 SV=1 - [TSNAX_HUMAN]	20	1	5	5	16	1.00004	9	15.1997	0.904527	7	19.8268	21.8598	20	5	9	17.7987	16.9	4	7	290	33.0917	6.55127
Q9BV81	ER membrane protein complex subunit 6 OS=Homo sapiens GN=EMC6 PE=1 SV=1 - [EMC6_HUMAN]	20	1	2	2	6	1.20785	3	7.26813	1.21339	3	7.69037	7.37836	20	2	3	6.99658	20	2	3	110	12.0095	10.0669
Q9UBI1	COMM domain-containing protein 3 OS=Homo sapiens GN=COMMD3 PE=1 SV=1 - [COMD3_HUMAN]	20	3	4	4	12	0.878171	6	7.16666	0.895175	6	21.2206	7.39998	15.38	3	6	9.17457	20	4	6	195	22.1372	5.98584
Q9Y5P6	Mannose-1-phosphate guanyltransferase beta OS=Homo sapiens GN=GMPPB PE=1 SV=2 - [GMPPB_HUMAN]	20	2	6	6	15	0.988147	9	25.8145	1.04612	6	9.28858	21.3013	20	6	9	10.7938	11.11	4	6	360	39.8086	6.60986
P49792	E3 SUMO-protein ligase RanBP2 OS=Homo sapiens GN=RANBP2 PE=1 SV=2 - [RBP2_HUMAN]	19.98	1	39	55	143	1.03283	53	14.4379	1.04257	50	14.9201	178.2	17.93	49	72	164.801	18.02	48	71	3224	357.974	6.20166
Q99543	DnaJ homolog subfamily C member 2 OS=Homo sapiens GN=DNAJC2 PE=1 SV=4 - [DNJC2_HUMAN]	19.97	1	12	12	22	0.863055	10	10.9315	1.04164	12	18.9677	22.8109	15.14	9	10	21.1933	14.81	9	12	621	71.9516	8.70459
Q86SQ0	Pleckstrin homology-like domain family B member 2 OS=Homo sapiens GN=PHLDB2 PE=1 SV=2 - [PHLB2_HUMAN]	19.95	1	21	21	34	1.17088	20	21.9527	1.20506	14	19.079	43.727	17.8	19	20	32.2844	11.49	12	14	1253	142.07	7.43018
P15428	15-hydroxyprostaglandin dehydrogenase [NAD(+)] OS=Homo sapiens GN=HPGD PE=1 SV=1 - [PGDH_HUMAN]	19.92	1	5	5	22	0.520487	12	25.2791	0.435844	10	21.1841	34.749	19.92	5	12	27.9273	19.92	5	10	266	28.9589	5.85889
P12532	Creatine kinase U-type, mitochondrial OS=Homo sapiens GN=CKMT1A PE=1 SV=1 - [KCRU_HUMAN]	19.9	1	8	8	28	0.822742	14	14.9249	0.863345	13	9.89659	35.1775	19.9	8	15	26.3057	19.9	8	13	417	47.0072	8.33838
Q96E11-2	Isoform 2 of Ribosome-recycling factor, mitochondrial OS=Homo sapiens GN=MRRF - [RRFM_HUMAN]	19.9	3	4	4	8	0.90382	4	16.4276	0.783804	4	10.6641	6.58467	15.92	3	4	8.71803	19.9	4	4	201	22.4358	9.71533
Q9NWT1	p21-activated protein kinase-interacting protein 1 OS=Homo sapiens GN=PAK1IP1 PE=1 SV=2 - [PK1IP_HUMAN]	19.9	1	8	8	14	0.997913	7	14.7051	0.901385	7	26.7643	17.1303	16.33	7	7	14.9279	17.86	7	7	392	43.9359	8.90967
G8JLD3	ELKS/Rab6-interacting/CAST family member 1 OS=Homo sapiens GN=ERC1 PE=2 SV=1 - [G8JLD3_HUMAN]	19.89	5	19	19	40	0.947526	20	27.7091	1.14593	20	30.3692	51.7443	15.1	15	20	45.5878	17.4	16	20	1086	124.743	6.48096
Q96A49	Synapse-associated protein 1 OS=Homo sapiens GN=SYAP1 PE=1 SV=1 - [SYAP1_HUMAN]	19.89	1	7	7	17	0.945237	10	6.87063	0.902888	7	6.0701	33.041	19.89	7	10	21.0955	17.9	6	7	352	39.9089	4.52588
O00762-4	Isoform 4 of Ubiquitin-conjugating enzyme E2 C OS=Homo sapiens GN=UBE2C - [UBE2C_HUMAN]	19.88	3	3	3	7	0.792377	4	23.8314	0.81149	3	17.7177	9.04624	19.88	3	4	4.82317	13.04	2	3	161	17.3618	8.14795
J3QT77	Serum paraoxonase/arylesterase 2 OS=Homo sapiens GN=PON2 PE=4 SV=1 - [J3QT77_HUMAN]	19.88	5	6	6	45	1.24023	30	17.1812	1.34151	15	13.2338	78.8104	19.88	6	30	35.6776	16.37	4	15	342	37.9566	5.71924
Q68EM7-6	Isoform 6 of Rho GTPase-activating protein 17 OS=Homo sapiens GN=ARHGAP17 - [RHG17_HUMAN]	19.88	4	13	13	23	1.09016	13	22.346	1.13165	10	16.8941	30.7064	17.62	12	13	21.8849	11.55	8	10	840	90.8722	8.1626
Q8WW01	tRNA-splicing endonuclease subunit Sen15 OS=Homo sapiens GN=TSEN15 PE=1 SV=1 - [SEN15_HUMAN]	19.88	1	2	2	7	1.11568	4	13.3321	1.00736	3	38.5269	9.90571	19.88	2	4	4.72946	19.88	2	3	171	18.6292	4.57666
Q9UDY4	DnaJ homolog subfamily B member 4 OS=Homo sapiens GN=DNAJB4 PE=1 SV=1 - [DNJB4_HUMAN]	19.88	1	4	5	13	0.821167	7	21.0767	0.592716	3	9.01756	20.8039	19.88	5	9	7.52783	14.54	4	4	337	37.7831	8.49951
C9JND6	Programmed cell death protein 10 (Fragment) OS=Homo sapiens GN=PDCD10 PE=2 SV=1 - [C9JND6_HUMAN]	19.86	7	3	3	13	1.17004	6	21.1846	1.33413	7	37.1937	15.1481	15.07	2	6	17.9527	19.86	3	7	146	16.8346	4.77979
Q96QK1	Vacuolar protein sorting-associated protein 35 OS=Homo sapiens GN=VPS35 PE=1 SV=2 - [VPS35_HUMAN]	19.85	1	16	16	60	1.0325	33	25.0153	1.02385	27	23.1611	83.0124	19.85	16	33	63.0434	15.33	12	27	796	91.6489	5.49072
C9JYQ9	60S ribosomal protein L22-like 1 OS=Homo sapiens GN=RPL22L1 PE=2 SV=1 - [C9JYQ9_HUMAN]	19.83	3	2	2	7	0.579444	4	16.3174	0.583127	3	1.16533	9.79422	19.83	2	4	7.92692	19.83	2	3	121	14.4695	9.37842
O43570-2	Isoform 2 of Carbonic anhydrase 12 OS=Homo sapiens GN=CA12 - [CAH12_HUMAN]	19.83	2	5	5	19	1.4466	9	20.9921	1.63154	10	9.71628	29.4722	19.83	5	9	33.0486	19.83	5	10	343	38.3835	7.2251
Q99720-4	Isoform 4 of Sigma non-opioid intracellular receptor 1 OS=Homo sapiens GN=SIGMAR1 - [SGMR1_HUMAN]	19.81	3	2	2	6	0.982054	3	1.86814	1.13596	3	3.15802	8.1765	19.81	2	3	6.74358	19.81	2	3	106	11.9843	6.50732
H0YAP0	Zinc finger C2HC domain-containing protein 1A (Fragment) OS=Homo sapiens GN=ZC2HC1A PE=4 SV=1 - [H0YAP0_HUMAN]	19.8	1	4	4	7	0.764452	3	8.58472	0.838561	4	20.4858	8.81564	15.23	3	3	11.1437	19.8	4	4	197	20.8617	9.86182
P63165	Small ubiquitin-related modifier 1 OS=Homo sapiens GN=SUMO1 PE=1 SV=1 - [SUMO1_HUMAN]	19.8	2	2	2	3	1.02362	3	43.0222	1.1001	4	30.682	9.59012	19.8	2	3		0			101	11.5497	5.51611
Q06787-8	Isoform 8 of Fragile X mental retardation protein 1 OS=Homo sapiens GN=FMR1 - [FMR1_HUMAN]	19.8	11	9	11	25	0.873209	12	31.0661	0.974328	8	31.9499	33.3592	19.8	11	15	26.6017	16.38	9	10	586	66.2055	8.47021
Q9BTT6-2	Isoform 2 of Leucine-rich repeat-containing protein 1 OS=Homo sapiens GN=LRRC1 - [LRRC1_HUMAN]	19.8	2	2	3	4	1.00367	2	7.8223				4.90603	19.8	3	3		0			197	22.9288	4.70361
Q5TC12-2	Isoform 2 of ATP synthase mitochondrial F1 complex assembly factor 1 OS=Homo sapiens GN=ATPAF1 - [ATPF1_HUMAN]	19.77	4	3	3	7	1.01272	4	31.0044	0.983153	3	3.86367	14.9701	19.77	3	4	10.6095	19.77	3	3	177	20.2682	5.07178
O60504-2	Isoform Beta of Vinexin OS=Homo sapiens GN=SORBS3 - [VINEX_HUMAN]	19.76	2	7	7	17	0.936295	8	23.8943	0.945928	9	21.971	16.0282	19.76	7	8	19.8825	19.76	7	9	329	36.7195	8.71924
P61964	WD repeat-containing protein 5 OS=Homo sapiens GN=WDR5 PE=1 SV=1 - [WDR5_HUMAN]	19.76	1	6	6	17	0.829143	9	11.0842	0.801863	8	30.6833	22.1256	19.76	6	9	21.2627	19.76	6	8	334	36.5655	8.26514
Q15417	Calponin-3 OS=Homo sapiens GN=CNN3 PE=1 SV=1 - [CNN3_HUMAN]	19.76	1	4	6	23	0.732902	7	11.5531	0.785335	3	7.89973	32.5336	19.76	6	13	24.0539	15.81	5	10	329	36.3908	6.04932
Q16666-3	Isoform 3 of Gamma-interferon-inducible protein 16 OS=Homo sapiens GN=IFI16 - [IF16_HUMAN]	19.76	6	12	13	36	1.43937	20	13.287	1.30625	14	18.1009	59.9641	16.49	12	22	38.1475	15.45	9	14	673	75.8876	9.36377
Q96AC1-2	Isoform 2 of Fermitin family homolog 2 OS=Homo sapiens GN=FERMT2 - [FERM2_HUMAN]	19.75	4	11	13	29	1.14542	11	16.28	1.22121	15	27.557	32.0223	14.69	9	12	41.6286	19.75	13	17	633	72.351	7.50342
P55265	Double-stranded RNA-specific adenosine deaminase OS=Homo sapiens GN=ADAR PE=1 SV=4 - [DSRAD_HUMAN]	19.74	4	22	22	86	0.975811	46	21.14	0.971656	40	11.9101	120.145	17.94	20	46	90.4973	16.48	18	40	1226	135.981	8.646
Q5T4U8	Geranylgeranyl transferase type-2 subunit beta OS=Homo sapiens GN=RABGGTB PE=2 SV=1 - [Q5T4U8_HUMAN]	19.74	2	3	3	8	1.09553	4	11.2832	0.989824	4	7.49639	11.1586	19.74	3	4	10.6715	19.74	3	4	152	17.3065	5.50342
Q9Y673-2	Isoform 2 of Dolichyl-phosphate beta-glucosyltransferase OS=Homo sapiens GN=ALG5 - [ALG5_HUMAN]	19.73	2	6	6	14	1.09049	9	19.1528	1.0925	5	23.8602	21.0217	19.73	6	9	9.81604	14.63	4	5	294	33.5037	9.43701
P55010	Eukaryotic translation initiation factor 5 OS=Homo sapiens GN=EIF5 PE=1 SV=2 - [IF5_HUMAN]	19.72	1	8	8	21	0.885069	12	8.67754	0.908927	9	10.6134	26.7527	17.87	7	12	24.4678	14.85	6	9	431	49.1918	5.57959
Q8N5M1	ATP synthase mitochondrial F1 complex assembly factor 2 OS=Homo sapiens GN=ATPAF2 PE=1 SV=1 - [ATPF2_HUMAN]	19.72	3	5	5	10	0.92145	6	29.1851	1.01537	4	22.5867	9.52543	19.72	5	6	6.94752	11.76	3	4	289	32.7519	7.09326
P78356	Phosphatidylinositol 5-phosphate 4-kinase type-2 beta OS=Homo sapiens GN=PIP4K2B PE=1 SV=1 - [PI42B_HUMAN]	19.71	1	3	7	17	0.904891	4	11.0867	0.894845	2	0.560976	28.433	19.71	7	11	17.3062	14.18	5	6	416	47.3478	7.32764
O43175	D-3-phosphoglycerate dehydrogenase OS=Homo sapiens GN=PHGDH PE=1 SV=4 - [SERA_HUMAN]	19.7	1	8	8	21	0.802861	11	13.3317	0.863459	10	15.54	33.9173	13.51	6	11	26.4376	19.7	8	10	533	56.6144	6.7124
O60264	SWI/SNF-related matrix-associated actin-dependent regulator of chromatin subfamily A member 5 OS=Homo sapiens GN=SMARCA5 PE=1 SV=1 - [SMCA5_HUMAN]	19.68	1	14	23	48	0.819156	16	12.4335	0.787715	11	27.1019	60.5409	18.44	21	27	44.6956	13.4	16	21	1052	121.828	8.08936
P28907	ADP-ribosyl cyclase 1 OS=Homo sapiens GN=CD38 PE=1 SV=2 - [CD38_HUMAN]	19.67	1	6	6	11	1.36217	5	8.62411	1.29299	6	17.8614	10.2629	16.67	5	5	13.3734	19.67	6	6	300	34.3061	7.66455
P29350	Tyrosine-protein phosphatase non-receptor type 6 OS=Homo sapiens GN=PTPN6 PE=1 SV=1 - [PTN6_HUMAN]	19.66	3	10	10	17	0.782572	11	8.80288	0.760426	6	14.7756	25.006	19.66	10	11	9.9066	11.6	6	6	595	67.5191	7.78174
Q8N335	Glycerol-3-phosphate dehydrogenase 1-like protein OS=Homo sapiens GN=GPD1L PE=1 SV=1 - [GPD1L_HUMAN]	19.66	1	7	7	15	0.758505	8	16.9467	0.712018	7	8.30358	16.535	17.09	6	8	16.5394	16.52	6	7	351	38.3939	7.02002
F5H0L8	SEC23-interacting protein OS=Homo sapiens GN=SEC23IP PE=2 SV=1 - [F5H0L8_HUMAN]	19.65	2	16	18	57	0.957816	27	13.1389	1.02361	23	12.5666	65.319	19.65	18	30	66.7922	15.08	14	27	789	89.6104	5.66846
Q9H7E9	UPF0488 protein C8orf33 OS=Homo sapiens GN=C8orf33 PE=1 SV=1 - [CH033_HUMAN]	19.65	2	4	4	9	0.906496	4	23.6542	0.86113	5	44.4277	9.97257	14.85	3	4	12.5108	19.65	4	5	229	24.9769	9.94971
P17301	Integrin alpha-2 OS=Homo sapiens GN=ITGA2 PE=1 SV=1 - [ITA2_HUMAN]	19.64	1	20	20	72	1.86903	38	30.3169	1.81906	34	26.2958	105.929	19.64	20	38	92.0544	18.88	19	34	1181	129.214	5.31299
Q01085-2	Isoform 2 of Nucleolysin TIAR OS=Homo sapiens GN=TIAL1 - [TIAR_HUMAN]	19.64	1	6	7	19	1.0653	7	9.57595	1.05283	10	10.4473	22.4232	17.09	6	8	30.1006	19.64	7	11	392	43.4211	7.98682
Q15717	ELAV-like protein 1 OS=Homo sapiens GN=ELAVL1 PE=1 SV=2 - [ELAV1_HUMAN]	19.63	2	6	6	33	1.06106	17	14.7143	1.05168	16	27.2622	50.3352	16.87	5	17	44.0701	19.63	6	16	326	36.0692	9.17334
Q9GZL7	Ribosome biogenesis protein WDR12 OS=Homo sapiens GN=WDR12 PE=1 SV=2 - [WDR12_HUMAN]	19.62	1	8	8	19	0.926742	10	21.0495	1.01736	9	25.9108	26.9635	19.62	8	10	23.982	14.18	5	9	423	47.6777	5.89697
Q9NVI7-2	Isoform 2 of ATPase family AAA domain-containing protein 3A OS=Homo sapiens GN=ATAD3A - [ATD3A_HUMAN]	19.62	2	11	11	24	0.834481	12	14.2558	0.93776	12	15.4429	25.0755	15.36	9	12	25.5919	13.82	8	12	586	66.1772	9.24658
Q9BQC6	Ribosomal protein 63, mitochondrial OS=Homo sapiens GN=MRP63 PE=1 SV=1 - [RT63_HUMAN]	19.61	1	2	2	2	1.02214	2	56.8203				2.06182	19.61	2	2		0			102	12.2585	11.4438
Q9BW61	DET1- and DDB1-associated protein 1 OS=Homo sapiens GN=DDA1 PE=1 SV=1 - [DDA1_HUMAN]	19.61	1	2	2	3	0.846416	3	29.8619	0.862159	2	17.0213	6.49003	19.61	2	3		0			102	11.828	8.67529
P19525	Interferon-induced, double-stranded RNA-activated protein kinase OS=Homo sapiens GN=EIF2AK2 PE=1 SV=2 - [E2AK2_HUMAN]	19.6	2	10	10	32	1.01277	18	19.1718	0.922429	14	11.6608	43.2956	19.6	10	18	33.2271	14.16	7	14	551	62.0556	8.39697
Q7LBR1	Charged multivesicular body protein 1b OS=Homo sapiens GN=CHMP1B PE=1 SV=1 - [CHM1B_HUMAN]	19.6	1	5	5	13	0.907585	6	14.4378	0.836345	7	14.2041	11.2982	12.06	3	6	17.7837	16.08	4	7	199	22.0952	8.104
Q9H0A8	COMM domain-containing protein 4 OS=Homo sapiens GN=COMMD4 PE=1 SV=1 - [COMD4_HUMAN]	19.6	1	3	3	8	0.80133	4	11.7224	0.805914	4	23.1449	13.8405	19.6	3	4	11.6731	19.6	3	4	199	21.7503	7.31299
H0YBU8	39S ribosomal protein L43, mitochondrial (Fragment) OS=Homo sapiens GN=MRPL43 PE=4 SV=1 - [H0YBU8_HUMAN]	19.59	9	3	3	8	0.97982	4	5.86194	0.988439	4	9.40026	10.9638	19.59	3	4	11.9332	19.59	3	4	148	16.6666	6.78564
K7EKL3	Paragranulin (Fragment) OS=Homo sapiens GN=GRN PE=4 SV=1 - [K7EKL3_HUMAN]	19.59	2	6	6	12	1.51378	7	21.6517	1.56556	5	51.7241	16.1591	15.98	5	7	11.1022	13.14	4	5	388	41.3201	6.52197
Q9H6Y2	WD repeat-containing protein 55 OS=Homo sapiens GN=WDR55 PE=1 SV=2 - [WDR55_HUMAN]	19.58	1	6	6	13	1.03607	8	17.6706	0.943958	5	24.3535	24.5534	19.58	6	8	14.1721	16.97	5	5	383	42.0436	4.91943
O75976	Carboxypeptidase D OS=Homo sapiens GN=CPD PE=1 SV=2 - [CBPD_HUMAN]	19.57	1	27	27	95	1.22976	47	21.3371	1.19826	48	24.6059	124.512	17.75	24	47	121.553	18.55	25	48	1380	152.835	6.04932
Q8IZ83-3	Isoform 3 of Aldehyde dehydrogenase family 16 member A1 OS=Homo sapiens GN=ALDH16A1 - [A16A1_HUMAN]	19.57	2	12	12	32	0.8995	15	21.3479	1.01613	17	33.4196	42.6108	16.78	10	15	38.7119	14.78	9	17	751	79.8671	7.57666
Q96TC7	Regulator of microtubule dynamics protein 3 OS=Homo sapiens GN=RMDN3 PE=1 SV=2 - [RMD3_HUMAN]	19.57	1	8	8	21	1.20685	11	30.7044	1.01804	10	16.1495	26.0076	19.57	8	11	24.0646	15.74	6	10	470	52.086	5.09717
Q9BU61	NADH dehydrogenase [ubiquinone] 1 alpha subcomplex assembly factor 3 OS=Homo sapiens GN=NDUFAF3 PE=1 SV=1 - [NDUF3_HUMAN]	19.57	1	3	3	11	1.06719	6	8.14825	1.10482	5	1.95042	12.7643	19.57	3	6	13.6583	19.57	3	5	184	20.3374	8.22119
Q9NV31	U3 small nucleolar ribonucleoprotein protein IMP3 OS=Homo sapiens GN=IMP3 PE=1 SV=1 - [IMP3_HUMAN]	19.57	1	3	3	5	0.80241	5	9.79209	0.931251	1		4.38641	19.57	3	5		0			184	21.8366	9.49561
P25205	DNA replication licensing factor MCM3 OS=Homo sapiens GN=MCM3 PE=1 SV=3 - [MCM3_HUMAN]	19.55	2	16	16	40	0.69228	20	17.8218	0.717302	20	11.4876	44.794	17.33	14	20	42.3228	17.2	14	20	808	90.924	5.77002
O95470	Sphingosine-1-phosphate lyase 1 OS=Homo sapiens GN=SGPL1 PE=1 SV=3 - [SGPL1_HUMAN]	19.54	1	11	11	32	1.15659	16	19.9638	1.09484	16	9.73057	46.3542	18.13	10	16	43.168	17.43	10	16	568	63.4827	9.15869
P19388	DNA-directed RNA polymerases I, II, and III subunit RPABC1 OS=Homo sapiens GN=POLR2E PE=1 SV=4 - [RPAB1_HUMAN]	19.52	1	4	4	13	0.960599	5	11.0848	0.947586	8	10.8577	15.0908	15.24	3	5	25.1611	19.52	4	8	210	24.5357	5.94775
Q9H3P2	Negative elongation factor A OS=Homo sapiens GN=NELFA PE=1 SV=3 - [NELFA_HUMAN]	19.51	3	8	8	19	1.06886	9	28.9414	1.12723	10	23.2434	24.5941	17.42	7	9	18.4337	12.88	6	10	528	57.2408	9.02686
J3KS94	Myelin basic protein (Fragment) OS=Homo sapiens GN=MBP PE=4 SV=1 - [J3KS94_HUMAN]	19.5	4	2	2	5	0.895653	3	1.38293	0.861925	2	18.152	7.82873	19.5	2	3	3.44558	19.5	2	2	159	17.4323	5.61768
Q16563-2	Isoform 2 of Synaptophysin-like protein 1 OS=Homo sapiens GN=SYPL1 - [SYPL1_HUMAN]	19.5	2	3	3	11	1.22439	6	34.0497	1.32196	5	42.446	14.0768	19.5	3	6	10.3026	13.28	2	5	241	26.3945	7.2251
Q9Y6G9	Cytoplasmic dynein 1 light intermediate chain 1 OS=Homo sapiens GN=DYNC1LI1 PE=1 SV=3 - [DC1L1_HUMAN]	19.5	1	8	8	21	1.066	11	31.0197	0.999044	10	20.1067	29.2006	19.5	8	11	23.3282	17.78	7	10	523	56.544	6.41748
P13807-2	Isoform 2 of Glycogen [starch] synthase, muscle OS=Homo sapiens GN=GYS1 - [GYS1_HUMAN]	19.47	2	11	11	22	1.28855	13	8.18034	1.34588	7	14.3764	36.8573	18.57	10	14	22.9906	12.33	7	8	673	76.4348	6.53662
P39748	Flap endonuclease 1 OS=Homo sapiens GN=FEN1 PE=1 SV=1 - [FEN1_HUMAN]	19.47	1	7	8	23	0.885106	11	22.0454	0.846547	10	18.9346	35.1335	17.63	7	12	26.6973	19.47	8	11	380	42.5661	8.6167
Q96DV4	39S ribosomal protein L38, mitochondrial OS=Homo sapiens GN=MRPL38 PE=1 SV=2 - [RM38_HUMAN]	19.47	1	8	8	16	0.977711	9	16.0484	0.958976	7	18.2807	22.3702	19.47	8	9	21.0151	13.95	5	7	380	44.5684	7.53271
E9PPB5	Ester hydrolase C11orf54 (Fragment) OS=Homo sapiens GN=C11orf54 PE=2 SV=1 - [E9PPB5_HUMAN]	19.46	9	3	3	8	1.37686	4	19.3005	1.34821	4	13.4449	9.16834	19.46	3	4	9.16787	8.11	2	4	185	20.4105	8.30908
Q96CN7	Isochorismatase domain-containing protein 1 OS=Homo sapiens GN=ISOC1 PE=1 SV=3 - [ISOC1_HUMAN]	19.46	1	5	5	11	1.10589	7	24.2675	0.981096	4	2.55706	21.8192	19.46	5	7	13.76	11.07	3	4	298	32.2161	7.38623
Q6PCE3	Glucose 1,6-bisphosphate synthase OS=Homo sapiens GN=PGM2L1 PE=1 SV=3 - [PGM2L_HUMAN]	19.45	1	12	12	22	1.27594	14	12.4022	1.40299	8	22.4606	24.6923	18.33	11	14	18.4075	13.34	8	8	622	70.3965	7.15186
F6U784	Ras-related protein Rap-2a OS=Homo sapiens GN=RAP2A PE=2 SV=1 - [F6U784_HUMAN]	19.44	4	2	2	2	0.934528	2	1.59557	1.0468	2	26.9667		0			5.78158	19.44	2	2	108	12.2784	5.51611
P62826	GTP-binding nuclear protein Ran OS=Homo sapiens GN=RAN PE=1 SV=3 - [RAN_HUMAN]	19.44	3	6	6	31	0.929214	14	12.4502	0.908136	17	17.0032	41.1205	18.98	5	14	50.6692	19.44	6	17	216	24.4076	7.48877
Q7L266-2	Isoform 2 of Isoaspartyl peptidase/L-asparaginase OS=Homo sapiens GN=ASRGL1 - [ASGL1_HUMAN]	19.44	2	3	3	4	0.997577	4	6.82933	0.583972	2	29.5276	10.6352	19.44	3	4		0			180	18.9688	7.88428
Q92616	Translational activator GCN1 OS=Homo sapiens GN=GCN1L1 PE=1 SV=6 - [GCN1L_HUMAN]	19.43	1	51	51	126	0.922451	69	18.735	0.974447	56	18.0902	162.89	17.9	46	69	134.027	14.56	38	57	2671	292.572	7.47412
Q9ULC3	Ras-related protein Rab-23 OS=Homo sapiens GN=RAB23 PE=1 SV=1 - [RAB23_HUMAN]	19.41	1	4	4	10	1.46174	5	18.9584	1.27281	5	6.0668	12.5553	15.19	3	5	13.9653	19.41	4	5	237	26.6425	6.59521
E7EPA1	Phosphoribosyl pyrophosphate synthase-associated protein 2 (Fragment) OS=Homo sapiens GN=PRPSAP2 PE=4 SV=1 - [E7EPA1_HUMAN]	19.4	3	3	5	14	1.00036	5	2.87447	1.01403	2	0.177516	22.3463	19.4	5	9	12.8658	16.04	4	5	268	29.6226	8.89502
H3BRV0	Eukaryotic translation initiation factor 3 subunit C OS=Homo sapiens GN=EIF3C PE=2 SV=1 - [H3BRV0_HUMAN]	19.38	3	20	20	71	0.884219	37	21.2286	0.876828	34	21.9723	102.402	19.38	20	37	91.4251	18.27	17	34	903	104.036	5.63037
P98175-2	Isoform 2 of RNA-binding protein 10 OS=Homo sapiens GN=RBM10 - [RBM10_HUMAN]	19.38	2	14	17	44	1.0033	20	17.6908	0.982564	16	15.0221	64.3679	18.41	16	24	53.1322	16.25	14	20	929	103.37	5.97314
Q9BUE6	Iron-sulfur cluster assembly 1 homolog, mitochondrial OS=Homo sapiens GN=ISCA1 PE=2 SV=1 - [ISCA1_HUMAN]	19.38	2	2	2	5	1.29157	3	16.1679	1.21567	2	2.65159	6.34962	19.38	2	3	3.29466	19.38	2	2	129	14.1704	9.0708
Q9BPW8	Protein NipSnap homolog 1 OS=Homo sapiens GN=NIPSNAP1 PE=1 SV=1 - [NIPS1_HUMAN]	19.37	2	6	7	14	0.932208	7	29.0217	0.843477	5	15.5022	13.7733	19.37	7	8	14.6957	14.08	5	6	284	33.2888	9.30518
D6RC14	39S ribosomal protein L3, mitochondrial (Fragment) OS=Homo sapiens GN=MRPL3 PE=2 SV=1 - [D6RC14_HUMAN]	19.35	4	3	3	6	1.01456	3	13.0586	0.970973	3	11.2823	4.79111	19.35	3	3	8.57612	19.35	3	3	155	17.084	10.2866
P23368	NAD-dependent malic enzyme, mitochondrial OS=Homo sapiens GN=ME2 PE=1 SV=1 - [MAOM_HUMAN]	19.35	1	10	11	33	0.983194	17	14.8582	0.912218	14	21.2358	50.5432	14.73	8	18	42.8407	16.27	9	15	584	65.4018	7.60596
O95292	Vesicle-associated membrane protein-associated protein B/C OS=Homo sapiens GN=VAPB PE=1 SV=3 - [VAPB_HUMAN]	19.34	1	3	4	24	1.049	4	4.46668	0.955316	6	9.65456	23.4951	19.34	4	11	25.6569	19.34	4	13	243	27.2111	7.29834
Q13427-2	Isoform 2 of Peptidyl-prolyl cis-trans isomerase G OS=Homo sapiens GN=PPIG - [PPIG_HUMAN]	19.33	3	6	6	11	1.04498	6	22.4313	1.03052	5	5.85277	10.9779	16.81	5	6	9.1014	13.17	4	5	357	40.2745	9.72998
Q9H845	Acyl-CoA dehydrogenase family member 9, mitochondrial OS=Homo sapiens GN=ACAD9 PE=1 SV=1 - [ACAD9_HUMAN]	19.32	1	12	12	25	0.930535	13	18.6888	0.981181	12	18.7199	26.5534	17.23	11	13	24.1154	15.62	10	12	621	68.7167	7.95752
Q02880-2	Isoform Beta-1 of DNA topoisomerase 2-beta OS=Homo sapiens GN=TOP2B - [TOP2B_HUMAN]	19.31	2	19	32	92	0.801832	28	19.2001	0.814474	22	13.6274	118.209	18.26	30	53	103.442	14.44	24	39	1621	182.548	8.06006
O95302	Peptidyl-prolyl cis-trans isomerase FKBP9 OS=Homo sapiens GN=FKBP9 PE=1 SV=2 - [FKBP9_HUMAN]	19.3	2	11	11	22	1.15661	11	18.0553	1.12025	11	10.4645	22.8425	13.51	8	11	24.7563	17.89	10	11	570	63.0435	5.08447
P05386	60S acidic ribosomal protein P1 OS=Homo sapiens GN=RPLP1 PE=1 SV=1 - [RLA1_HUMAN]	19.3	1	2	2	4	0.963525	4	18.2526	1.15484	3	1.17589	16.2226	19.3	2	4		0			114	11.5067	4.32275
Q13492-2	Isoform 2 of Phosphatidylinositol-binding clathrin assembly protein OS=Homo sapiens GN=PICALM - [PICAL_HUMAN]	19.3	4	12	12	38	0.95904	20	22.4081	0.933016	18	24.3926	49.6404	14.72	9	20	44.791	18.04	11	18	632	68.721	7.91357
H3BPZ1	Very-long-chain (3R)-3-hydroxyacyl-[acyl-carrier protein] dehydratase 3 OS=Homo sapiens GN=PTPLAD1 PE=2 SV=1 - [H3BPZ1_HUMAN]	19.29	3	7	7	18	1.03061	10	16.6301	0.829906	8	23.4996	34.4203	16.91	6	10	29.3439	16.91	6	8	337	40.0429	8.96826
P52306	Rap1 GTPase-GDP dissociation stimulator 1 OS=Homo sapiens GN=RAP1GDS1 PE=1 SV=3 - [GDS1_HUMAN]	19.28	2	9	9	20	0.943051	10	13.7348	1.07048	10	17.4999	22.8317	15.32	7	10	22.3685	17.79	8	10	607	66.2745	5.31299
D6REQ6	Ribonuclease T2 OS=Homo sapiens GN=RNASET2 PE=3 SV=1 - [D6REQ6_HUMAN]	19.27	4	4	4	7	1.0649	3	16.9802	1.13437	4	9.05449	6.00955	9.17	2	3	11.3318	14.68	3	4	218	25.2925	6.06201
H0Y4J6	Adenylate kinase isoenzyme 1 (Fragment) OS=Homo sapiens GN=AK1 PE=3 SV=1 - [H0Y4J6_HUMAN]	19.26	3	3	3	12	1.2711	7	10.4946	1.36122	5	0.634228	19.2629	19.26	3	7	14.0631	14.81	2	5	135	15.498	8.104
C9JBI3	Phosphoserine phosphatase (Fragment) OS=Homo sapiens GN=PSPH PE=2 SV=1 - [C9JBI3_HUMAN]	19.25	2	3	3	15	0.796275	7	7.49366	0.81939	8	25.8044	21.5008	19.25	3	7	22.2121	19.25	3	8	187	20.7318	6.93213
P50452	Serpin B8 OS=Homo sapiens GN=SERPINB8 PE=1 SV=2 - [SPB8_HUMAN]	19.25	1	7	7	20	1.37619	11	17.8225	1.41072	9	11.7957	27.692	17.38	6	11	16.3096	16.84	6	9	374	42.7392	5.56689
Q9H8Y8	Golgi reassembly-stacking protein 2 OS=Homo sapiens GN=GORASP2 PE=1 SV=3 - [GORS2_HUMAN]	19.25	2	6	7	10	1.07448	8	11.9377	1.34119	2	0.825287	17.463	19.25	7	9		0			452	47.116	4.81787
A6NF51	3'(2'),5'-bisphosphate nucleotidase 1 OS=Homo sapiens GN=BPNT1 PE=2 SV=2 - [A6NF51_HUMAN]	19.24	4	5	5	11	1.01913	8	21.091	1.26769	3	33.8332	21.0703	19.24	5	8	6.5472	5.84	2	3	291	31.6873	5.5415
Q05209	Tyrosine-protein phosphatase non-receptor type 12 OS=Homo sapiens GN=PTPN12 PE=1 SV=3 - [PTN12_HUMAN]	19.23	1	13	13	31	1.10887	17	32.3888	1.11182	14	9.46495	37.7683	19.23	13	17	31.4221	17.69	11	14	780	88.0514	5.61768
Q96HE7	ERO1-like protein alpha OS=Homo sapiens GN=ERO1L PE=1 SV=2 - [ERO1A_HUMAN]	19.23	1	9	9	27	1.27338	13	24.9851	1.18321	14	23.3419	41.4032	17.52	8	13	34.8784	14.32	7	14	468	54.3581	5.68115
B8ZZT4	Vesicle-associated membrane protein 8 OS=Homo sapiens GN=VAMP8 PE=2 SV=1 - [B8ZZT4_HUMAN]	19.19	2	2	2	6	0.44184	3	4.52419	0.373549	3	5.9916	5.34719	19.19	2	3	6.41449	19.19	2	3	99	11.1846	5.03369
O43678	NADH dehydrogenase [ubiquinone] 1 alpha subcomplex subunit 2 OS=Homo sapiens GN=NDUFA2 PE=1 SV=3 - [NDUA2_HUMAN]	19.19	1	2	2	7	1.02112	3	9.28757	0.991607	4	3.50548	5.18598	19.19	2	3	5.6252	19.19	2	4	99	10.9148	9.56885
Q86VP6	Cullin-associated NEDD8-dissociated protein 1 OS=Homo sapiens GN=CAND1 PE=1 SV=2 - [CAND1_HUMAN]	19.19	1	23	23	87	1.062	42	19.9662	1.03825	45	14.6998	102.683	17.24	20	42	93.9024	18.62	22	45	1230	136.289	5.78271
Q9HD47-2	Isoform 2 of Ran guanine nucleotide release factor OS=Homo sapiens GN=RANGRF - [MOG1_HUMAN]	19.18	2	2	2	4	1.17084	2	27.1258	1.03982	2	22.0406	5.60123	19.18	2	2	4.95557	19.18	2	2	146	16.1083	5.24951
Q9UPY8-2	Isoform 2 of Microtubule-associated protein RP/EB family member 3 OS=Homo sapiens GN=MAPRE3 - [MARE3_HUMAN]	19.17	2	5	8	19	0.95094	4	14.5455	0.969158	4	9.69499	22.9419	19.17	7	9	23.5858	15.41	6	10	266	30.3611	5.30029
Q9Y5X1	Sorting nexin-9 OS=Homo sapiens GN=SNX9 PE=1 SV=1 - [SNX9_HUMAN]	19.16	1	9	9	23	1.13015	13	14.1395	1.17882	10	33.2805	31.5548	19.16	9	13	23.8892	16.64	7	10	595	66.5496	5.57959
F5H425	Eukaryotic translation initiation factor 3 subunit J OS=Homo sapiens GN=EIF3J PE=2 SV=1 - [F5H425_HUMAN]	19.14	3	3	3	6	1.14373	3	7.48102	1.08909	3	0.837617	9.28006	19.14	3	3	7.82374	9.57	2	3	209	23.0124	4.64014
K7ESP4	Dephospho-CoA kinase domain-containing protein (Fragment) OS=Homo sapiens GN=DCAKD PE=3 SV=1 - [K7ESP4_HUMAN]	19.14	2	4	4	7	0.863911	4	11.6544	0.846331	3	10.4243	8.0674	15.31	3	4	7.82034	13.88	3	3	209	24.162	9.67139
O15226	NF-kappa-B-repressing factor OS=Homo sapiens GN=NKRF PE=1 SV=2 - [NKRF_HUMAN]	19.13	2	13	13	26	1.00262	15	26.3004	0.984126	11	19.3646	37.9208	16.52	11	15	26.0114	16.23	11	11	690	77.6242	8.79248
B4DTG2	Elongation factor 1-gamma OS=Homo sapiens GN=EEF1G PE=2 SV=1 - [B4DTG2_HUMAN]	19.1	1	11	11	70	0.956517	38	12.9265	0.941539	32	27.6363	93.7121	19.1	11	38	76.7183	19.1	11	32	487	56.1144	7.72314
Q14152	Eukaryotic translation initiation factor 3 subunit A OS=Homo sapiens GN=EIF3A PE=1 SV=1 - [EIF3A_HUMAN]	19.1	1	25	25	76	1.02821	44	16.4098	0.942517	32	16.4495	114.037	18.31	24	44	79.384	13.46	18	32	1382	166.468	6.78564
P81605	Dermcidin OS=Homo sapiens GN=DCD PE=1 SV=2 - [DCD_HUMAN]	19.09	2	2	2	2	1.63788	2	61.1904				6.38581	19.09	2	2		0			110	11.2768	6.53662
Q7RTV0	PHD finger-like domain-containing protein 5A OS=Homo sapiens GN=PHF5A PE=1 SV=1 - [PHF5A_HUMAN]	19.09	1	2	2	5	0.926484	3	26.2117	0.834062	2	15.1806	7.92465	19.09	2	3	2.41144	19.09	2	2	110	12.397	8.41162
O14684	Prostaglandin E synthase OS=Homo sapiens GN=PTGES PE=1 SV=2 - [PTGES_HUMAN]	19.08	1	4	4	11	1.64734	6	41.0896	1.88689	5	9.24014	16.313	13.82	3	6	13.9562	19.08	4	5	152	17.091	9.49561
O43159	Ribosomal RNA-processing protein 8 OS=Homo sapiens GN=RRP8 PE=1 SV=2 - [RRP8_HUMAN]	19.08	1	8	8	15	0.960688	9	15.6439	0.84918	6	13.2431	21.1121	19.08	8	9	15.9239	10.31	5	6	456	50.6831	9.42236
P62081	40S ribosomal protein S7 OS=Homo sapiens GN=RPS7 PE=1 SV=1 - [RS7_HUMAN]	19.07	1	4	4	16	1.02893	9	10.7496	1.02114	7	22.2955	18.4808	19.07	4	9	18.4307	19.07	4	7	194	22.1133	10.0962
P67870	Casein kinase II subunit beta OS=Homo sapiens GN=CSNK2B PE=1 SV=1 - [CSK2B_HUMAN]	19.07	3	4	4	22	1.07487	11	10.9822	1.08866	11	6.22336	25.5445	19.07	4	11	27.7574	19.07	4	11	215	24.926	5.5542
H3BTV1	CDP-diacylglycerol--inositol 3-phosphatidyltransferase OS=Homo sapiens GN=CDIPT PE=2 SV=1 - [H3BTV1_HUMAN]	19.05	3	3	3	6	0.972262	3	22.4107	1.11808	3	16.853	8.20355	19.05	3	3	7.65884	19.05	3	3	168	18.6117	8.20654
P46937	Yorkie homolog OS=Homo sapiens GN=YAP1 PE=1 SV=2 - [YAP1_HUMAN]	19.05	1	6	7	22	0.933728	10	19.1646	0.979021	10	24.9892	27.8456	19.05	7	11	26.7479	19.05	7	11	504	54.4275	5.17334
O00487	26S proteasome non-ATPase regulatory subunit 14 OS=Homo sapiens GN=PSMD14 PE=1 SV=1 - [PSDE_HUMAN]	19.03	1	6	6	20	1.10816	10	15.9371	1.07056	10	16.1982	36.2965	14.52	4	10	21.9046	19.03	6	10	310	34.5546	6.52197
Q96EK6	Glucosamine 6-phosphate N-acetyltransferase OS=Homo sapiens GN=GNPNAT1 PE=1 SV=1 - [GNA1_HUMAN]	19.02	2	3	3	5	0.719562	2	17.897	0.747622	3	15.0926	4.74368	10.87	2	2	10.0292	15.22	2	3	184	20.7356	7.98682
Q9BSJ8	Extended synaptotagmin-1 OS=Homo sapiens GN=ESYT1 PE=1 SV=1 - [ESYT1_HUMAN]	19.02	1	18	18	38	1.00958	21	16.8605	1.01513	17	18.961	45.7162	18.21	17	21	34.4679	13.68	12	17	1104	122.78	5.8335
Q9H875	PRKR-interacting protein 1 OS=Homo sapiens GN=PRKRIP1 PE=1 SV=1 - [PKRI1_HUMAN]	19.02	1	3	3	3	1.00112	3	17.4858	1.11451	1		7.60629	19.02	3	3		0			184	20.9839	9.78857
P60983	Glia maturation factor beta OS=Homo sapiens GN=GMFB PE=1 SV=2 - [GMFB_HUMAN]	19.01	2	4	4	10	0.978779	5	15.7606	1.03249	5	0.845242	11.1125	14.08	3	5	12.3676	19.01	4	5	142	16.7025	5.2876
Q9UJX3-2	Isoform 2 of Anaphase-promoting complex subunit 7 OS=Homo sapiens GN=ANAPC7 - [APC7_HUMAN]	18.99	2	9	9	19	0.835858	10	4.66464	0.860167	9	11.1058	22.7596	16.57	8	10	20.8938	16.76	8	9	537	59.9641	8.41162
O75150	E3 ubiquitin-protein ligase BRE1B OS=Homo sapiens GN=RNF40 PE=1 SV=4 - [BRE1B_HUMAN]	18.98	2	16	18	33	0.940013	14	10.0644	0.933039	15	21.234	45.9053	15.58	15	17	41.3583	16.08	15	16	1001	113.581	6.22705
Q08380	Galectin-3-binding protein OS=Homo sapiens GN=LGALS3BP PE=1 SV=1 - [LG3BP_HUMAN]	18.97	1	9	9	22	1.04761	13	24.4535	0.90022	9	14.6154	33.5915	17.61	8	13	23.3285	10.6	6	9	585	65.2893	5.2749
Q8NEJ9-2	Isoform 2 of Neuroguidin OS=Homo sapiens GN=NGDN - [NGDN_HUMAN]	18.97	2	5	5	11	1.03457	6	33.7004	0.998998	5	7.45534	13.9587	18.97	5	6	11.636	18.97	5	5	311	35.2286	9.33447
H0YJV7	Transcriptional repressor protein YY1 (Fragment) OS=Homo sapiens GN=YY1 PE=4 SV=1 - [H0YJV7_HUMAN]	18.95	2	3	3	8	0.722653	3	5.2714	0.793097	5	6.68394	8.92782	18.95	3	3	15.7403	18.95	3	5	190	20.8294	9.08545
P43246	DNA mismatch repair protein Msh2 OS=Homo sapiens GN=MSH2 PE=1 SV=1 - [MSH2_HUMAN]	18.95	1	18	18	35	0.783726	19	24.2055	0.791514	16	28.9783	43.3844	18.2	17	19	34.6876	17.13	16	16	934	104.677	5.77002
Q9Y333	U6 snRNA-associated Sm-like protein LSm2 OS=Homo sapiens GN=LSM2 PE=1 SV=1 - [LSM2_HUMAN]	18.95	1	2	2	3	1.01474	3	21.3137	0.958426	2	0.225789	7.90404	18.95	2	3		0			95	10.8276	6.52197
Q9H9A6	Leucine-rich repeat-containing protein 40 OS=Homo sapiens GN=LRRC40 PE=1 SV=1 - [LRC40_HUMAN]	18.94	1	12	12	17	0.926347	10	13.5296	0.735637	7	10.4716	18.6474	14.95	9	10	15.3129	9.97	7	7	602	68.2071	6.43018
I3L1P8	Mitochondrial 2-oxoglutarate/malate carrier protein (Fragment) OS=Homo sapiens GN=SLC25A11 PE=2 SV=1 - [I3L1P8_HUMAN]	18.92	2	5	5	19	0.942502	11	21.2151	1.11759	8	15.2348	30.454	18.92	5	11	20.9369	16.22	4	8	296	32.1618	9.77393
Q2TAY7	WD40 repeat-containing protein SMU1 OS=Homo sapiens GN=SMU1 PE=1 SV=2 - [SMU1_HUMAN]	18.91	1	8	8	23	0.914116	12	11.0645	0.889842	11	6.44913	27.6656	18.91	8	12	24.0879	18.91	8	11	513	57.5072	7.18115
P23381	Tryptophan--tRNA ligase, cytoplasmic OS=Homo sapiens GN=WARS PE=1 SV=2 - [SYWC_HUMAN]	18.9	1	9	9	58	0.982342	32	13.3787	0.913747	26	25.2789	71.9988	18.9	9	32	57.5225	18.9	9	26	471	53.1316	6.22705
O75323	Protein NipSnap homolog 2 OS=Homo sapiens GN=GBAS PE=1 SV=1 - [NIPS2_HUMAN]	18.88	1	6	7	21	0.823587	9	14.526	0.878151	10	8.61448	26.1504	16.78	6	10	20.6913	18.88	7	11	286	33.7212	9.36377
P43307	Translocon-associated protein subunit alpha OS=Homo sapiens GN=SSR1 PE=1 SV=3 - [SSRA_HUMAN]	18.88	5	3	3	19	1.35552	11	22.8408	1.29046	8	19.7236	25.9648	18.88	3	11	19.7632	9.79	2	8	286	32.2153	4.48779
Q9H0D6-2	Isoform 2 of 5'-3' exoribonuclease 2 OS=Homo sapiens GN=XRN2 - [XRN2_HUMAN]	18.88	3	15	15	45	0.897936	23	25.7429	0.885509	21	24.0015	60.0327	15.45	12	23	48.7407	16.82	14	22	874	99.8981	8.01611
P04150-2	Isoform Beta of Glucocorticoid receptor OS=Homo sapiens GN=NR3C1 - [GCR_HUMAN]	18.87	3	12	12	27	0.679401	13	25.4044	0.716127	14	13.928	38.2451	16.71	11	13	40.0492	17.92	11	14	742	81.4574	6.3667
P47914	60S ribosomal protein L29 OS=Homo sapiens GN=RPL29 PE=1 SV=2 - [RL29_HUMAN]	18.87	1	3	3	12	1.13396	6	12.2743	1.08153	6	15.8129	17.2172	18.87	3	6	17.3932	18.87	3	6	159	17.7411	11.6636
G5E9E2	DNA-3-methyladenine glycosylase OS=Homo sapiens GN=MPG PE=3 SV=1 - [G5E9E2_HUMAN]	18.86	4	4	4	5	0.961071	3	14.8064	0.926693	2	9.23468	7.27274	13.52	3	3	5.22996	9.25	2	2	281	30.8047	9.15869
P17655	Calpain-2 catalytic subunit OS=Homo sapiens GN=CAPN2 PE=1 SV=6 - [CAN2_HUMAN]	18.86	1	13	14	52	1.06688	25	24.1988	1.00408	26	28.9666	59.1175	18.86	13	26	66.7754	16.57	12	26	700	79.9448	4.98291
Q15006	ER membrane protein complex subunit 2 OS=Homo sapiens GN=EMC2 PE=1 SV=1 - [EMC2_HUMAN]	18.86	1	6	6	10	0.911497	6	23.9296	1.12432	4	7.1057	14.2324	14.48	5	6	8.40536	11.78	3	4	297	34.8114	6.56592
P55036	26S proteasome non-ATPase regulatory subunit 4 OS=Homo sapiens GN=PSMD4 PE=1 SV=1 - [PSMD4_HUMAN]	18.83	2	5	7	30	0.958266	14	19.9818	0.94704	11	19.2582	36.5376	18.83	7	16	35.3256	17.77	6	14	377	40.7112	4.79248
B5MC72	Endoplasmic reticulum lectin 1 OS=Homo sapiens GN=ERLEC1 PE=2 SV=1 - [B5MC72_HUMAN]	18.82	2	9	9	22	1.11779	12	27.4789	1.15275	10	19.0787	29.8006	17.29	8	12	24.1987	15.75	7	10	457	51.8778	6.12549
E9PEJ4	Dihydrolipoyllysine-residue acetyltransferase component of pyruvate dehydrogenase complex, mitochondrial OS=Homo sapiens GN=DLAT PE=2 SV=1 - [E9PEJ4_HUMAN]	18.82	4	10	10	30	1.16929	17	19.321	1.18503	13	12.072	34.5717	17.34	9	17	28.0793	11.99	7	13	542	57.5501	8.95361
G3V5T0	Maleylacetoacetate isomerase OS=Homo sapiens GN=GSTZ1 PE=2 SV=1 - [G3V5T0_HUMAN]	18.81	4	4	4	14	0.891012	7	1.29679	0.800627	7	14.7882	15.506	14.85	3	7	12.6111	15.35	3	7	202	22.5957	7.69385
Q8TCD5-2	Isoform 2 of 5'(3')-deoxyribonucleotidase, cytosolic type OS=Homo sapiens GN=NT5C - [NT5C_HUMAN]	18.8	4	2	2	2				1.03991	2	7.48329		0			2.18088	18.8	2	2	117	13.2909	6.80029
Q9GZT6-2	Isoform 2 of Coiled-coil domain-containing protein 90B, mitochondrial OS=Homo sapiens GN=CCDC90B - [CC90B_HUMAN]	18.78	2	5	5	12	1.02837	7	29.0625	1.2445	5	12.1645	17.0335	15.92	4	7	11.8679	18.78	5	5	245	27.9612	5.30029
D6RBV2	Vesicular integral-membrane protein VIP36 OS=Homo sapiens GN=LMAN2 PE=2 SV=1 - [D6RBV2_HUMAN]	18.77	2	7	7	19	1.13056	12	23.473	1.15122	7	10.2331	21.1085	18.77	7	12	17.9206	15.38	5	7	325	36.5201	6.65381
O75643	U5 small nuclear ribonucleoprotein 200 kDa helicase OS=Homo sapiens GN=SNRNP200 PE=1 SV=2 - [U520_HUMAN]	18.77	1	40	40	114	0.93751	62	20.1193	0.939525	52	24.9808	151.138	17.93	37	62	116.565	12.87	28	52	2136	244.353	6.06201
E5RJV5	Receptor expression-enhancing protein 4 (Fragment) OS=Homo sapiens GN=REEP4 PE=2 SV=1 - [E5RJV5_HUMAN]	18.75	3	4	4	11	0.916052	5	11.0433	0.977932	6	12.7525	13.3563	14.58	3	5	12.4337	18.75	4	6	192	22.0474	9.49561
F6U1T9	Calcineurin subunit B type 1 OS=Homo sapiens GN=PPP3R1 PE=2 SV=1 - [F6U1T9_HUMAN]	18.75	4	3	3	10	0.810128	5	37.6324	0.882692	5	31.0548	14.8005	18.75	3	5	14.9161	18.75	3	5	160	18.1961	4.91943
I3L0X5	Sperm-associated antigen 7 OS=Homo sapiens GN=SPAG7 PE=2 SV=1 - [I3L0X5_HUMAN]	18.75	3	3	3	6	0.76699	3	2.01688	0.763578	3	13.7882	9.25036	18.75	3	3	6.77479	18.75	3	3	176	20.071	5.74463
Q13158	Protein FADD OS=Homo sapiens GN=FADD PE=1 SV=1 - [FADD_HUMAN]	18.75	1	3	3	6	0.982025	3	17.0524	1.13024	3	5.79137	4.97746	18.75	3	3	4.66106	18.75	3	3	208	23.2648	5.69385
Q4G0F5	Vacuolar protein sorting-associated protein 26B OS=Homo sapiens GN=VPS26B PE=1 SV=2 - [VP26B_HUMAN]	18.75	2	6	6	17	0.725032	10	33.3513	0.647045	7	21.9526	25.1977	18.75	6	10	15.7068	12.2	4	7	336	39.1302	7.35693
Q5BJF2	Transmembrane protein 97 OS=Homo sapiens GN=TMEM97 PE=1 SV=1 - [TMM97_HUMAN]	18.75	1	3	3	11	0.840771	5	4.17602	1.10959	6	7.29147	15.0191	18.75	3	5	13.3646	18.75	3	6	176	20.8342	9.37842
Q6ZWP6	Acyl-Coenzyme A dehydrogenase family, member 8, isoform CRA_a OS=Homo sapiens GN=ACAD8 PE=2 SV=1 - [Q6ZWP6_HUMAN]	18.75	3	5	5	10	1.20656	5	12.5711	0.914669	5	5.06995	6.79652	18.75	5	5	6.25643	15.63	4	5	288	31.0039	9.08545
O75116	Rho-associated protein kinase 2 OS=Homo sapiens GN=ROCK2 PE=1 SV=4 - [ROCK2_HUMAN]	18.73	1	21	25	50	0.920586	24	16.6806	0.940473	20	10.8866	55.1196	16.35	22	27	48.393	14.48	19	23	1388	160.799	6.02393
P48147	Prolyl endopeptidase OS=Homo sapiens GN=PREP PE=1 SV=2 - [PPCE_HUMAN]	18.73	1	12	12	33	1.06789	17	9.00093	1.01124	16	15.7333	47.4115	16.62	11	17	43.2123	17.75	11	16	710	80.648	5.85889
P43378	Tyrosine-protein phosphatase non-receptor type 9 OS=Homo sapiens GN=PTPN9 PE=1 SV=1 - [PTN9_HUMAN]	18.72	1	10	10	20	1.10101	11	29.028	1.07864	9	19.4671	25.0042	14.17	8	11	17.2134	15.68	8	9	593	67.9768	8.01611
Q9H2D6-5	Isoform 1 of TRIO and F-actin-binding protein OS=Homo sapiens GN=TRIOBP - [TARA_HUMAN]	18.72	5	10	10	22	1.10657	13	16.5772	1.13482	9	23.5943	37.8537	18.72	10	13	19.3898	16.36	8	9	593	67.9993	6.1001
Q86WQ0	Nuclear receptor 2C2-associated protein OS=Homo sapiens GN=NR2C2AP PE=1 SV=1 - [NR2CA_HUMAN]	18.71	3	2	2	2	0.804269	2	36.9036				3.96082	18.71	2	2		0			139	15.8659	6.16357
Q8NFH4	Nucleoporin Nup37 OS=Homo sapiens GN=NUP37 PE=1 SV=1 - [NUP37_HUMAN]	18.71	1	6	6	15	0.966678	8	21.8624	1.01735	7	14.9584	21.7387	18.71	6	8	21.5985	18.71	5	7	326	36.684	5.92236
Q9BRA2	Thioredoxin domain-containing protein 17 OS=Homo sapiens GN=TXNDC17 PE=1 SV=1 - [TXD17_HUMAN]	18.7	1	2	2	14	0.974622	7	20.0651	0.870704	7	20.7298	18.2967	18.7	2	7	15.8757	18.7	2	7	123	13.9318	5.51611
B7Z522	D-dopachrome decarboxylase OS=Homo sapiens GN=DDT PE=2 SV=1 - [B7Z522_HUMAN]	18.69	5	2	2	2	1.33013	2	13.0787				2.43108	18.69	2	2		0			107	11.3158	6.27783
P82933	28S ribosomal protein S9, mitochondrial OS=Homo sapiens GN=MRPS9 PE=1 SV=2 - [RT09_HUMAN]	18.69	1	8	9	17	0.979132	10	13.5309	1.02048	6	9.49044	23.8274	18.69	9	11	14.769	10.35	5	6	396	45.8058	9.51025
Q13630	GDP-L-fucose synthase OS=Homo sapiens GN=TSTA3 PE=1 SV=1 - [FCL_HUMAN]	18.69	2	4	4	13	0.69417	7	5.82765	0.675515	6	19.6217	23.0884	18.69	4	7	17.8617	18.69	4	6	321	35.87	6.59521
Q14789	Golgin subfamily B member 1 OS=Homo sapiens GN=GOLGB1 PE=1 SV=2 - [GOGB1_HUMAN]	18.69	2	54	57	112	1.05296	54	23.9245	1.05394	55	18.8575	143.086	15.37	46	55	132.055	14.45	47	57	3259	375.79	4.99561
Q96B58	Nucleolysin TIA-1 isoform p40 OS=Homo sapiens GN=TIA1 PE=2 SV=1 - [Q96B58_HUMAN]	18.69	5	3	4	7	0.965505	2	14.0989	0.894981	3	14.9814	9.10111	10.28	3	3	12.6052	18.69	4	4	214	24.0468	8.30908
P82914	28S ribosomal protein S15, mitochondrial OS=Homo sapiens GN=MRPS15 PE=1 SV=1 - [RT15_HUMAN]	18.68	1	5	5	11	1.08674	6	18.0406	1.07886	5	4.76065	13.2126	18.68	5	6	12.0011	15.95	4	5	257	29.8234	10.4771
Q6DKK2	Tetratricopeptide repeat protein 19, mitochondrial OS=Homo sapiens GN=TTC19 PE=1 SV=4 - [TTC19_HUMAN]	18.68	1	8	8	25	0.868647	13	14.366	0.876246	12	13.5215	27.9661	18.68	8	13	26.0311	15.53	7	12	380	42.4298	5.77002
E9PMS6	LIM domain only protein 7 OS=Homo sapiens GN=LMO7 PE=2 SV=1 - [E9PMS6_HUMAN]	18.67	2	22	22	70	1.4647	38	47.6614	1.49798	32	49.9459	100.21	17.88	21	38	81.1931	15.84	17	32	1275	145.334	7.29834
Q9UJS0	Calcium-binding mitochondrial carrier protein Aralar2 OS=Homo sapiens GN=SLC25A13 PE=1 SV=2 - [CMC2_HUMAN]	18.67	2	8	12	37	0.900302	16	15.4415	1.05626	9	7.19285	53.1035	17.33	11	23	36.9542	15.26	9	14	675	74.1286	8.6167
Q6IN85-2	Isoform 2 of Serine/threonine-protein phosphatase 4 regulatory subunit 3A OS=Homo sapiens GN=SMEK1 - [P4R3A_HUMAN]	18.66	2	11	15	43	1.01339	18	22.0229	1.02807	17	21.1152	51.5631	16.59	13	21	51.6178	17.68	14	22	820	93.8371	4.89404
P49589-3	Isoform 3 of Cysteine--tRNA ligase, cytoplasmic OS=Homo sapiens GN=CARS - [SYCC_HUMAN]	18.65	1	15	15	38	0.961482	22	15.1798	1.00592	16	14.8036	56.0193	17.57	14	22	38.3301	16	12	16	831	94.5778	6.82959
D3DQV9	Eukaryotic translation initiation factor 4 gamma 2 (Fragment) OS=Homo sapiens GN=EIF4G2 PE=4 SV=1 - [D3DQV9_HUMAN]	18.63	2	17	17	35	0.762013	21	17.5209	0.919013	14	32.6114	44.1019	16.54	15	21	27.9619	14.66	13	14	907	102.265	7.13721
Q96KB5	Lymphokine-activated killer T-cell-originated protein kinase OS=Homo sapiens GN=PBK PE=1 SV=3 - [TOPK_HUMAN]	18.63	2	6	6	12	0.759554	7	15.8903	0.813091	5	15.1449	11.726	18.63	6	7	7.93551	14.29	5	5	322	36.062	5.12256
Q9BYC8	39S ribosomal protein L32, mitochondrial OS=Homo sapiens GN=MRPL32 PE=1 SV=1 - [RM32_HUMAN]	18.62	1	2	2	5	1.28271	2	15.1611	1.11367	3	2.51339	5.23892	18.62	2	2	5.30062	18.62	2	3	188	21.3911	9.72998
Q9BXR0	Queuine tRNA-ribosyltransferase OS=Homo sapiens GN=QTRT1 PE=1 SV=3 - [TGT_HUMAN]	18.61	1	6	6	12	0.940026	7	14.0851	0.895918	5	13.7013	18.3947	16.38	5	7	15.7272	12.9	4	5	403	44.0191	7.2251
B4E2Q4	Eukaryotic translation initiation factor 3 subunit M OS=Homo sapiens GN=EIF3M PE=2 SV=1 - [B4E2Q4_HUMAN]	18.6	3	3	3	13	1.03554	7	6.7818	0.920511	6	2.63707	26.8659	18.6	3	7	18.9354	18.6	3	6	242	27.8473	6.88818
E9PL82	CD151 antigen OS=Homo sapiens GN=CD151 PE=2 SV=1 - [E9PL82_HUMAN]	18.6	2	3	3	12	1.33377	6	24.7012	1.38943	6	18.6651	15.4385	18.6	3	6	14.4972	18.6	3	6	129	14.5739	7.47412
F8W0R1	Endoplasmic reticulum-Golgi intermediate compartment protein 2 (Fragment) OS=Homo sapiens GN=ERGIC2 PE=2 SV=1 - [F8W0R1_HUMAN]	18.6	5	3	3	4	1.17095	4	4.36075				7.4386	18.6	3	4		0			172	19.4968	6.20166
Q13423	NAD(P) transhydrogenase, mitochondrial OS=Homo sapiens GN=NNT PE=1 SV=3 - [NNTM_HUMAN]	18.6	1	20	20	60	0.996985	33	23.7329	1.07749	27	30.3164	93.2527	18.51	19	33	77.0513	16.94	18	27	1086	113.823	8.08936
Q99766	ATP synthase subunit s, mitochondrial OS=Homo sapiens GN=ATP5S PE=1 SV=3 - [ATP5S_HUMAN]	18.6	1	5	5	13	1.00633	7	11.4573	1.12188	6	10.9466	16.8852	18.6	5	7	14.5834	18.6	5	6	215	24.8496	7.56201
Q9H3K6	BolA-like protein 2 OS=Homo sapiens GN=BOLA2 PE=1 SV=1 - [BOLA2_HUMAN]	18.6	1	2	2	9	1.17525	4	4.41877	1.16359	5	8.20772	8.54015	18.6	2	4	11.4008	18.6	2	5	86	10.1102	6.52197
Q53GQ0	Estradiol 17-beta-dehydrogenase 12 OS=Homo sapiens GN=HSD17B12 PE=1 SV=2 - [DHB12_HUMAN]	18.59	1	6	6	19	0.980148	9	13.1168	0.881205	10	25.3225	25.6224	18.59	6	9	29.3617	18.59	6	10	312	34.3022	9.31982
Q8IYN9	Focal adhesion kinase 1 OS=Homo sapiens GN=PTK2 PE=2 SV=1 - [Q8IYN9_HUMAN]	18.59	5	16	16	43	1.06756	20	30.5154	1.06979	23	22.0833	45.576	14.41	13	20	58.2306	15.81	14	23	1006	114.18	6.771
Q5T8D3-2	Isoform 2 of Acyl-CoA-binding domain-containing protein 5 OS=Homo sapiens GN=ACBD5 - [ACBD5_HUMAN]	18.57	2	9	9	23	0.894499	12	24.6084	0.904898	11	13.1315	27.3283	18.57	9	12	21.6879	16.12	8	11	490	54.7515	5.23682
Q9H5N1-2	Isoform 2 of Rab GTPase-binding effector protein 2 OS=Homo sapiens GN=RABEP2 - [RABE2_HUMAN]	18.57	2	9	9	18	1.06427	11	22.227	1.02867	7	9.20969	21.1925	16.89	8	11	15.5794	11.07	6	7	533	59.28	4.77979
O94776	Metastasis-associated protein MTA2 OS=Homo sapiens GN=MTA2 PE=1 SV=1 - [MTA2_HUMAN]	18.56	1	11	12	26	0.945819	13	14.9749	0.93479	10	18.5006	26.81	16.92	11	14	26.7099	16.62	11	12	668	74.9757	9.65674
Q5H909	Melanoma-associated antigen D2 OS=Homo sapiens GN=MAGED2 PE=2 SV=1 - [Q5H909_HUMAN]	18.55	4	11	11	22	0.871167	11	12.2875	0.971765	11	11.6191	32.5687	15.64	9	11	29.4689	17.27	9	11	550	59.4888	9.71533
Q5I2W7	1,25-dihydroxyvitamin D(3) 24-hydroxylase, mitochondrial OS=Homo sapiens GN=CYP24 PE=2 SV=1 - [Q5I2W7_HUMAN]	18.55	3	5	5	14	1.21841	8	16.1293	1.34925	6	14.0083	22.8447	18.55	5	8	17.0752	9.14	3	6	372	43.0229	7.40088
Q9Y680-3	Isoform 3 of Peptidyl-prolyl cis-trans isomerase FKBP7 OS=Homo sapiens GN=FKBP7 - [FKBP7_HUMAN]	18.55	4	3	3	7	1.11725	5	8.99878	1.31194	2	7.24284	10.8506	18.55	3	5	3.62089	13.12	2	2	221	25.7069	6.31592
O00154-6	Isoform 6 of Cytosolic acyl coenzyme A thioester hydrolase OS=Homo sapiens GN=ACOT7 - [BACH_HUMAN]	18.54	4	5	5	24	0.954414	13	15.9159	0.917338	11	17.8516	41.1168	18.54	5	13	33.1991	18.54	5	11	329	36.5446	7.78174
Q6NUM9	All-trans-retinol 13,14-reductase OS=Homo sapiens GN=RETSAT PE=1 SV=2 - [RETST_HUMAN]	18.52	1	10	10	28	0.868525	14	12.9943	0.868666	14	15.5059	40.2238	18.52	10	14	42.7109	16.23	9	14	610	66.7767	8.27979
Q86V48-2	Isoform 2 of Leucine zipper protein 1 OS=Homo sapiens GN=LUZP1 - [LUZP1_HUMAN]	18.52	3	15	16	27	1.21403	14	13.3886	1.19688	11	10.252	37.0225	15.3	12	14	34.0934	10.53	10	13	1026	114.518	8.88037
Q16775	Hydroxyacylglutathione hydrolase, mitochondrial OS=Homo sapiens GN=HAGH PE=1 SV=2 - [GLO2_HUMAN]	18.51	1	5	5	21	1.19406	11	8.49188	1.23685	10	12.9991	28.1063	18.51	5	11	26.5984	18.51	5	10	308	33.7843	8.11865
Q96RP9	Elongation factor G, mitochondrial OS=Homo sapiens GN=GFM1 PE=1 SV=2 - [EFGM_HUMAN]	18.51	2	14	14	33	0.917179	19	13.2414	0.836727	14	13.042	51.6058	18.51	14	19	36.495	12.38	9	14	751	83.4184	7.00537
Q9NX70	Mediator of RNA polymerase II transcription subunit 29 OS=Homo sapiens GN=MED29 PE=1 SV=1 - [MED29_HUMAN]	18.5	1	3	3	6	1.11574	3	2.97903	1.10205	3	18.5437	12.3869	18.5	3	3	11.5826	18.5	3	3	200	21.0595	6.29053
J3KQG4	Glucosylceramidase OS=Homo sapiens GN=GBA PE=4 SV=1 - [J3KQG4_HUMAN]	18.49	3	8	8	29	1.30441	16	8.62402	1.30072	13	7.13194	44.2526	18.49	8	16	33.5607	16.7	7	13	449	50.2847	7.15186
O43865	Putative adenosylhomocysteinase 2 OS=Homo sapiens GN=AHCYL1 PE=1 SV=2 - [SAHH2_HUMAN]	18.49	2	3	11	29	0.828913	4	16.3682	0.549161	3	11.9825	35.4727	16.23	10	15	31.7624	14.72	8	14	530	58.9134	6.88818
Q9BXJ9	N-alpha-acetyltransferase 15, NatA auxiliary subunit OS=Homo sapiens GN=NAA15 PE=1 SV=1 - [NAA15_HUMAN]	18.48	1	16	18	39	0.95355	16	13.016	0.856212	15	27.6978	43.0658	15.13	15	21	41.0124	15.7	15	18	866	101.208	7.41553
Q9BZK7	F-box-like/WD repeat-containing protein TBL1XR1 OS=Homo sapiens GN=TBL1XR1 PE=1 SV=1 - [TBL1R_HUMAN]	18.48	1	8	8	25	0.945935	12	10.2759	1.02491	13	16.1678	39.199	18.48	8	12	34.8403	18.48	8	13	514	55.5601	5.5542
F8W840	YTH domain family protein 1 OS=Homo sapiens GN=YTHDF1 PE=2 SV=1 - [F8W840_HUMAN]	18.47	2	5	8	19	0.977345	5	7.63141	0.937224	5	14.5013	19.9644	17.09	7	10	19.9365	16.31	7	9	509	55.3003	9.01221
Q13573	SNW domain-containing protein 1 OS=Homo sapiens GN=SNW1 PE=1 SV=1 - [SNW1_HUMAN]	18.47	2	9	9	18	0.931549	11	24.5363	0.850778	7	15.7418	31.7053	18.47	9	11	19.1345	12.87	6	7	536	61.4565	9.5249
Q8WXX5	DnaJ homolog subfamily C member 9 OS=Homo sapiens GN=DNAJC9 PE=1 SV=1 - [DNJC9_HUMAN]	18.46	1	6	6	20	0.934986	11	15.1002	1.03967	9	19.8146	22.4573	15.77	5	11	24.8478	10.77	4	9	260	29.8911	5.73193
Q9NXH8	Torsin-4A OS=Homo sapiens GN=TOR4A PE=1 SV=2 - [TOR4A_HUMAN]	18.44	1	7	7	12	1.75204	8	16.7668	2.11257	4	18.5756	16.6244	18.44	7	8	10.1612	8.98	4	4	423	46.8849	9.93506
C9JPE1	Mitochondrial carnitine/acylcarnitine carrier protein OS=Homo sapiens GN=SLC25A20 PE=2 SV=1 - [C9JPE1_HUMAN]	18.42	3	5	5	10	0.811483	4	13.0828	0.960574	6	17.333	9.0743	10.96	3	4	11.8668	18.42	5	6	228	25.123	9.40771
E9PI88	GDP-mannose 4,6 dehydratase OS=Homo sapiens GN=GMDS PE=2 SV=1 - [E9PI88_HUMAN]	18.42	2	7	7	14	0.680061	7	19.1696	0.809811	7	13.8987	18.4087	16.08	6	7	13.8569	16.08	6	7	342	39.0288	7.07861
P06702	Protein S100-A9 OS=Homo sapiens GN=S100A9 PE=1 SV=1 - [S10A9_HUMAN]	18.42	1	2	2	8	2.21682	4	21.8221	2.26031	4	22.168	10.0676	18.42	2	4	10.3697	18.42	2	4	114	13.2335	6.12549
Q9Y678	Coatomer subunit gamma-1 OS=Homo sapiens GN=COPG1 PE=1 SV=1 - [COPG1_HUMAN]	18.42	1	15	15	61	0.941579	31	14.7654	0.956449	30	9.34179	80.6116	18.42	15	31	78.3175	18.42	15	30	874	97.6555	5.46533
P32455	Interferon-induced guanylate-binding protein 1 OS=Homo sapiens GN=GBP1 PE=1 SV=2 - [GBP1_HUMAN]	18.41	1	11	12	32	0.968555	13	5.78292	0.925763	12	16.206	42.7355	13.68	10	17	33.9188	14.86	9	15	592	67.8877	6.31592
D3DU85	Na(+)/H(+) exchange regulatory cofactor NHE-RF2 OS=Homo sapiens GN=SLC9A3R2 PE=4 SV=1 - [D3DU85_HUMAN]	18.4	3	6	6	7	0.837133	3	23.6732	0.837141	4	17.7542	7.94694	11.66	3	3	9.45426	14.11	4	4	326	36.1314	8.20654
E9PDI2	Adenylyl cyclase-associated protein OS=Homo sapiens GN=CAP2 PE=2 SV=1 - [E9PDI2_HUMAN]	18.4	3	7	8	23	1.0677	9	9.37477	1.03706	13	21.3435	18.6994	15.74	7	10	21.5906	16.63	7	13	451	49.7914	6.354
Q8TC07-2	Isoform 2 of TBC1 domain family member 15 OS=Homo sapiens GN=TBC1D15 - [TBC15_HUMAN]	18.4	3	12	12	27	0.931047	13	13.5654	0.880527	14	19.5606	28.0647	15.58	10	13	33.9241	17.06	11	14	674	77.3455	5.38916
Q9NQG5	Regulation of nuclear pre-mRNA domain-containing protein 1B OS=Homo sapiens GN=RPRD1B PE=1 SV=1 - [RPR1B_HUMAN]	18.4	1	5	5	18	1.30543	10	9.65366	1.1851	8	10.4121	30.3449	18.4	5	10	24.1552	16.56	4	8	326	36.8772	5.97314
F8W7U8	Double-strand break repair protein MRE11A OS=Homo sapiens GN=MRE11A PE=2 SV=1 - [F8W7U8_HUMAN]	18.39	3	12	12	32	0.940273	16	24.9139	0.96411	16	15.7464	44.4887	18.39	12	16	36.9576	15.13	10	16	707	80.4723	5.89697
Q86WX3	Active regulator of SIRT1 OS=Homo sapiens GN=RPS19BP1 PE=1 SV=1 - [AROS_HUMAN]	18.38	1	2	2	6	0.996463	3	5.31916	0.992166	3	15.5319	8.97178	18.38	2	3	9.39163	18.38	2	3	136	15.4244	10.7407
Q9HBL7	Plasminogen receptor (KT) OS=Homo sapiens GN=PLGRKT PE=1 SV=1 - [PLRKT_HUMAN]	18.37	1	3	3	11	0.906926	6	10.0955	1.01219	5	13.8773	12.7832	18.37	3	6	10.7007	12.24	2	5	147	17.1899	9.5835
P40938-2	Isoform 2 of Replication factor C subunit 3 OS=Homo sapiens GN=RFC3 - [RFC3_HUMAN]	18.36	2	5	5	7	0.736296	2	67.6965	0.779484	5	13.459	5.13817	7.21	2	2	14.7498	18.36	5	5	305	34.7339	8.39697
E7ETY7	Glutathione peroxidase OS=Homo sapiens GN=GPX8 PE=2 SV=1 - [E7ETY7_HUMAN]	18.35	2	3	3	8	1.33431	4	39.3652	1.40617	4	18.6689	6.93023	18.35	3	4	6.9315	18.35	3	4	158	18.0785	8.79248
F5H8J3	Cleft lip and palate transmembrane protein 1 OS=Homo sapiens GN=CLPTM1 PE=2 SV=1 - [F5H8J3_HUMAN]	18.32	2	9	9	28	1.17573	13	25.9181	1.0458	15	15.3729	26.2242	8.4	6	13	34.0257	16.79	7	15	655	75.1301	6.63916
Q9P2B2	Prostaglandin F2 receptor negative regulator OS=Homo sapiens GN=PTGFRN PE=1 SV=2 - [FPRP_HUMAN]	18.32	1	15	15	28	0.936244	15	14.8258	0.927974	13	7.32999	35.5297	16.27	13	15	30.4085	13.54	11	13	879	98.4946	6.60986
Q9NX14	NADH dehydrogenase [ubiquinone] 1 beta subcomplex subunit 11, mitochondrial OS=Homo sapiens GN=NDUFB11 PE=1 SV=1 - [NDUBB_HUMAN]	18.3	2	2	2	9	0.878751	4	13.5083	0.809921	4	7.72971	10.6516	18.3	2	4	6.07979	18.3	2	5	153	17.3057	5.22412
H3BSC0	Core-binding factor subunit beta (Fragment) OS=Homo sapiens GN=CBFB PE=2 SV=1 - [H3BSC0_HUMAN]	18.28	3	2	2	7	1.08954	4	12.0708	1.04928	3	4.26446	8.40042	18.28	2	4	3.9317	18.28	2	3	93	11.1345	7.06396
P12931	Proto-oncogene tyrosine-protein kinase Src OS=Homo sapiens GN=SRC PE=1 SV=3 - [SRC_HUMAN]	18.28	2	8	10	33	0.795271	13	16.128	0.825658	9	11.193	47.1657	18.28	10	18	39.4835	11.57	6	15	536	59.797	7.41553
P19440	Gamma-glutamyltranspeptidase 1 OS=Homo sapiens GN=GGT1 PE=1 SV=2 - [GGT1_HUMAN]	18.28	1	10	10	36	1.36849	20	19.8611	1.27843	16	19.9429	59.4197	16.17	9	20	46.0304	16.87	9	16	569	61.3718	7.12256
P50750	Cyclin-dependent kinase 9 OS=Homo sapiens GN=CDK9 PE=1 SV=3 - [CDK9_HUMAN]	18.28	2	7	8	17	1.07887	7	20.6873	1.07529	9	9.3244	17.3252	13.17	6	8	19.9721	13.98	6	9	372	42.7502	8.79248
P54886-2	Isoform Short of Delta-1-pyrroline-5-carboxylate synthase OS=Homo sapiens GN=ALDH18A1 - [P5CS_HUMAN]	18.28	2	15	15	42	0.837342	20	21.7591	0.863353	22	18.3816	49.1746	17.15	14	20	49.908	17.02	14	22	793	87.0344	7.12256
Q9NVJ2	ADP-ribosylation factor-like protein 8B OS=Homo sapiens GN=ARL8B PE=1 SV=1 - [ARL8B_HUMAN]	18.28	1	1	3	13	1.13033	3	3.99652	1.06078	2	9.58331	22.7338	18.28	3	7	22.1781	18.28	3	6	186	21.5251	8.42627
F8W914	Reticulon-4 OS=Homo sapiens GN=RTN4 PE=2 SV=1 - [F8W914_HUMAN]	18.26	4	4	4	13	1.21964	7	33.4359	1.20269	5	22.3952	21.8072	10.14	3	7	14.7215	18.26	4	6	345	37.1214	4.76709
Q5SSJ5	Heterochromatin protein 1-binding protein 3 OS=Homo sapiens GN=HP1BP3 PE=1 SV=1 - [HP1B3_HUMAN]	18.26	1	12	12	50	1.05759	26	19.1958	0.99516	24	15.1759	59.607	18.26	12	26	54.5777	17.18	11	24	553	61.1693	9.67139
F5GZP8	Engulfment and cell motility protein 2 OS=Homo sapiens GN=ELMO2 PE=2 SV=1 - [F5GZP8_HUMAN]	18.25	4	10	10	23	1.11605	13	19.2772	0.986779	10	30.0992	29.0205	16.76	9	13	16.0529	14.15	8	10	537	62.0958	6.27783
Q13217	DnaJ homolog subfamily C member 3 OS=Homo sapiens GN=DNAJC3 PE=1 SV=1 - [DNJC3_HUMAN]	18.25	1	9	10	17	1.24522	8	31.1163	1.23893	6	17.8351	16.7736	14.48	8	9	15.064	10.91	6	8	504	57.5442	6.15088
Q86WA6-2	Isoform 2 of Valacyclovir hydrolase OS=Homo sapiens GN=BPHL - [BPHL_HUMAN]	18.25	2	6	6	13	1.09499	8	5.65237	1.06329	5	15.3945	16.7444	18.25	6	8	8.80326	12.04	4	5	274	31.0869	8.49951
Q8IXM3	39S ribosomal protein L41, mitochondrial OS=Homo sapiens GN=MRPL41 PE=1 SV=1 - [RM41_HUMAN]	18.25	1	2	2	9	1.04241	5	6.67566	1.07595	4	7.29381	9.05387	18.25	2	5	8.20601	18.25	2	4	137	15.373	9.56885
O94925	Glutaminase kidney isoform, mitochondrial OS=Homo sapiens GN=GLS PE=1 SV=1 - [GLSK_HUMAN]	18.24	1	2	9	39	1.03135	8	9.93487	1.03003	5	14.123	56.2	18.24	9	23	46.8037	15.55	7	16	669	73.4139	7.76709
P61626	Lysozyme C OS=Homo sapiens GN=LYZ PE=1 SV=1 - [LYSC_HUMAN]	18.24	2	3	3	6	2.03396	3	32.0149	2.27702	3	8.47913	5.79136	12.84	2	3	5.50572	18.24	3	3	148	16.5263	9.15869
Q15393	Splicing factor 3B subunit 3 OS=Homo sapiens GN=SF3B3 PE=1 SV=4 - [SF3B3_HUMAN]	18.24	1	19	20	71	0.934392	36	15.6294	0.98799	34	19.947	85.877	16.84	18	36	82.6116	14.63	16	35	1217	135.492	5.26221
F8VUA2	Charged multivesicular body protein 1a OS=Homo sapiens GN=CHMP1A PE=2 SV=1 - [F8VUA2_HUMAN]	18.23	3	4	4	8	0.943698	5	11.3921	0.790313	3	12.5534	9.25226	18.23	4	5	6.77731	9.39	2	3	181	19.5191	9.24658
[truncated: 3,227 more rows]

## Sheet: up-regulated
Accession	Description	ΣCoverage	Σ# Proteins	Σ# Unique Peptides	Σ# Peptides	Σ# PSMs	A4: 117/116	A4: 117/116 Count	A4: 117/116 Variability [%]	B4: 117/116	B4: 117/116 Count	B4: 117/116 Variability [%]	Score A2	Coverage A2	# Peptides A2	# PSM A2	Score B2	Coverage B2	# Peptides B2	# PSM B2	# AAs	MW [kDa]	calc. pI
[truncated: 155 more rows]

[truncated: 1 more sheets: down-regulated]
