# Supplementary material for: M2 macrophages promote NSCLC metastasis by upregulating CRYAB
Source: Cell Death Dis. 2019 May 16;10(6):377. doi: 10.1038/s41419-019-1618-x (PMC6522541; doi:10.1038/s41419-019-1618-x)
Supplement: Supplementary file 5 — Supplemental table 2 [file 41419_2019_1618_MOESM5_ESM.xlsx]

## Sheet: Sheet1
Category	Term	Count	%	PValue	Genes	List Total	Pop Hits	Pop Total	Fold Enrichment	Bonferroni	Benjamini	FDR
GOTERM_BP_FAT	GO:0008544~epidermis development	12	4.54545	0.000147	KRT9, HRNR, PTGS2, KRT17, KRT5, CASP14, KRT16, KRT14, KRT1, KRT2, KRT10, CALML5	212	184	13528	4.16161	0.217665	0.020248	0.247223
GOTERM_BP_FAT	GO:0006954~inflammatory response	16	6.06061	0.000178	B4GALT1, CXCL1, LIPA, CEBPB, S100A8, S100A9, LYZ, PRDX2, ITGB2, HMOX1, KRT1, RIPK2, PARP4, IGFBP4, FN1, SPP1	212	325	13528	3.14148	0.256874	0.022579	0.29893
GOTERM_BP_FAT	GO:0042127~regulation of cell proliferation	26	9.84849	0.000558	B4GALT1, CXCL1, NAMPT, KRT6A, CXCL5, PTGS2, OSMR, TGFBR1, ITGA2, MFGE8, RB1, TRIM24, FTH1, SOD2, CD47, CORO1A, C19ORF10, KRT5, PTGES, HMOX1, GRN, NCK1, SERPINE1, TGM2, RIPK2, MUC5AC	212	787	13528	2.10812	0.606002	0.047839	0.934819
GOTERM_BP_FAT	GO:0007155~cell adhesion	22	8.33333	0.003101	B4GALT1, ITGB4, ITGA2, MFGE8, ITGB2, TPBG, CD47, SLC26A6, CORO1A, ITGA5, PKP3, DSG1, PKD2, CNTN1, CLDN2, DSC1, FCGBP, MUC5AC, FNDC3A, MUC5B, FN1, SPP1	212	700	13528	2.0055	0.994395	0.180767	5.09321
GOTERM_BP_FAT	GO:0016477~cell migration	12	4.54545	0.004081	B4GALT1, CORO1A, S100P, ULK1, ITGA5, NCK1, TGFBR1, S100A9, DCDC2, KRT2, ITGB2, FN1	212	276	13528	2.7744	0.998914	0.2097	6.65066
GOTERM_BP_FAT	GO:0006928~cell motion	16	6.06061	0.007558	B4GALT1, S100P, PTGS2, TGFBR1, S100A9, ITGA2, DCDC2, ITGB2, EPHB2, PLAUR, CORO1A, ULK1, ITGA5, NCK1, KRT2, FN1	212	475	13528	2.14943	0.999997	0.310922	11.9863
GOTERM_BP_FAT	GO:0007010~cytoskeleton organization	15	5.68182	0.00853	CXCL1, CRYAB, S100A9, TMSB10, MID1, TTN, EPB49, ARHGAP26, KRT9, CORO1A, KRT16, NCK1, KRT14, RALA, LCP1	212	436	13528	2.19534	0.999999	0.327774	13.4265
